# Supplementary material for: Reverse engineering and analysis of large genome-scale gene networks
Source: Nucleic Acids Res. 2012 Oct 5;41(1):e24. doi: 10.1093/nar/gks904 (PMC3592423; doi:10.1093/nar/gks904)
Supplement: Supplementary Data [file supp_gks904_nar-00583-met-n-2012-File013.xls]

## Sheet: Sheet1
Photosynthesis
Affy ID	Locus ID	Annotation
51784_at	AT3G55330	PPL1 (PSBP-LIKE PROTEIN 1); calcium ion binding
261746_at	AT1G08380	PSAO (photosystem I subunit O)
258643_at	AT3G08010	ATAB2; RNA binding
258956_at	AT3G01440	oxygen evolving enhancer 3 (PsbQ) family protein
255457_at	AT4G02770	PSAD-1 (photosystem I subunit D-1)
259193_at	AT3G01480	CYP38 (CYCLOPHILIN 38); peptidyl-prolyl cis-trans isomerase
258055_at	AT3G16250	ferredoxin-related
255248_at	AT4G05180	PSBQ/PSBQ-2/PSII-Q (PHOTOSYSTEM II SUBUNIT Q-2); calcium ion binding
245004_at	ATCG00300	encodes PsbZ, which is a subunit of photosystem II. In Chlamydomonas, this protein has been shown to be essential in the interaction between PS II and the light harvesting complex II.
263345_s_at	AT2G05070	[AT2G05070, LHCB2.2 (Photosystem II light harvesting complex gene 2.2); chlorophyll binding];[AT2G05100, LHCB2.1 (Photosystem II light harvesting complex gene 2.1); chlorophyll binding]
264837_at	AT1G03600	photosystem II family protein
247073_at	AT5G66570	OE33/OEE1/OEE33/PSBO-1/PSBO1 (OXYGEN-EVOLVING ENHANCER 33); oxygen evolving/ poly(U) binding
244932_at	ATCG01060	Encodes the PsaC subunit of photosystem I.
254669_at	AT4G18370	DEG5/DEGP5/HHOA (DEGP PROTEASE 5); serine-type peptidase/ trypsin
247320_at	AT5G64040	PSAN (photosystem I reaction center subunit PSI-N); calmodulin binding
254790_at	AT4G12800	PSAL (photosystem I subunit L)
265374_at	AT2G06520	PSBX (photosystem II subunit X)
267526_at	AT2G30570	PSBW (PHOTOSYSTEM II REACTION CENTER W)
261388_at	AT1G05385	photosystem II 11 kDa protein-related
265033_at	AT1G61520	LHCA3 (Photosystem I light harvesting complex gene 3); chlorophyll binding
258285_at	AT3G16140	PSAH-1 (photosystem I subunit H-1)
248151_at	AT5G54270	LHCB3 (LIGHT-HARVESTING CHLOROPHYLL BINDING PROTEIN 3)
248409_at	AT5G51545	LPA2 (LOW PSII ACCUMULATION2)
255997_s_at	AT1G29910	[AT1G29910, CAB3 (CHLOROPHYLL A/B BINDING PROTEIN 3); chlorophyll binding];[AT1G29920, CAB2 (Chlorophyll a/b-binding protein 2); chlorophyll binding];[AT1G29930, CAB1 (CHLOROPHYLL A/B BINDING PROTEIN 1); chlorophyll binding]
254848_at	AT4G11960	PGRL1B (PGR5-LIKE B)
245047_at	ATCG00020	Encodes chlorophyll binding protein D1, a part of the photosystem II reaction center core
245023_at	ATCG00080	PSII I protein
263114_at	AT1G03130	PSAD-2 (photosystem I subunit D-2)
258239_at	AT3G27690	LHCB2:4 (Photosystem II light harvesting complex gene 2.3); chlorophyll binding
245195_at	AT1G67740	PSBY (photosystem II BY)
245201_at	AT1G67840	ATP-binding region, ATPase-like domain-containing protein
264545_at	AT1G55670	PSAG
256979_at	AT3G21055	PSBTN (photosystem II subunit T)
254970_at	AT4G10340	LHCB5 (LIGHT HARVESTING COMPLEX OF PHOTOSYSTEM II 5); chlorophyll binding
245021_at	ATCG00550	PSII component
245006_at	ATCG00340	Encodes the D1 subunit of photosystem I and II reaction centers.
259840_at	AT1G52230	PSAH-2/PSAH2/PSI-H (PHOTOSYSTEM I SUBUNIT H-2)
266716_at	AT2G46820	PSAP/PSI-P/PTAC8/TMP14 (THYLAKOID MEMBRANE PHOSPHOPROTEIN OF 14 KDA); DNA binding
267569_at	AT2G30790	PSBP-2 (photosystem II subunit P-2); calcium ion binding
264185_at	AT1G54780	thylakoid lumen 18.3 kDa protein
259491_at	AT1G15820	LHCB6 (LIGHT HARVESTING COMPLEX PSII); chlorophyll binding
245213_at	AT1G44575	NPQ4 (NONPHOTOCHEMICAL QUENCHING)
261788_at	AT1G15980	similar to unnamed protein product [Vitis vinifera] (GB:CAO49411.1); contains domain G3DSA:3.40.50.2000 (G3DSA:3.40.50.2000); contains domain SSF53756 (SSF53756)
251068_at	AT5G01920	STN8 (state transition 8); kinase
244972_at	ATCG00680	encodes for CP47, subunit of the photosystem II reaction center.
251325_s_at	AT3G61470	[AT3G61470, LHCA2 (Photosystem I light harvesting complex gene 2); chlorophyll binding];[AT5G28450, chlorophyll A-B binding protein, chloroplast, putative / LHCI type II CAB, putative]
267002_s_at	AT2G34430	[AT2G34430, LHB1B1 (Photosystem II light harvesting complex gene 1.4); chlorophyll binding];[AT2G34420, LHB1B2 (Photosystem II light harvesting complex gene 1.5); chlorophyll binding]
245017_at	ATCG00510	Encodes subunit I of photosystem I.
254882_s_at	AT4G11710	[AT4G11710, transposable element gene];[AT1G30390, transposable element gene]
256015_at	AT1G19150	LHCA6 (Photosystem I light harvesting complex gene 6); chlorophyll binding
245050_at	ATCG00070	PSII K protein
265149_at	AT1G51400	photosystem II 5 kD protein
245003_at	ATCG00280	chloroplast gene encoding a CP43 subunit of the photosystem II reaction center. promoter contains a blue-light responsive element.
250371_at	AT5G11450	oxygen-evolving complex-related
249875_at	AT5G23120	HCF136 (High chlorophyll fluorescence 136)
244973_at	ATCG00690	Encodes photosystem II 5 kD protein subunit PSII-T. This is a plastid-encoded gene (PsbTc) which also has a nuclear-encoded paralog (PsbTn).
253738_at	AT4G28750	PSAE-1 (PSA E1 KNOCKOUT); catalytic
245806_at	AT1G45474	LHCA5 (Photosystem I light harvesting complex gene 5)
244967_at	ATCG00630	Encodes subunit J of photosystem I.
246271_at	AT4G37230	oxygen-evolving enhancer protein, chloroplast, putative / 33 kDa subunit of oxygen evolving system of photosystem II, putative
251814_at	AT3G54890	LHCA1; chlorophyll binding
266979_at	AT2G39470	PPL2 (PSBP-LIKE PROTEIN 2); calcium ion binding
265210_at	AT2G36620	RPL24A (RIBOSOMAL PROTEIN L24); structural constituent of ribosome
245022_at	ATCG00560	PSII L protein
252130_at	AT3G50820	PSBO-2/PSBO2 (PHOTOSYSTEM II SUBUNIT O-2); oxygen evolving/ poly(U) binding
256309_at	AT1G30380	PSAK (PHOTOSYSTEM I SUBUNIT K)
265484_at	AT2G15820	pentatricopeptide (PPR) repeat-containing protein
254398_at	AT4G21280	PSBQ/PSBQ-1/PSBQA; calcium ion binding
264092_at	AT1G79040	PSBR (photosystem II subunit R)
253790_at	AT4G28660	PSB28 (PHOTOSYSTEM II REACTION CENTER PSB28 PROTEIN)
262612_at	AT1G14150	oxygen evolving enhancer 3 (PsbQ) family protein
265722_at	AT2G40100	LHCB4.3 (LIGHT HARVESTING COMPLEX PSII); chlorophyll binding
247889_at	AT5G57930	APO2 (ACCUMULATION OF PHOTOSYSTEM ONE 2)
245007_at	ATCG00350	Encodes psaA protein comprising the reaction center for photosystem I along with psaB protein; hydrophobic protein encoded by the chloroplast genome.
265569_at	AT2G05620	PGR5 (PROTON GRADIENT REGULATION 5)
264959_at	AT1G77090	thylakoid lumenal 29.8 kDa protein
262632_at	AT1G06680	PSBP-1 (OXYGEN-EVOLVING ENHANCER PROTEIN 2); poly(U) binding
249421_at	AT5G39830	DEG8/DEGP8 (DEGP PROTEASE 8); peptidase/ serine-type peptidase/ trypsin
245368_at	AT4G15510	photosystem II reaction center PsbP family protein
265287_at	AT2G20260	PSAE-2 (photosystem I subunit E-2); catalytic
258993_at	AT3G08940	LHCB4.2 (LIGHT HARVESTING COMPLEX PSII); chlorophyll binding
249472_at	AT5G39210	CRR7 (CHLORORESPIRATORY REDUCTION 7)
245018_at	ATCG00520	Encodes a protein required for photosystem I assembly and stability. In cyanobacteria, loss of function mutation in this gene increases PSII/PSI ratio without any influence on photoautotrophic growth.
262473_at	AT1G50250	FTSH1 (FtsH protease 1); ATP-dependent peptidase/ ATPase/ metallopeptidase
262557_at	AT1G31330	PSAF (photosystem I subunit F)
255982_at	AT1G34000	OHP2 (ONE-HELIX PROTEIN 2)

## Sheet: Sheet2
Heat Shock Response
Affy ID	Locus ID	Annotation
4402_at	AT2G25140	CLPB-M/CLPB4/HSP98.7 (HEAT SHOCK PROTEIN 98.7); ATP binding / ATPase
252828_at	AT4G39960	DNAJ heat shock family protein
249575_at	AT5G37670	15.7 kDa class I-related small heat shock protein-like (HSP15.7-CI)
263150_at	AT1G54050	17.4 kDa class III heat shock protein (HSP17.4-CIII)
254839_at	AT4G12400	stress-inducible protein, putative
246554_at	AT5G15450	APG6/CLPB-P/CLPB3 (ALBINO AND PALE GREEN 6); ATP binding / ATPase
246214_at	AT4G36988	[AT4G36988, CPuORF49 (Conserved peptide upstream open reading frame 49)];[AT4G36990, HSF4 (HEAT SHOCK FACTOR 4); DNA binding / transcription factor]
247041_at	AT5G67180	AP2 domain-containing transcription factor, putative
250994_at	AT5G02490	heat shock cognate 70 kDa protein 2 (HSC70-2) (HSP70-2)
262911_s_at	AT1G59860	[AT1G59860, 17.6 kDa class I heat shock protein (HSP17.6A-CI)];[AT1G07400, 17.8 kDa class I heat shock protein (HSP17.8-CI)]
254148_at	AT4G24280	CPHSC70-1 (chloroplast heat shock protein 70-1); ATP binding / unfolded protein binding
265675_at	AT2G32120	HSP70T-2; ATP binding
264648_at	AT1G09080	BIP3; ATP binding
261838_at	AT1G16030	HSP70B (heat shock protein 70B); ATP binding
262148_at	AT1G52560	26.5 kDa class I small heat shock protein-like (HSP26.5-P)
247691_at	AT5G59720	HSP18.2 (HEAT SHOCK PROTEIN 18.2)
260978_at	AT1G53540	17.6 kDa class I small heat shock protein (HSP17.6C-CI) (AA 1-156)
262059_at	AT1G80030	DNAJ heat shock protein, putative
250296_at	AT5G12020	HSP17.6II (17.6 KDA CLASS II HEAT SHOCK PROTEIN)
258979_at	AT3G09440	heat shock cognate 70 kDa protein 3 (HSC70-3) (HSP70-3)
260714_at	AT1G14980	CPN10 (CHAPERONIN 10)
266294_at	AT2G29500	17.6 kDa class I small heat shock protein (HSP17.6B-CI)
264002_at	AT2G22360	DNAJ heat shock family protein
253013_at	AT4G37910	MTHSC70-1 (mitochondrial heat shock protein 70-1); ATP binding / unfolded protein binding
254384_at	AT4G21870	26.5 kDa class P-related heat shock protein (HSP26.5-P)
258759_at	AT3G10800	BZIP28; DNA binding / transcription factor
248434_at	AT5G51440	23.5 kDa mitochondrial small heat shock protein (HSP23.5-M)
258220_at	AT3G17830	DNAJ heat shock family protein
263320_at	AT2G47180	ATGOLS1 (ARABIDOPSIS THALIANA GALACTINOL SYNTHASE 1); transferase, transferring hexosyl groups
267336_at	AT2G19310	similar to HSP18.2 (HEAT SHOCK PROTEIN 18.2) [Arabidopsis thaliana] (TAIR:AT5G59720.1); similar to 18.5 kDa class I heat shock protein (HSP 18.5) (GB:P05478); contains InterPro domain HSP20-like chaperone (InterPro:IPR008978)

## Sheet: Sheet3
Response to Cold
Affy ID	Locus ID	Annotation
52214_at	AT3G50260	ATERF#011/CEJ1 (COOPERATIVELY REGULATED BY ETHYLENE AND JASMONATE 1); DNA binding / transcription factor
247794_at	AT5G58670	ATPLC1 (PHOSPHOLIPASE C 1); phospholipase C
247655_at	AT5G59820	RHL41 (RESPONSIVE TO HIGH LIGHT 41); nucleic acid binding / transcription factor/ zinc ion binding
251336_at	AT3G61190	BAP1 (BON ASSOCIATION PROTEIN 1)
248337_at	AT5G52310	COR78 (COLD REGULATED 78)
249583_at	AT5G37770	TCH2 (TOUCH 2); calcium ion binding
263497_at	AT2G42540	COR15A (COLD-REGULATED 15A)
261648_at	AT1G27730	STZ (SALT TOLERANCE ZINC FINGER); nucleic acid binding / transcription factor/ zinc ion binding
252102_at	AT3G50970	LTI30 (LOW TEMPERATURE-INDUCED 30)
249619_at	AT5G37500	GORK (GATED OUTWARDLY-RECTIFYING K+ CHANNEL); cyclic nucleotide binding / inward rectifier potassium channel/ outward rectifier potassium channel
252972_at	AT4G38840	auxin-responsive protein, putative
267246_at	AT2G30250	WRKY25 (WRKY DNA-binding protein 25); transcription factor
267028_at	AT2G38470	WRKY33 (WRKY DNA-binding protein 33); transcription factor
261749_at	AT1G76180	ERD14 (EARLY RESPONSE TO DEHYDRATION 14)
247925_at	AT5G57560	TCH4 (TOUCH 4); hydrolase, acting on glycosyl bonds / xyloglucan:xyloglucosyl transferase
254066_at	AT4G25480	DREB1A (DEHYDRATION RESPONSE ELEMENT B1A); DNA binding / transcription activator/ transcription factor
245998_at	AT5G20830	SUS1 (SUCROSE SYNTHASE 1); UDP-glycosyltransferase/ sucrose synthase
264787_at	AT2G17840	ERD7 (EARLY-RESPONSIVE TO DEHYDRATION 7)
264511_at	AT1G09350	ATGOLS3 (ARABIDOPSIS THALIANA GALACTINOL SYNTHASE 3); transferase, transferring glycosyl groups / transferase, transferring hexosyl groups
259516_at	AT1G20450	ERD10/LTI45 (EARLY RESPONSIVE TO DEHYDRATION 10)
254085_at	AT4G24960	ATHVA22D (Arabidopsis thaliana HVA22 homologue D)
259570_at	AT1G20440	COR47 (cold regulated 47)

## Sheet: Sheet4
Phenylpropanoid Metabolism
Affy ID	Locus ID	Annotation
250149_at	AT5G14700	cinnamoyl-CoA reductase-related
265208_at	AT2G36690	oxidoreductase, 2OG-Fe(II) oxygenase family protein
250634_at	AT5G07480	oxidoreductase, 2OG-Fe(II) oxygenase family protein
251770_at	AT3G55970	oxidoreductase, 2OG-Fe(II) oxygenase family protein
267147_at	AT2G38240	oxidoreductase, 2OG-Fe(II) oxygenase family protein
253638_at	AT4G30470	cinnamoyl-CoA reductase-related
250793_at	AT5G05600	oxidoreductase, 2OG-Fe(II) oxygenase family protein
261907_at	AT1G65060	4CL3 (4-coumarate:CoA ligase 3); 4-coumarate-CoA ligase
265194_at	AT1G05010	EFE (ETHYLENE FORMING ENZYME)
262416_at	AT1G49390	oxidoreductase, 2OG-Fe(II) oxygenase family protein
259149_at	AT3G10340	phenylalanine ammonia-lyase, putative
247133_at	AT5G66220	chalcone isomerase
263845_at	AT2G37040	PAL1 (PHE AMMONIA LYASE 1); phenylalanine ammonia-lyase
256818_at	AT3G21420	oxidoreductase, 2OG-Fe(II) oxygenase family protein
264514_at	AT1G09500	cinnamyl-alcohol dehydrogenase family / CAD family
248210_at	AT5G54000	oxidoreductase, 2OG-Fe(II) oxygenase family protein
256892_at	AT3G19000	oxidoreductase, 2OG-Fe(II) oxygenase family protein
256186_at	AT1G51680	4CL1 (4-COUMARATE:COA LIGASE 1); 4-coumarate-CoA ligase
254283_s_at	AT4G22870	[AT4G22870, leucoanthocyanidin dioxygenase, putative / anthocyanidin synthase, putative];[AT4G22880, LDOX (TANNIN DEFICIENT SEED 4)]
264554_at	AT1G09510	cinnamyl-alcohol dehydrogenase family / CAD family
256922_at	AT3G19010	oxidoreductase, 2OG-Fe(II) oxygenase family protein
252123_at	AT3G51240	F3H (TRANSPARENT TESTA 6); naringenin 3-dioxygenase
253277_at	AT4G34230	CAD5 (CINNAMYL ALCOHOL DEHYDROGENASE 5); cinnamyl-alcohol dehydrogenase
261096_at	AT1G62940	4-coumarate--CoA ligase family protein / 4-coumaroyl-CoA synthase family protein
258047_at	AT3G21240	4CL2 (4-coumarate:CoA ligase 2); 4-coumarate-CoA ligase
248639_at	AT5G48930	transferase family protein
251984_at	AT3G53260	PAL2 (phenylalanine ammonia-lyase 2); phenylalanine ammonia-lyase
245690_at	AT5G04230	PAL3 (PHENYL ALANINE AMMONIA-LYASE 3); phenylalanine ammonia-lyase
250207_at	AT5G13930	ATCHS/CHS/TT4 (CHALCONE SYNTHASE); naringenin-chalcone synthase
260001_at	AT1G67990	caffeoyl-CoA 3-O-methyltransferase, putative
252317_at	AT3G48720	transferase family protein
261899_at	AT1G80820	CCR2 (CINNAMOYL COA REDUCTASE)
262527_at	AT1G17010	oxidoreductase, 2OG-Fe(II) oxygenase family protein
249540_at	AT5G38120	4-coumarate--CoA ligase family protein / 4-coumaroyl-CoA synthase family protein
253985_at	AT4G26220	caffeoyl-CoA 3-O-methyltransferase, putative
247359_at	AT5G63560	transferase family protein
251295_at	AT3G62000	O-methyltransferase family 3 protein
258023_at	AT3G19450	CAD4 (CINNAMYL ALCOHOL DEHYDROGENASE 4); cinnamyl-alcohol dehydrogenase
260637_at	AT1G62380	ACO2 (ACC OXIDASE 2)
249754_at	AT5G24530	oxidoreductase, 2OG-Fe(II) oxygenase family protein
245650_at	AT1G24735	caffeoyl-CoA 3-O-methyltransferase, putative
251827_at	AT3G55120	A11/CFI/TT5 (TRANSPARENT TESTA 5); chalcone isomerase
265948_at	AT2G19590	ACO1 (ACC OXIDASE 1); 1-aminocyclopropane-1-carboxylate oxidase
253088_at	AT4G36220	FAH1 (FERULATE-5-HYDROXYLASE 1); ferulate 5-hydroxylase
251402_at	AT3G60290	oxidoreductase, acting on paired donors, with incorporation or reduction of molecular oxygen, 2-oxoglutarate as one donor, and incorporation of one atom each of oxygen into both donors
263927_s_at	AT2G21890	[AT2G21890, mannitol dehydrogenase, putative];[AT2G21730, mannitol dehydrogenase, putative]
254975_at	AT4G10500	oxidoreductase, 2OG-Fe(II) oxygenase family protein
249289_at	AT5G41040	transferase family protein
262482_at	AT1G17020	SRG1 (SENESCENCE-RELATED GENE 1); oxidoreductase, acting on paired donors, with incorporation or reduction of molecular oxygen, 2-oxoglutarate as one donor, and incorporation of one atom each of oxygen into both donors
267470_at	AT2G30490	ATC4H/C4H/CYP73A5 (CINNAMATE 4-HYDROXYLASE, CINNAMATE-4-HYDROXYLASE); trans-cinnamate 4-monooxygenase
249869_at	AT5G23050	acyl-activating enzyme 17 (AAE17)
248200_at	AT5G54160	ATOMT1 (O-METHYLTRANSFERASE 1)
258037_at	AT3G21230	4CL5 (4-COUMARATE:COA LIGASE 5); 4-coumarate-CoA ligase
264553_s_at	AT1G09480	[AT1G09480, cinnamyl-alcohol dehydrogenase family / CAD family];[AT1G09490, cinnamyl-alcohol dehydrogenase family / CAD family]
254053_s_at	AT4G25310	[AT4G25310, oxidoreductase, 2OG-Fe(II) oxygenase family protein];[AT4G25300, oxidoreductase, 2OG-Fe(II) oxygenase family protein]
260015_at	AT1G67980	CCoAMT (caffeoyl-CoA 3-O-methyltransferase); caffeoyl-CoA O-methyltransferase
259975_at	AT1G76470	cinnamoyl-CoA reductase
259911_at	AT1G72680	cinnamyl-alcohol dehydrogenase, putative
246042_at	AT5G19440	cinnamyl-alcohol dehydrogenase, putative (CAD)
260518_at	AT1G51410	cinnamyl-alcohol dehydrogenase, putative (CAD)
252943_at	AT4G39330	mannitol dehydrogenase, putative
253276_at	AT4G34050	caffeoyl-CoA 3-O-methyltransferase, putative
246093_at	AT5G20550	oxidoreductase, 2OG-Fe(II) oxygenase family protein
253222_at	AT4G34850	chalcone and stilbene synthase family protein
254974_at	AT4G10490	oxidoreductase, 2OG-Fe(II) oxygenase family protein
266578_at	AT2G23910	cinnamoyl-CoA reductase-related
253017_at	AT4G37970	mannitol dehydrogenase, putative
246098_at	AT5G20400	oxidoreductase, 2OG-Fe(II) oxygenase family protein
256435_at	AT3G11180	oxidoreductase, 2OG-Fe(II) oxygenase family protein
264346_at	AT1G12010	1-aminocyclopropane-1-carboxylate oxidase, putative / ACC oxidase, putative
266498_at	AT2G06960	oxidoreductase, 2OG-Fe(II) oxygenase family protein
256368_at	AT1G66800	cinnamyl-alcohol dehydrogenase family / CAD family

## Sheet: Sheet5
Cell Cycle
Affy ID	Locus ID	Annotation
267618_at	AT2G26760	CYCB1;4; cyclin-dependent protein kinase regulator
266873_at	AT2G44740	CYCP4;1 (cyclin p4;1); cyclin-dependent protein kinase
251423_at	AT3G60550	CYCP3;2 (cyclin p3;2); cyclin-dependent protein kinase
260061_at	AT1G73690	AT;CDKD;1/CAK3AT/CDKD1;1 (CYCLIN-DEPENDENT KINASE D1;1); kinase
261780_at	AT1G76310	CYCB2;4 (CYCLIN B2;4); cyclin-dependent protein kinase regulator
260506_at	AT1G47210	CYCA3;2; cyclin-dependent protein kinase
260504_at	AT1G47220	CYCA3;3 (CYCLIN A3;3); cyclin-dependent protein kinase regulator
250632_at	AT5G07450	CYCP4;3 (cyclin p4;3); cyclin-dependent protein kinase
255422_at	AT4G03270	CYCD6;1 (CYCLIN D6;1); cyclin-dependent protein kinase
262752_at	AT1G16330	CYCB3;1 (CYCLIN B3;1); cyclin-dependent protein kinase
246938_at	AT5G25380	CYCA2;1 (CYCLIN A2;1); cyclin-dependent protein kinase regulator
257524_at	AT3G01330	DEL3 (DP-E2F-like 3); transcription factor
252739_at	AT3G43250	cell cycle control protein-related
263017_at	AT2G17620	CYCB2;1 (CYCLIN B2;1); cyclin-dependent protein kinase regulator
246385_at	AT1G77390	CYCA1;2 (CYCLIN A1;2); cyclin-dependent protein kinase regulator
259563_s_at	AT1G20590	[AT1G20590, cyclin, putative];[AT1G20610, CYCB2;3 (CYCLIN B2;3); cyclin-dependent protein kinase regulator]
266401_s_at	AT2G38620	[AT2G38620, CDKB1;2 (cyclin-dependent kinase B1;2); kinase];[AT3G54180, CDC2B (CDC2-LIKE GENE); kinase/ protein binding]
260329_at	AT1G80370	CYCA2;4 (CYCLIN A2;4); cyclin-dependent protein kinase regulator
245739_at	AT1G44110	CYCA1;1 (CYCLIN A1;1); cyclin-dependent protein kinase regulator
259978_at	AT1G76540	CDKB2;1 (CYCLIN-DEPENDENT KINASE B2;1); kinase
262802_at	AT1G20930	CDKB2;2 (CYCLIN-DEPENDENT KINASE B2;2); kinase
261406_at	AT1G18800	NRP2 (NAP1-RELATED PROTEIN 2); DNA binding / chromatin binding / histone binding
266124_at	AT2G45080	CYCP3;1 (cyclin p3;1); cyclin-dependent protein kinase
256894_at	AT3G21870	CYCP2;1 (cyclin p2;1); cyclin-dependent protein kinase
264061_at	AT2G27970	CKS2 (CDK-SUBUNIT 2); cyclin-dependent protein kinase
257483_at	AT1G49620	ICK5/ICN6/KRP7 (KIP-RELATED PROTEIN 7); cyclin binding / cyclin-dependent protein kinase inhibitor

## Sheet: Sheet6
Brassinosteroid Metabolism
Affy ID	Locus ID	Annotation
264042_at	AT2G03760	ST (steroid sulfotransferase); sulfotransferase
260173_at	AT1G71930	VND7 (VASCULAR RELATED NAC-DOMAIN PROTEIN 7); transcription factor
256981_at	AT3G13380	BRL3 (BRI1-LIKE 3); protein binding / protein kinase
253579_at	AT4G30610	BRS1 (BRI1 SUPPRESSOR 1)
256598_at	AT3G30180	BR6OX2/CYP85A2 (BRASSINOSTEROID-6-OXIDASE 2); monooxygenase/ oxygen binding
246216_at	AT4G36380	ROT3 (ROTUNDIFOLIA 3); oxygen binding / steroid hydroxylase
249383_at	AT5G39860	PRE1 (PACLOBUTRAZOL RESISTANCE1); DNA binding / transcription factor
263218_at	AT1G30570	protein kinase family protein
266584_s_at	AT1G13430	[AT1G13430, sulfotransferase family protein];[AT2G14920, sulfotransferase family protein]
264823_at	AT1G03445	BSU1 (BRI1 SUPPRESSOR 1); protein serine/threonine phosphatase
252178_at	AT3G50750	brassinosteroid signalling positive regulator-related
248179_at	AT5G54380	THE1 (THESEUS1); kinase/ protein kinase
250752_at	AT5G05690	CPD (CABBAGE 3); oxygen binding
256788_at	AT3G13730	CYP90D1 (CYTOCHROME P450, FAMILY 90, SUBFAMILY D, POLYPEPTIDE 1); oxidoreductase, acting on paired donors, with incorporation or reduction of molecular oxygen, NADH or NADPH as one donor, and incorporation of one atom of oxygen / oxygen binding
259955_s_at	AT1G75080	[AT1G75080, BZR1 (BRASSINAZOLE-RESISTANT 1); transcription regulator];[AT1G19350, BES1 (BRI1-EMS-SUPPRESSOR 1); transcription regulator]
265250_at	AT2G01950	BRL2 (BRI1-LIKE 2); ATP binding / protein serine/threonine kinase
252184_at	AT3G50660	DWF4 (DWARF 4)
255064_at	AT4G08950	phosphate-responsive protein, putative (EXO)
245141_at	AT2G45400	BEN1; oxidoreductase, acting on CH-OH group of donors
265420_s_at	AT1G31880	[AT1G31880, BRX/NIP3;1/NLM9 (BREVIS RADIX); identical protein binding / water channel];[AT2G21030, similar to BRX/NIP3,1/NLM9 (BREVIS RADIX), identical protein binding / water channel [Arabidopsis thaliana] (TAIR:AT1G31880.1); similar to unnamed protein product [Vitis vinifera] (GB:CAO67126.1); contains InterPro domain Disease resistance/zinc finger/chromosome condensation-like region (InterPro:I…
267614_at	AT2G26710	BAS1/CYP734A1 (PHYB ACTIVATION TAGGED SUPPRESSOR 1); oxygen binding / steroid hydroxylase
257938_at	AT3G19820	DWF1 (DIMINUTO 1); catalytic
249484_at	AT5G38970	BR6OX1 (BRASSINOSTEROID-6-OXIDASE); oxygen binding
