# Supplementary material for: Reverse engineering and analysis of large genome-scale gene networks
Source: Nucleic Acids Res. 2012 Oct 5;41(1):e24. doi: 10.1093/nar/gks904 (PMC3592423; doi:10.1093/nar/gks904)
Supplement: Supplementary Data [file supp_gks904_nar-00583-met-n-2012-File014.xls]

## Sheet: Aerobic
GO ID	Total	In Subnetwork	P-Value	Term
15986	17	9	0	ATP synthesis coupled proton transport
15985	17	9	0	energy coupled proton transport, down electrochemical gradient
6818	22	9	0	hydrogen transport
15992	22	9	0	proton transport
45263	6	6	0	proton-transporting ATP synthase complex, coupling factor F(o)
33177	6	6	0	proton-transporting two-sector ATPase complex, proton-transporting domain
34220	29	9	0	ion transmembrane transport
15078	63	11	0	hydrogen ion transmembrane transporter activity
6091	175	15	0	generation of precursor metabolites and energy
45259	12	7	0	proton-transporting ATP synthase complex
16469	12	7	0	proton-transporting two-sector ATPase complex
6754	36	9	0	ATP biosynthetic process
46034	36	9	0	ATP metabolic process
9206	36	9	0	purine ribonucleoside triphosphate biosynthetic process
9201	36	9	0	ribonucleoside triphosphate biosynthetic process
9145	38	9	0	purine nucleoside triphosphate biosynthetic process
9142	39	9	0	nucleoside triphosphate biosynthetic process
15077	82	11	0	monovalent inorganic cation transmembrane transporter activity
9152	43	9	0	purine ribonucleotide biosynthetic process
9260	45	9	0	ribonucleotide biosynthetic process
6164	46	9	0	purine nucleotide biosynthetic process
34404	68	10	0	nucleobase, nucleoside and nucleotide biosynthetic process
34654	68	10	0	nucleobase, nucleoside, nucleotide and nucleic acid biosynthetic process
55114	628	22	0	oxidation-reduction process
9205	51	9	0	purine ribonucleoside triphosphate metabolic process
9199	51	9	0	ribonucleoside triphosphate metabolic process
22890	132	12	0	inorganic cation transmembrane transporter activity
9144	53	9	0	purine nucleoside triphosphate metabolic process
9141	54	9	0	nucleoside triphosphate metabolic process
44429	106	11	0	mitochondrial part
9165	59	9	0	nucleotide biosynthetic process
9150	61	9	0	purine ribonucleotide metabolic process
6163	62	9	0	purine nucleotide metabolic process
32991	703	22	0	macromolecular complex
9259	63	9	0	ribonucleotide metabolic process
16020	2620	42	0	membrane
15672	64	9	0	monovalent inorganic cation transport
5739	518	19	0	mitochondrion
44271	247	14	0	cellular nitrogen compound biosynthetic process
55086	126	11	0	nucleobase, nucleoside and nucleotide metabolic process
44446	1241	28	0	intracellular organelle part
44422	1243	28	0	organelle part
46933	8	5	0	hydrogen ion transporting ATP synthase activity, rotational mechanism
45333	50	8	0	cellular respiration
15980	50	8	0	energy derivation by oxidation of organic compounds
6753	103	10	0	nucleoside phosphate metabolic process
9117	103	10	0	nucleotide metabolic process
5737	3437	47	0	cytoplasm
44444	3186	45	0	cytoplasmic part
43234	472	17	0	protein complex
19866	93	9	0	organelle inner membrane
46483	266	13	0	heterocycle metabolic process
5743	68	8	0	mitochondrial inner membrane
31966	73	8	0	mitochondrial membrane
31975	413	15	0	envelope
31967	413	15	0	organelle envelope
5740	79	8	0	mitochondrial envelope
6812	198	11	0	cation transport
44455	34	6	0	mitochondrial membrane part
44424	4536	52	0	intracellular part
22900	58	7	0	electron transport chain
31090	213	11	0	organelle membrane
8324	267	12	0	cation transmembrane transporter activity
5622	4720	52	0	intracellular
16491	1082	22	0	oxidoreductase activity
55085	313	12	0	transmembrane transport
44425	832	19	0	membrane part
6811	261	11	0	ion transport
44283	322	12	0	small molecule biosynthetic process
44281	721	17	0	small molecule metabolic process
15075	362	12	0	ion transmembrane transporter activity
9767	40	5	0	photosynthetic electron transport chain
70469	20	4	0	respiratory chain
43229	4093	44	0	intracellular organelle
43226	4094	44	0	organelle
22891	509	13	0	substrate-specific transmembrane transporter activity
43231	3968	43	0	intracellular membrane-bounded organelle
43227	3969	43	0	membrane-bounded organelle
19684	94	6	0	photosynthesis, light reaction
5761	10	3	0	mitochondrial ribosome
5215	820	16	0	transporter activity
51234	1014	18	0	establishment of localization
22892	564	13	0	substrate-specific transporter activity
276	2	2		mitochondrial proton-transporting ATP synthase complex, coupling factor F(o)
22857	665	14	0	transmembrane transporter activity
44435	755	15	0	plastid part
51179	1051	18	0	localization
42651	286	9	0.0001	thylakoid membrane
34357	294	9	0.0001	photosynthetic membrane
5746	14	3	0.0001	mitochondrial respiratory chain
6810	1007	17	0.0001	transport
9773	15	3	0.0001	photosynthetic electron transport in photosystem I
15036	41	4	0.0001	disulfide oxidoreductase activity
5762	3	2		mitochondrial large ribosomal subunit
44237	4044	41	0.0001	cellular metabolic process
44436	326	9	0.0001	thylakoid part
5623	8591	68	0.0002	cell
44464	8591	68	0.0002	cell part
8967	4	2		phosphoglycolate phosphatase activity
8152	5540	50	0.0002	metabolic process
9535	275	8	0.0002	chloroplast thylakoid membrane
55035	276	8	0.0003	plastid thylakoid membrane
44434	716	13	0.0003	chloroplast part
5753	5	2	0.0004	mitochondrial proton-transporting ATP synthase complex
9507	1952	24	0.0004	chloroplast
6605	58	4	0.0004	protein targeting
16651	60	4	0.0005	oxidoreductase activity, acting on NADH or NADPH
15979	166	6	0.0005	photosynthesis
51649	167	6	0.0005	establishment of localization in cell
9579	387	9	0.0005	thylakoid
9536	1993	24	0.0005	plastid
5759	27	3	0.0006	mitochondrial matrix
9534	312	8	0.0006	chloroplast thylakoid
31976	312	8	0.0006	plastid thylakoid
31984	313	8	0.0006	organelle subcompartment
16667	67	4	0.0007	oxidoreductase activity, acting on a sulfur group of donors
6839	32	3	0.0009	mitochondrial transport
51641	188	6	0.0009	cellular localization
17038	35	3	0.0012	protein import
70585	9	2	0.0012	protein localization in mitochondrion
6626	9	2	0.0012	protein targeting to mitochondrion
46907	136	5	0.0014	intracellular transport
313	38	3	0.0015	organellar ribosome
30964	11	2	0.0019	NADH dehydrogenase complex
45271	11	2	0.0019	respiratory chain complex I
9532	384	8	0.0021	plastid stroma
9084	12	2	0.0023	glutamine family amino acid biosynthetic process
6612	12	2	0.0023	protein targeting to membrane
9941	314	7	0.0028	chloroplast envelope
9056	402	8	0.0029	catabolic process
6886	98	4	0.0029	intracellular protein transport
9987	5630	47	0.0031	cellular process
9060	14	2	0.0031	aerobic respiration
65002	14	2	0.0031	intracellular protein transmembrane transport
7005	14	2	0.0031	mitochondrion organization
71806	14	2	0.0031	protein transmembrane transport
34613	102	4	0.0033	cellular protein localization
22904	15	2	0.0036	respiratory electron transport chain
9526	330	7	0.0037	plastid envelope
31974	184	5	0.005	membrane-enclosed lumen
9521	58	3	0.0051	photosystem
19321	18	2	0.0051	pentose metabolic process
70727	116	4	0.0052	cellular macromolecule localization
5840	189	5	0.0056	ribosome
46872	1338	16	0.0057	metal ion binding
315	19	2	0.0057	organellar large ribosomal subunit
9527	19	2	0.0057	plastid outer membrane
8124	1	1		4-alpha-hydroxytetrahydrobiopterin dehydratase activity
10298	1	1		dihydrocamalexic acid decarboxylase activity
17113	1	1		dihydropyrimidine dehydrogenase (NADP+) activity
46028	1	1		electron transporter, transferring electrons from cytochrome b6/f complex of photosystem II activity
5779	1	1		integral to peroxisomal membrane
31231	1	1		intrinsic to peroxisomal membrane
9930	1	1		longitudinal side of cell surface
31998	1	1		regulation of fatty acid beta-oxidation
46320	1	1		regulation of fatty acid oxidation
80093	1	1		regulation of photorespiration
6729	1	1		tetrahydrobiopterin biosynthetic process
46146	1	1		tetrahydrobiopterin metabolic process
16209	122	4	0.0062	antioxidant activity
3954	20	2	0.0063	NADH dehydrogenase activity
30095	20	2	0.0063	chloroplast photosystem II
44282	123	4	0.0064	small molecule catabolic process
5575	12876	85	0.0065	cellular_component
5507	129	4	0.0076	copper ion binding
5886	1032	13	0.0085	plasma membrane
30529	211	5	0.0088	ribonucleoprotein complex
6732	71	3	0.0089	coenzyme metabolic process
9064	24	2	0.009	glutamine family amino acid metabolic process
44248	299	6	0.0092	cellular catabolic process
42579	73	3	0.0096	microbody
5777	73	3	0.0096	peroxisome
31968	25	2	0.0098	organelle outer membrane
45184	140	4	0.01	establishment of protein localization
15031	140	4	0.01	protein transport
9055	307	6	0.0104	electron carrier activity
72511	26	2	0.0106	divalent inorganic cation transport
19867	26	2	0.0106	outer membrane
8104	146	4	0.0116	protein localization
43169	1446	16	0.0117	cation binding
43167	1447	16	0.0117	ion binding
6207	2	1		de novo' pyrimidine base biosynthetic process
738	2	1		DNA catabolic process, exonucleolytic
729	2	1		DNA double-strand break processing
70726	2	1		cell wall assembly
10215	2	1		cellulose microfibril organization
31314	2	1		extrinsic to mitochondrial inner membrane
16041	2	1		glutamate synthase (ferredoxin) activity
6542	2	1		glutamine biosynthetic process
4362	2	1		glutathione-disulfide reductase activity
7007	2	1		inner mitochondrial membrane organization
706	2	1		meiotic DNA double-strand break processing
42776	2	1		mitochondrial ATP synthesis coupled proton transport
7006	2	1		mitochondrial membrane organization
5750	2	1		mitochondrial respiratory chain complex III
5751	2	1		mitochondrial respiratory chain complex IV
9344	2	1		nitrite reductase complex [NAD(P)H]
16681	2	1		oxidoreductase activity, acting on diphenols and related substances as donors, cytochrome as acceptor
16643	2	1		oxidoreductase activity, acting on the CH-NH2 group of donors, iron-sulfur protein as acceptor
71668	2	1		plant-type cell wall assembly
45039	2	1		protein import into mitochondrial inner membrane
19856	2	1		pyrimidine base biosynthetic process
19217	2	1		regulation of fatty acid metabolic process
50994	2	1		regulation of lipid catabolic process
45275	2	1		respiratory chain complex III
45277	2	1		respiratory chain complex IV
51238	2	1		sequestering of metal ion
5802	2	1		trans-Golgi network
8121	2	1		ubiquinol-cytochrome-c reductase activity
43232	415	7	0.0124	intracellular non-membrane-bounded organelle
43228	415	7	0.0124	non-membrane-bounded organelle
33365	29	2	0.013	protein localization to organelle
3735	152	4	0.0133	structural constituent of ribosome
10319	30	2	0.0139	stromule
15035	32	2	0.0157	protein disulfide oxidoreductase activity
5996	88	3	0.0159	monosaccharide metabolic process
9295	34	2	0.0177	nucleoid
9547	34	2	0.0177	plastid ribosome
30093	3	1		chloroplast photosystem I
9897	3	1		external side of plasma membrane
15930	3	1		glutamate synthase activity
46113	3	1		nucleobase catabolic process
16559	3	1		peroxisome fission
30150	3	1		protein import into mitochondrial matrix
6208	3	1		pyrimidine base catabolic process
6212	3	1		uracil catabolic process
19860	3	1		uracil metabolic process
16684	93	3	0.0184	oxidoreductase activity, acting on peroxide as acceptor
4601	93	3	0.0184	peroxidase activity
16831	35	2	0.0187	carboxy-lyase activity
20037	255	5	0.0187	heme binding
41	36	2	0.0197	transition metal ion transport
71842	355	6	0.02	cellular component organization at cellular level
9523	38	2	0.0218	photosystem II
70013	179	4	0.0227	intracellular organelle lumen
43233	180	4	0.0231	organelle lumen
17119	4	1		Golgi transport complex
3950	4	1		NAD+ ADP-ribosyltransferase activity
4129	4	1		cytochrome-c oxidase activity
45156	4	1		electron transporter, transferring electrons within the cyclic electron transport pathway of photosynthesis activity
30198	4	1		extracellular matrix organization
43062	4	1		extracellular structure organization
6537	4	1		glutamate biosynthetic process
15002	4	1		heme-copper terminal oxidase activity
5758	4	1		mitochondrial intermembrane space
10196	4	1		nonphotochemical quenching
31970	4	1		organelle envelope lumen
16675	4	1		oxidoreductase activity, acting on a heme group of donors
16676	4	1		oxidoreductase activity, acting on a heme group of donors, oxygen as acceptor
7031	4	1		peroxisome organization
8964	4	1		phosphoenolpyruvate carboxylase activity
6206	4	1		pyrimidine base metabolic process
46524	4	1		sucrose-phosphate synthase activity
9617	183	4	0.0244	response to bacterium
16614	104	3	0.0247	oxidoreductase activity, acting on CH-OH group of donors
16638	41	2	0.0251	oxidoreductase activity, acting on the CH-NH2 group of donors
9407	42	2	0.0263	toxin catabolic process
9404	42	2	0.0263	toxin metabolic process
4364	43	2	0.0275	glutathione transferase activity
15935	43	2	0.0275	small ribosomal subunit
50896	2569	23	0.0279	response to stimulus
6007	44	2	0.0287	glucose catabolic process
6996	286	5	0.0289	organelle organization
46906	288	5	0.0297	tetrapyrrole binding
16880	5	1	0.0297	acid-ammonia (or amide) ligase activity
16211	5	1	0.0297	ammonia ligase activity
31312	5	1	0.0297	extrinsic to organelle membrane
4345	5	1	0.0297	glucose-6-phosphate dehydrogenase activity
4356	5	1	0.0297	glutamate-ammonia ligase activity
9051	5	1	0.0297	pentose-phosphate shunt, oxidative branch
4611	5	1	0.0297	phosphoenolpyruvate carboxykinase activity
19320	45	2	0.0299	hexose catabolic process
46365	45	2	0.0299	monosaccharide catabolic process
3824	5317	41	0.0303	catalytic activity
6006	46	2	0.0311	glucose metabolic process
46914	1104	12	0.0321	transition metal ion binding
71944	1366	14	0.0328	cell periphery
5506	297	5	0.0332	iron ion binding
46164	48	2	0.0337	alcohol catabolic process
80167	118	3	0.0341	response to karrikin
6308	6	1	0.0355	DNA catabolic process
15691	6	1	0.0355	cadmium ion transport
51235	6	1	0.0355	maintenance of location
31903	6	1	0.0355	microbody membrane
44438	6	1	0.0355	microbody part
5747	6	1	0.0355	mitochondrial respiratory chain complex I
5763	6	1	0.0355	mitochondrial small ribosomal subunit
5778	6	1	0.0355	peroxisomal membrane
44439	6	1	0.0355	peroxisomal part
45037	6	1	0.0355	protein import into chloroplast stroma
45038	6	1	0.0355	protein import into chloroplast thylakoid membrane
42559	6	1	0.0355	pteridine-containing compound biosynthetic process
42170	50	2	0.0363	plastid membrane
5773	313	5	0.0402	vacuole
16044	53	2	0.0403	cellular membrane organization
61024	53	2	0.0403	membrane organization
6014	7	1	0.0413	D-ribose metabolic process
10120	7	1	0.0413	camalexin biosynthetic process
52317	7	1	0.0413	camalexin metabolic process
9512	7	1	0.0413	cytochrome b6f complex
15038	7	1	0.0413	glutathione disulfide oxidoreductase activity
9700	7	1	0.0413	indole phytoalexin biosynthetic process
46217	7	1	0.0413	indole phytoalexin metabolic process
42128	7	1	0.0413	nitrate assimilation
42126	7	1	0.0413	nitrate metabolic process
71941	7	1	0.0413	nitrogen cycle metabolic process
15037	7	1	0.0413	peptide disulfide oxidoreductase activity
9772	7	1	0.0413	photosynthetic electron transport in photosystem II
52315	7	1	0.0413	phytoalexin biosynthetic process
52314	7	1	0.0413	phytoalexin metabolic process
6623	7	1	0.0413	protein targeting to vacuole
9058	2242	20	0.0419	biosynthetic process
5198	224	4	0.0459	structural molecule activity
45454	57	2	0.046	cell redox homeostasis
7186	8	1	0.0471	G-protein coupled receptor protein signaling pathway
31420	8	1	0.0471	alkali metal ion binding
6541	8	1	0.0471	glutamine metabolic process
6749	8	1	0.0471	glutathione metabolic process
16615	8	1	0.0471	malate dehydrogenase activity
16668	8	1	0.0471	oxidoreductase activity, acting on a sulfur group of donors, NAD or NADP as acceptor
30955	8	1	0.0471	potassium ion binding
4743	8	1	0.0471	pyruvate kinase activity
10112	8	1	0.0471	regulation of systemic acquired resistance
4747	8	1	0.0471	ribokinase activity
7034	8	1	0.0471	vacuolar transport
44249	2134	19	0.048	cellular biosynthetic process
15934	60	2	0.0505	large ribosomal subunit
51186	139	3	0.0512	cofactor metabolic process
42742	139	3	0.0512	defense response to bacterium
9543	61	2	0.052	chloroplast thylakoid lumen
31978	61	2	0.052	plastid thylakoid lumen
10598	9	1	0.0528	NAD(P)H dehydrogenase complex (plastoquinone)
4022	9	1	0.0528	alcohol dehydrogenase (NAD) activity
9061	9	1	0.0528	anaerobic respiration
9902	9	1	0.0528	chloroplast relocation
51667	9	1	0.0528	establishment of plastid localization
5792	9	1	0.0528	microsome
46112	9	1	0.0528	nucleobase biosynthetic process
51644	9	1	0.0528	plastid localization
42598	9	1	0.0528	vesicular fraction
6066	141	3	0.053	alcohol metabolic process
16830	62	2	0.0535	carbon-carbon lyase activity
6412	236	4	0.0537	translation
6950	1469	14	0.0549	response to stress
9607	456	6	0.0565	response to biotic stimulus
5509	145	3	0.0568	calcium ion binding
9570	346	5	0.0573	chloroplast stroma
5375	10	1	0.0585	copper ion transmembrane transporter activity
51656	10	1	0.0585	establishment of organelle localization
6635	10	1	0.0585	fatty acid beta-oxidation
5626	10	1	0.0585	insoluble fraction
31301	10	1	0.0585	integral to organelle membrane
5624	10	1	0.0585	membrane fraction
9853	10	1	0.0585	photorespiration
6829	10	1	0.0585	zinc ion transport
48046	244	4	0.0593	apoplast
19318	66	2	0.0598	hexose metabolic process
46356	11	1	0.0642	acetyl-CoA catabolic process
267	11	1	0.0642	cell fraction
9109	11	1	0.0642	coenzyme catabolic process
51640	11	1	0.0642	organelle localization
10207	11	1	0.0642	photosystem II assembly
42558	11	1	0.0642	pteridine-containing compound metabolic process
6099	11	1	0.0642	tricarboxylic acid cycle
5385	11	1	0.0642	zinc ion transmembrane transporter activity
9815	12	1	0.0698	1-aminocyclopropane-1-carboxylate oxidase activity
9756	12	1	0.0698	carbohydrate mediated signaling
9986	12	1	0.0698	cell surface
71322	12	1	0.0698	cellular response to carbohydrate stimulus
9062	12	1	0.0698	fatty acid catabolic process
19395	12	1	0.0698	fatty acid oxidation
6536	12	1	0.0698	glutamate metabolic process
34440	12	1	0.0698	lipid oxidation
9112	12	1	0.0698	nucleobase metabolic process
6518	12	1	0.0698	peptide metabolic process
10212	12	1	0.0698	response to ionizing radiation
10182	12	1	0.0698	sugar mediated signaling pathway
22607	160	3	0.0717	cellular component assembly
31977	74	2	0.073	thylakoid lumen
16043	610	7	0.0739	cellular component organization
8652	75	2	0.0747	cellular amino acid biosynthetic process
43562	13	1	0.0754	cellular response to nitrogen levels
16655	13	1	0.0754	oxidoreductase activity, acting on NADH or NADPH, quinone or similar compound as acceptor
19216	13	1	0.0754	regulation of lipid metabolic process
1666	13	1	0.0754	response to hypoxia
9657	77	2	0.0782	plastid organization
6461	77	2	0.0782	protein complex assembly
5783	166	3	0.0782	endoplasmic reticulum
70271	78	2	0.0799	protein complex biogenesis
30258	14	1	0.0809	lipid modification
9654	14	1	0.0809	oxygen evolving complex
2831	14	1	0.0809	regulation of response to biotic stimulus
34641	1841	16	0.081	cellular nitrogen compound metabolic process
31226	79	2	0.0817	intrinsic to plasma membrane
16616	79	2	0.0817	oxidoreductase activity, acting on the CH-OH group of donors, NAD or NADP as acceptor
44275	80	2	0.0835	cellular carbohydrate catabolic process
6084	15	1	0.0865	acetyl-CoA metabolic process
229	15	1	0.0865	cytoplasmic chromosome
7276	15	1	0.0865	gamete generation
72329	15	1	0.0865	monocarboxylic acid catabolic process
9508	15	1	0.0865	plastid chromosome
70482	15	1	0.0865	response to oxygen levels
33036	279	4	0.0872	macromolecule localization
50660	84	2	0.0907	flavin adenine dinucleotide binding
71822	84	2	0.0907	protein complex subunit organization
6520	178	3	0.0918	cellular amino acid metabolic process
9707	16	1	0.092	chloroplast outer membrane
50897	16	1	0.092	cobalt ion binding
16628	16	1	0.092	oxidoreductase activity, acting on the CH-CH group of donors, NAD or NADP as acceptor
6807	1883	16	0.0946	nitrogen compound metabolic process
9309	87	2	0.0963	amine biosynthetic process
16052	87	2	0.0963	carbohydrate catabolic process
9814	87	2	0.0963	defense response, incompatible interaction
31300	17	1	0.0974	intrinsic to organelle membrane
6098	17	1	0.0974	pentose-phosphate shunt
311	17	1	0.0974	plastid large ribosomal subunit
9668	17	1	0.0974	plastid membrane organization
312	17	1	0.0974	plastid small ribosomal subunit
10027	17	1	0.0974	thylakoid membrane organization
3674	13729	86	0.1006	molecular_function
71841	533	6	0.1012	cellular component organization or biogenesis at cellular level
4176	18	1	0.1028	ATP-dependent peptidase activity
6740	18	1	0.1028	NADPH regeneration
43094	18	1	0.1028	cellular metabolic compound salvage
314	18	1	0.1028	organellar small ribosomal subunit
5985	18	1	0.1028	sucrose metabolic process
16765	91	2	0.1038	transferase activity, transferring alkyl or aryl (other than methyl) groups
6739	19	1	0.1082	NADP metabolic process
70838	19	1	0.1082	divalent metal ion transport
6302	19	1	0.1082	double-strand break repair
42646	19	1	0.1082	plastid nucleoid
10565	19	1	0.1082	regulation of cellular ketone metabolic process
51707	421	5	0.1092	response to other organism
44431	20	1	0.1136	Golgi apparatus part
6575	20	1	0.1136	cellular modified amino acid metabolic process
45036	20	1	0.1136	protein targeting to chloroplast
31329	20	1	0.1136	regulation of cellular catabolic process
43900	20	1	0.1136	regulation of multi-organism process
44106	198	3	0.1165	cellular amine metabolic process
46496	21	1	0.1189	nicotinamide nucleotide metabolic process
48285	21	1	0.1189	organelle fission
9522	21	1	0.1189	photosystem I
9894	21	1	0.1189	regulation of catabolic process
44262	314	4	0.1204	cellular carbohydrate metabolic process
18130	104	2	0.1293	heterocycle biosynthetic process
6790	104	2	0.1293	sulfur compound metabolic process
15450	23	1	0.1295	P-P-bond-hydrolysis-driven protein transmembrane transporter activity
19362	23	1	0.1295	pyridine nucleotide metabolic process
19825	211	3	0.1338	oxygen binding
51187	24	1	0.1347	cofactor catabolic process
19200	25	1	0.1399	carbohydrate kinase activity
42435	25	1	0.1399	indole-containing compound biosynthetic process
9528	25	1	0.1399	plastid inner membrane
6979	217	3	0.142	response to oxidative stress
6952	588	6	0.1421	defense response
16829	218	3	0.1434	lyase activity
50661	26	1	0.1451	NADP or NADPH binding
6733	26	1	0.1451	oxidoreduction coenzyme metabolic process
16763	26	1	0.1451	transferase activity, transferring pentosyl groups
65003	112	2	0.1456	macromolecular complex assembly
22884	27	1	0.1503	macromolecule transmembrane transporter activity
34656	27	1	0.1503	nucleobase, nucleoside and nucleotide catabolic process
34655	27	1	0.1503	nucleobase, nucleoside, nucleotide and nucleic acid catabolic process
8320	27	1	0.1503	protein transmembrane transporter activity
9308	225	3	0.1533	amine metabolic process
9314	345	4	0.1536	response to radiation
19725	116	2	0.154	cellular homeostasis
6096	28	1	0.1554	glycolysis
5576	348	4	0.157	extracellular region
7166	118	2	0.1582	cell surface receptor linked signaling pathway
16757	350	4	0.1593	transferase activity, transferring glycosyl groups
43933	119	2	0.1603	macromolecular complex subunit organization
72509	29	1	0.1605	divalent inorganic cation transmembrane transporter activity
16679	29	1	0.1605	oxidoreductase activity, acting on diphenols and related substances as donors
46915	29	1	0.1605	transition metal ion transmembrane transporter activity
16641	30	1	0.1655	oxidoreductase activity, acting on the CH-NH2 group of donors, oxygen as acceptor
50776	30	1	0.1655	regulation of immune response
45088	30	1	0.1655	regulation of innate immune response
42430	31	1	0.1705	indole-containing compound metabolic process
5887	31	1	0.1705	integral to plasma membrane
9825	31	1	0.1705	multidimensional cell growth
10224	31	1	0.1705	response to UV-B
9737	237	3	0.1707	response to abscisic acid stimulus
30001	125	2	0.173	metal ion transport
9108	32	1	0.1755	coenzyme biosynthetic process
9817	32	1	0.1755	defense response to fungus, incompatible interaction
9627	32	1	0.1755	systemic acquired resistance
2682	33	1	0.1805	regulation of immune system process
44242	34	1	0.1854	cellular lipid catabolic process
42538	35	1	0.1903	hyperosmotic salinity response
9832	35	1	0.1903	plant-type cell wall biogenesis
9628	932	8	0.1964	response to abiotic stimulus
16042	37	1	0.2001	lipid catabolic process
6725	259	3	0.2039	cellular aromatic compound metabolic process
4497	259	3	0.2039	monooxygenase activity
6972	38	1	0.2049	hyperosmotic response
16836	39	1	0.2097	hydro-lyase activity
71840	806	7	0.2099	cellular component organization or biogenesis
50662	144	2	0.2144	coenzyme binding
8150	13548	84	0.2164	biological_process
5984	41	1	0.2192	disaccharide metabolic process
44085	269	3	0.2195	cellular component biogenesis
51704	536	5	0.2199	multi-organism process
71844	148	2	0.2232	cellular component assembly at cellular level
9743	148	2	0.2232	response to carbohydrate stimulus
19898	42	1	0.2239	extrinsic to membrane
19752	406	4	0.2274	carboxylic acid metabolic process
6082	406	4	0.2274	organic acid metabolic process
43436	406	4	0.2274	oxoacid metabolic process
44459	150	2	0.2276	plasma membrane part
43565	43	1	0.2285	sequence-specific DNA binding
31969	44	1	0.2332	chloroplast membrane
9411	44	1	0.2332	response to UV
42592	153	2	0.2343	homeostatic process
6139	1576	12	0.2346	nucleobase, nucleoside, nucleotide and nucleic acid metabolic process
16627	45	1	0.2378	oxidoreductase activity, acting on the CH-CH group of donors
10114	45	1	0.2378	response to red light
42180	416	4	0.2403	cellular ketone metabolic process
51321	46	1	0.2424	meiotic cell cycle
9311	46	1	0.2424	oligosaccharide metabolic process
8565	46	1	0.2424	protein transporter activity
65008	418	4	0.2429	regulation of biological quality
8194	157	2	0.2432	UDP-glycosyltransferase activity
46658	47	1	0.247	anchored to plasma membrane
46395	48	1	0.2515	carboxylic acid catabolic process
44270	48	1	0.2515	cellular nitrogen compound catabolic process
9658	48	1	0.2515	chloroplast organization
46700	48	1	0.2515	heterocycle catabolic process
287	48	1	0.2515	magnesium ion binding
48609	48	1	0.2515	multicellular organismal reproductive process
16054	48	1	0.2515	organic acid catabolic process
19953	48	1	0.2515	sexual reproduction
42546	50	1	0.2605	cell wall biogenesis
32504	50	1	0.2605	multicellular organism reproduction
31347	52	1	0.2694	regulation of defense response
46686	169	2	0.2699	response to cadmium ion
16791	171	2	0.2743	phosphatase activity
19438	173	2	0.2788	aromatic compound biosynthetic process
5794	55	1	0.2825	Golgi apparatus
42221	1348	10	0.2896	response to chemical stimulus
5829	316	3	0.2954	cytosol
15238	58	1	0.2954	drug transmembrane transporter activity
44272	60	1	0.3039	sulfur compound biosynthetic process
48037	186	2	0.3077	cofactor binding
80134	61	1	0.3081	regulation of response to stress
10287	62	1	0.3123	plastoglobule
31225	189	2	0.3144	anchored to membrane
31669	64	1	0.3205	cellular response to nutrient levels
9416	333	3	0.3234	response to light stimulus
43623	65	1	0.3246	cellular protein complex assembly
9409	197	2	0.332	response to cold
19748	343	3	0.3399	secondary metabolic process
9664	69	1	0.3408	plant-type cell wall organization
31667	70	1	0.3448	response to nutrient levels
31668	72	1	0.3527	cellular response to extracellular stimulus
7047	73	1	0.3566	cellular cell wall organization
71496	73	1	0.3566	cellular response to external stimulus
46394	210	2	0.3604	carboxylic acid biosynthetic process
16053	210	2	0.3604	organic acid biosynthetic process
42578	213	2	0.3669	phosphoric ester hydrolase activity
22402	76	1	0.3682	cell cycle process
9505	215	2	0.3712	plant-type cell wall
9991	78	1	0.3758	response to extracellular stimulus
10038	220	2	0.382	response to metal ion
6281	80	1	0.3833	DNA repair
16835	80	1	0.3833	carbon-oxygen lyase activity
46873	80	1	0.3833	metal ion transmembrane transporter activity
5694	82	1	0.3907	chromosome
35251	84	1	0.398	UDP-glucosyltransferase activity
45087	229	2	0.4011	innate immune response
51188	85	1	0.4017	cofactor biosynthetic process
6974	85	1	0.4017	response to DNA damage stimulus
16137	86	1	0.4053	glycoside metabolic process
6955	231	2	0.4054	immune response
16758	236	2	0.4159	transferase activity, transferring hexosyl groups
45229	90	1	0.4195	external encapsulating structure organization
2376	244	2	0.4324	immune system process
5730	94	1	0.4335	nucleolus
9651	247	2	0.4386	response to salt stress
50832	97	1	0.4437	defense response to fungus
34622	100	1	0.4537	cellular macromolecular complex assembly
71669	100	1	0.4537	plant-type cell wall organization or biogenesis
16887	256	2	0.4569	ATPase activity
22626	101	1	0.457	cytosolic ribosome
44265	103	1	0.4636	cellular macromolecule catabolic process
6970	265	2	0.4748	response to osmotic stress
34621	107	1	0.4764	cellular macromolecular complex subunit organization
7167	108	1	0.4796	enzyme linked receptor protein signaling pathway
7169	108	1	0.4796	transmembrane receptor protein tyrosine kinase signaling pathway
17111	431	3	0.4815	nucleoside-triphosphatase activity
9408	109	1	0.4827	response to heat
10200	110	1	0.4859	response to chitin
9639	113	1	0.4951	response to red or far red light
15297	114	1	0.4982	antiporter activity
44445	114	1	0.4982	cytosolic part
48583	114	1	0.4982	regulation of response to stimulus
71843	116	1	0.5043	cellular component biogenesis at cellular level
5975	612	4	0.5043	carbohydrate metabolic process
16462	448	3	0.5074	pyrophosphatase activity
31224	616	4	0.5095	intrinsic to membrane
16818	450	3	0.5104	hydrolase activity, acting on acid anhydrides, in phosphorus-containing anhydrides
16817	453	3	0.5148	hydrolase activity, acting on acid anhydrides
5516	120	1	0.5162	calmodulin binding
10035	288	2	0.5189	response to inorganic substance
46527	121	1	0.5191	glucosyltransferase activity
6457	122	1	0.522	protein folding
9266	292	2	0.5263	response to temperature stimulus
70882	124	1	0.5278	cellular cell wall organization or biogenesis
6631	124	1	0.5278	fatty acid metabolic process
9620	129	1	0.5419	response to fungus
44238	4181	25	0.5513	primary metabolic process
7049	133	1	0.5529	cell cycle
9057	133	1	0.5529	macromolecule catabolic process
16021	314	2	0.5658	integral to membrane
51716	490	3	0.5683	cellular response to stimulus
9605	140	1	0.5715	response to external stimulus
31981	142	1	0.5767	nuclear lumen
8168	143	1	0.5793	methyltransferase activity
15405	144	1	0.5818	P-P-bond-hydrolysis-driven transmembrane transporter activity
15399	145	1	0.5844	primary active transmembrane transporter activity
16741	148	1	0.5919	transferase activity, transferring one-carbon groups
71555	152	1	0.6017	cell wall organization
44428	167	1	0.6365	nuclear part
7154	168	1	0.6387	cell communication
16879	170	1	0.6431	ligase activity, forming carbon-nitrogen bonds
16049	174	1	0.6517	cell growth
6259	175	1	0.6538	DNA metabolic process
8361	180	1	0.6642	regulation of cell size
90066	183	1	0.6703	regulation of anatomical structure size
32535	183	1	0.6703	regulation of cellular component size
16740	1834	10	0.6766	transferase activity
5618	391	2	0.6852	cell wall
30312	394	2	0.6893	external encapsulating structure
22804	404	2	0.7025	active transmembrane transporter activity
42623	200	1	0.7028	ATPase activity, coupled
9725	611	3	0.7164	response to hormone stimulus
40007	213	1	0.7255	growth
15291	214	1	0.7272	secondary active transmembrane transporter activity
32787	216	1	0.7305	monocarboxylic acid metabolic process
30554	1008	5	0.7326	adenyl nucleotide binding
1883	1008	5	0.7326	purine nucleoside binding
1882	1009	5	0.7334	nucleoside binding
71554	218	1	0.7337	cell wall organization or biogenesis
33554	219	1	0.7354	cellular response to stress
10033	832	4	0.7436	response to organic substance
16874	229	1	0.7511	ligase activity
16773	669	3	0.7723	phosphotransferase activity, alcohol group as acceptor
9719	669	3	0.7723	response to endogenous stimulus
71310	244	1	0.7729	cellular response to organic substance
5488	5151	28	0.7776	binding
44267	1275	6	0.7887	cellular protein metabolic process
166	1298	6	0.8029	nucleotide binding
70887	271	1	0.8076	cellular response to chemical stimulus
17076	1115	5	0.8093	purine nucleotide binding
23033	507	2	0.8136	signaling pathway
19538	1540	7	0.8307	protein metabolic process
44255	297	1	0.836	cellular lipid metabolic process
70011	305	1	0.8439	peptidase activity, acting on L-amino acid peptides
8233	316	1	0.8541	peptidase activity
6508	356	1	0.886	proteolysis
16788	610	2	0.8864	hydrolase activity, acting on ester bonds
5515	1056	4	0.8867	protein binding
8270	637	2	0.9007	zinc ion binding
16301	911	3	0.9173	kinase activity
5524	921	3	0.9209	ATP binding
32559	924	3	0.922	adenyl ribonucleotide binding
4674	458	1	0.9394	protein serine/threonine kinase activity
16772	1010	3	0.9474	transferase activity, transferring phosphorus-containing groups
32555	1029	3	0.9518	purine ribonucleotide binding
32553	1029	3	0.9518	ribonucleotide binding
6629	496	1	0.9522	lipid metabolic process
23052	785	2	0.9534	signaling
22414	591	1	0.9736	reproductive process
4672	598	1	0.9747	protein kinase activity
3	605	1	0.9758	reproduction
34645	1454	4	0.9796	cellular macromolecule biosynthetic process
9059	1462	4	0.9803	macromolecule biosynthetic process
10467	1475	4	0.9815	gene expression
3677	959	2	0.9817	DNA binding
5634	1236	3	0.9824	nucleus
6468	658	1	0.9827	protein phosphorylation
16310	687	1	0.9856	phosphorylation
6796	729	1	0.9889	phosphate metabolic process
6793	730	1	0.989	phosphorus metabolic process
16787	1856	5	0.9904	hydrolase activity
32501	1129	2	0.9929	multicellular organismal process
3676	1439	3	0.9938	nucleic acid binding
65007	2201	6	0.9942	biological regulation
6464	836	1	0.9944	protein modification process
1071	1177	2	0.9946	nucleic acid binding transcription factor activity
3700	1177	2	0.9946	sequence-specific DNA binding transcription factor activity
43412	886	1	0.9959	macromolecule modification
12505	2359	6	0.9973	endomembrane system
50789	1932	4	0.9981	regulation of biological process
44260	2728	7	0.9986	cellular macromolecule metabolic process
50794	1720	3	0.9987	regulation of cellular process
7275	1066	1	0.9987	multicellular organismal development
31326	1094	1	0.9989	regulation of cellular biosynthetic process
9889	1098	1	0.999	regulation of biosynthetic process
43170	3043	8	0.999	macromolecule metabolic process
80090	1131	1	0.9992	regulation of primary metabolic process
31323	1171	1	0.9994	regulation of cellular metabolic process
32502	1193	1	0.9994	developmental process
19222	1279	1	0.9997	regulation of metabolic process
90304	1423	1	0.9999	nucleic acid metabolic process
48440	39	0	1	carpel development
15698	39	0	1	inorganic anion transport
48585	39	0	1	negative regulation of response to stimulus
4620	39	0	1	phospholipase activity
9637	39	0	1	response to blue light
9644	39	0	1	response to high light intensity
15299	39	0	1	solute:hydrogen antiporter activity
19842	39	0	1	vitamin binding
8283	36	0	1	cell proliferation
19899	36	0	1	enzyme binding
9705	36	0	1	plant-type vacuole membrane
42803	36	0	1	protein homodimerization activity
10646	36	0	1	regulation of cell communication
40029	36	0	1	regulation of gene expression, epigenetic
42214	36	0	1	terpene metabolic process
16143	48	0	1	S-glycoside metabolic process
19760	48	0	1	glucosinolate metabolic process
19757	48	0	1	glycosinolate metabolic process
7264	48	0	1	small GTPase mediated signal transduction
10181	15	0	1	FMN binding
6184	15	0	1	GTP catabolic process
46039	15	0	1	GTP metabolic process
7265	15	0	1	Ras protein signal transduction
19005	15	0	1	SCF ubiquitin ligase complex
16832	15	0	1	aldehyde-lyase activity
16160	15	0	1	amylase activity
5911	15	0	1	cell-cell junction
10382	15	0	1	cellular cell wall macromolecule metabolic process
34599	15	0	1	cellular response to oxidative stress
52542	15	0	1	defense response by callose deposition
9900	15	0	1	dehiscence
16893	15	0	1	endonuclease activity, active with either ribo- or deoxyribonucleic acids and producing 5'-phosphomonoesters
16891	15	0	1	endoribonuclease activity, producing 5'-phosphomonoesters
15925	15	0	1	galactosidase activity
10286	15	0	1	heat acclimation
42054	15	0	1	histone methyltransferase activity
9807	15	0	1	lignan biosynthetic process
9806	15	0	1	lignan metabolic process
46467	15	0	1	membrane lipid biosynthetic process
51170	15	0	1	nuclear import
15851	15	0	1	nucleobase transport
9143	15	0	1	nucleoside triphosphate catabolic process
9166	15	0	1	nucleotide catabolic process
15114	15	0	1	phosphate transmembrane transporter activity
16128	15	0	1	phytosteroid metabolic process
10584	15	0	1	pollen exine formation
45893	15	0	1	positive regulation of transcription, DNA-dependent
5267	15	0	1	potassium channel activity
34504	15	0	1	protein localization to nucleus
9146	15	0	1	purine nucleoside triphosphate catabolic process
6195	15	0	1	purine nucleotide catabolic process
9207	15	0	1	purine ribonucleoside triphosphate catabolic process
9154	15	0	1	purine ribonucleotide catabolic process
33124	15	0	1	regulation of GTP catabolic process
43087	15	0	1	regulation of GTPase activity
46578	15	0	1	regulation of Ras protein signal transduction
10564	15	0	1	regulation of cell cycle process
43467	15	0	1	regulation of generation of precursor metabolites and energy
30811	15	0	1	regulation of nucleotide catabolic process
6140	15	0	1	regulation of nucleotide metabolic process
33121	15	0	1	regulation of purine nucleotide catabolic process
51056	15	0	1	regulation of small GTPase mediated signal transduction
51049	15	0	1	regulation of transport
9625	15	0	1	response to insect
9203	15	0	1	ribonucleoside triphosphate catabolic process
9261	15	0	1	ribonucleotide catabolic process
51762	15	0	1	sesquiterpene biosynthetic process
16106	15	0	1	sesquiterpenoid biosynthetic process
19252	15	0	1	starch biosynthetic process
96	15	0	1	sulfur amino acid metabolic process
31982	15	0	1	vesicle
22843	15	0	1	voltage-gated cation channel activity
5249	15	0	1	voltage-gated potassium channel activity
16308	8	0	1	1-phosphatidylinositol-4-phosphate 5-kinase activity
51537	8	0	1	2 iron, 2 sulfur cluster binding
32508	8	0	1	DNA duplex unwinding
32392	8	0	1	DNA geometric change
3678	8	0	1	DNA helicase activity
4708	8	0	1	MAP kinase kinase activity
10304	8	0	1	PSII associated light-harvesting complex II catabolic process
3978	8	0	1	UDP-glucose 4-epimerase activity
10294	8	0	1	abscisic acid glucosyltransferase activity
51015	8	0	1	actin filament binding
16411	8	0	1	acylglycerol O-acyltransferase activity
4033	8	0	1	aldo-keto reductase activity
4556	8	0	1	alpha-amylase activity
5253	8	0	1	anion channel activity
15301	8	0	1	anion:anion antiporter activity
8356	8	0	1	asymmetric cell division
9082	8	0	1	branched chain family amino acid biosynthetic process
15326	8	0	1	cationic amino acid transmembrane transporter activity
44038	8	0	1	cell wall macromolecule biosynthetic process
70589	8	0	1	cellular component macromolecule biosynthetic process
34623	8	0	1	cellular macromolecular complex disassembly
43624	8	0	1	cellular protein complex disassembly
8061	8	0	1	chitin binding
51184	8	0	1	cofactor transporter activity
10143	8	0	1	cutin biosynthetic process
19344	8	0	1	cysteine biosynthetic process
6534	8	0	1	cysteine metabolic process
6216	8	0	1	cytidine catabolic process
9972	8	0	1	cytidine deamination
5310	8	0	1	dicarboxylic acid transmembrane transporter activity
5788	8	0	1	endoplasmic reticulum lumen
15645	8	0	1	fatty acid ligase activity
51553	8	0	1	flavone biosynthetic process
51552	8	0	1	flavone metabolic process
51555	8	0	1	flavonol biosynthetic process
51554	8	0	1	flavonol metabolic process
42044	8	0	1	fluid transport
48859	8	0	1	formation of anatomical boundary
10160	8	0	1	formation of organ boundary
47714	8	0	1	galactolipase activity
43295	8	0	1	glutathione binding
6546	8	0	1	glycine catabolic process
42168	8	0	1	heme metabolic process
16571	8	0	1	histone methylation
51325	8	0	1	interphase
51329	8	0	1	interphase of mitotic cell cycle
16862	8	0	1	intramolecular oxidoreductase activity, interconverting keto- and enol-groups
16864	8	0	1	intramolecular oxidoreductase activity, transposing S-S bonds
5242	8	0	1	inward rectifier potassium channel activity
1727	8	0	1	lipid kinase activity
48571	8	0	1	long-day photoperiodism
48574	8	0	1	long-day photoperiodism, flowering
16556	8	0	1	mRNA modification
32984	8	0	1	macromolecular complex disassembly
10014	8	0	1	meristem initiation
8235	8	0	1	metalloexopeptidase activity
80030	8	0	1	methyl indole-3-acetate esterase activity
72341	8	0	1	modified amino acid binding
33293	8	0	1	monocarboxylic acid binding
45814	8	0	1	negative regulation of gene expression, epigenetic
43155	8	0	1	negative regulation of photosynthesis, light reaction
44454	8	0	1	nuclear chromosome part
9124	8	0	1	nucleoside monophosphate biosynthetic process
9123	8	0	1	nucleoside monophosphate metabolic process
5337	8	0	1	nucleoside transmembrane transporter activity
35265	8	0	1	organ growth
16713	8	0	1	oxidoreductase activity, acting on paired donors, with incorporation or reduction of molecular oxygen, reduced iron-sulfur protein as one donor, and incorporation of one atom of oxygen
16721	8	0	1	oxidoreductase activity, acting on superoxide radicals as acceptor
45488	8	0	1	pectin metabolic process
16307	8	0	1	phosphatidylinositol phosphate kinase activity
8443	8	0	1	phosphofructokinase activity
10205	8	0	1	photoinhibition
16093	8	0	1	polyprenol metabolic process
45962	8	0	1	positive regulation of development, heterochronic
51347	8	0	1	positive regulation of transferase activity
43687	8	0	1	post-translational protein modification
16090	8	0	1	prenol metabolic process
43241	8	0	1	protein complex disassembly
3756	8	0	1	protein disulfide isomerase activity
19901	8	0	1	protein kinase binding
16485	8	0	1	protein processing
8138	8	0	1	protein tyrosine/serine/threonine phosphatase activity
6144	8	0	1	purine base metabolic process
46135	8	0	1	pyrimidine nucleoside catabolic process
46133	8	0	1	pyrimidine ribonucleoside catabolic process
80046	8	0	1	quercetin 4'-O-glucosyltransferase activity
19253	8	0	1	reductive pentose-phosphate cycle
10380	8	0	1	regulation of chlorophyll biosynthetic process
19747	8	0	1	regulation of isoprenoid metabolic process
7346	8	0	1	regulation of mitotic cell cycle
42762	8	0	1	regulation of sulfur metabolic process
10044	8	0	1	response to aluminum ion
46685	8	0	1	response to arsenic
51592	8	0	1	response to calcium ion
10039	8	0	1	response to iron ion
10214	8	0	1	seed coat development
9071	8	0	1	serine family amino acid catabolic process
5732	8	0	1	small nucleolar ribonucleoprotein complex
10345	8	0	1	suberin biosynthetic process
8515	8	0	1	sucrose transmembrane transporter activity
8506	8	0	1	sucrose:hydrogen symporter activity
4784	8	0	1	superoxide dismutase activity
6801	8	0	1	superoxide metabolic process
44403	8	0	1	symbiosis, encompassing mutualism through parasitism
9862	8	0	1	systemic acquired resistance, salicylic acid mediated signaling pathway
3713	8	0	1	transcription coactivator activity
10048	8	0	1	vernalization response
6833	8	0	1	water transport
80008	41	0	1	CUL4 RING ubiquitin ligase complex
279	41	0	1	M phase
30029	41	0	1	actin filament-based process
48466	41	0	1	androecium development
15491	41	0	1	cation:cation antiporter activity
6875	41	0	1	cellular metal ion homeostasis
71369	41	0	1	cellular response to ethylene stimulus
31327	41	0	1	negative regulation of cellular biosynthetic process
5654	41	0	1	nucleoplasm
8081	41	0	1	phosphoric diester hydrolase activity
5083	41	0	1	small GTPase regulator activity
48443	41	0	1	stamen development
9110	41	0	1	vitamin biosynthetic process
16881	147	0	1	acid-amino acid ligase activity
23034	147	0	1	intracellular signaling pathway
4028	9	0	1	3-chloroallyl aldehyde dehydrogenase activity
42773	9	0	1	ATP synthesis coupled electron transport
16602	9	0	1	CCAAT-binding factor complex
16289	9	0	1	CoA hydrolase activity
16591	9	0	1	DNA-directed RNA polymerase II, holoenzyme
30048	9	0	1	actin filament-based movement
3825	9	0	1	alpha,alpha-trehalose-phosphate synthase (UDP-forming) activity
6914	9	0	1	autophagy
22610	9	0	1	biological adhesion
16132	9	0	1	brassinosteroid biosynthetic process
7155	9	0	1	cell adhesion
71845	9	0	1	cellular component disassembly at cellular level
70417	9	0	1	cellular response to cold
48268	9	0	1	clathrin coat assembly
10588	9	0	1	cotyledon vascular tissue pattern formation
4126	9	0	1	cytidine deaminase activity
46087	9	0	1	cytidine metabolic process
911	9	0	1	cytokinesis by cell plate formation
9691	9	0	1	cytokinin biosynthetic process
15154	9	0	1	disaccharide transmembrane transporter activity
9960	9	0	1	endosperm development
6760	9	0	1	folic acid-containing compound metabolic process
8083	9	0	1	growth factor activity
18024	9	0	1	histone-lysine N-methyltransferase activity
44419	9	0	1	interspecies interaction between organisms
16861	9	0	1	intramolecular oxidoreductase activity, interconverting aldoses and ketoses
19288	9	0	1	isopentenyl diphosphate biosynthetic process, mevalonate-independent pathway
19900	9	0	1	kinase binding
16278	9	0	1	lysine N-methyltransferase activity
3729	9	0	1	mRNA binding
6900	9	0	1	membrane budding
5744	9	0	1	mitochondrial inner membrane presequence translocase complex
12511	9	0	1	monolayer-surrounded lipid storage body
55067	9	0	1	monovalent inorganic cation homeostasis
9788	9	0	1	negative regulation of abscisic acid mediated signaling pathway
51241	9	0	1	negative regulation of multicellular organismal process
43069	9	0	1	negative regulation of programmed cell death
10187	9	0	1	negative regulation of seed germination
15706	9	0	1	nitrate transport
280	9	0	1	nuclear division
9164	9	0	1	nucleoside catabolic process
6119	9	0	1	oxidative phosphorylation
50664	9	0	1	oxidoreductase activity, acting on NADH or NADPH, oxygen as acceptor
19745	9	0	1	pentacyclic triterpenoid biosynthetic process
19742	9	0	1	pentacyclic triterpenoid metabolic process
30384	9	0	1	phosphoinositide metabolic process
4630	9	0	1	phospholipase D activity
15914	9	0	1	phospholipid transport
19685	9	0	1	photosynthesis, dark reaction
7602	9	0	1	phototransduction
9638	9	0	1	phototropism
43572	9	0	1	plastid fission
9958	9	0	1	positive gravitropism
9789	9	0	1	positive regulation of abscisic acid mediated signaling pathway
8284	9	0	1	positive regulation of cell proliferation
43193	9	0	1	positive regulation of gene-specific transcription
51604	9	0	1	protein maturation
4713	9	0	1	protein tyrosine kinase activity
16279	9	0	1	protein-lysine N-methyltransferase activity
9982	9	0	1	pseudouridine synthase activity
9585	9	0	1	red, far-red light phototransduction
90056	9	0	1	regulation of chlorophyll metabolic process
51193	9	0	1	regulation of cofactor metabolic process
43269	9	0	1	regulation of ion transport
2000030	9	0	1	regulation of response to red or far red light
2000280	9	0	1	regulation of root development
34976	9	0	1	response to endoplasmic reticulum stress
9636	9	0	1	response to toxin
42454	9	0	1	ribonucleoside catabolic process
16125	9	0	1	sterol metabolic process
8134	9	0	1	transcription factor binding
6366	9	0	1	transcription from RNA polymerase II promoter
10050	9	0	1	vegetative phase change
6901	9	0	1	vesicle coating
16050	9	0	1	vesicle organization
45491	9	0	1	xylan metabolic process
5275	50	0	1	amine transmembrane transporter activity
5856	50	0	1	cytoskeleton
31324	50	0	1	negative regulation of cellular metabolic process
6644	50	0	1	phospholipid metabolic process
90351	50	0	1	seedling development
30695	42	0	1	GTPase regulator activity
48509	42	0	1	regulation of meristem development
71214	40	0	1	cellular response to abiotic stimulus
6333	40	0	1	chromatin assembly or disassembly
9873	40	0	1	ethylene mediated signaling pathway
32259	40	0	1	methylation
48584	40	0	1	positive regulation of response to stimulus
45941	40	0	1	positive regulation of transcription
40008	40	0	1	regulation of growth
34637	133	0	1	cellular carbohydrate biosynthetic process
9826	133	0	1	unidimensional cell growth
9310	28	0	1	amine catabolic process
43038	28	0	1	amino acid activation
4812	28	0	1	aminoacyl-tRNA ligase activity
48532	28	0	1	anatomical structure arrangement
48653	28	0	1	anther development
71395	28	0	1	cellular response to jasmonic acid stimulus
34050	28	0	1	host programmed cell death induced by symbiont
9867	28	0	1	jasmonic acid mediated signaling pathway
16876	28	0	1	ligase activity, forming aminoacyl-tRNA and related compounds
16875	28	0	1	ligase activity, forming carbon-oxygen bonds
9626	28	0	1	plant-type hypersensitive response
51094	28	0	1	positive regulation of developmental process
30170	28	0	1	pyridoxal phosphate binding
43039	28	0	1	tRNA aminoacylation
6418	28	0	1	tRNA aminoacylation for protein translation
70279	28	0	1	vitamin B6 binding
8643	23	0	1	carbohydrate transport
71446	23	0	1	cellular response to salicylic acid stimulus
4568	23	0	1	chitinase activity
22627	23	0	1	cytosolic small ribosomal subunit
72507	23	0	1	divalent inorganic cation homeostasis
4521	23	0	1	endoribonuclease activity
16458	23	0	1	gene silencing
16570	23	0	1	histone modification
22834	23	0	1	ligand-gated channel activity
15276	23	0	1	ligand-gated ion channel activity
7127	23	0	1	meiosis I
45596	23	0	1	negative regulation of cell differentiation
9831	23	0	1	plant-type cell wall modification involved in multidimensional cell growth
272	23	0	1	polysaccharide catabolic process
48582	23	0	1	positive regulation of post-embryonic development
80043	23	0	1	quercetin 3-O-glucosyltransferase activity
42127	23	0	1	regulation of cell proliferation
51246	23	0	1	regulation of protein metabolic process
34285	23	0	1	response to disaccharide stimulus
9744	23	0	1	response to sucrose stimulus
10043	23	0	1	response to zinc ion
9863	23	0	1	salicylic acid mediated signaling pathway
32940	23	0	1	secretion by cell
9069	23	0	1	serine family amino acid metabolic process
16782	23	0	1	transferase activity, transferring sulfur-containing groups
15631	23	0	1	tubulin binding
8171	32	0	1	O-methyltransferase activity
30036	32	0	1	actin cytoskeleton organization
16168	32	0	1	chlorophyll binding
16568	32	0	1	chromatin modification
22625	32	0	1	cytosolic large ribosomal subunit
46351	32	0	1	disaccharide biosynthetic process
9914	32	0	1	hormone transport
6334	32	0	1	nucleosome assembly
34728	32	0	1	nucleosome organization
8654	32	0	1	phospholipid biosynthetic process
10218	32	0	1	response to far red light
16564	32	0	1	transcription repressor activity
9606	32	0	1	tropism
6260	60	0	1	DNA replication
46943	60	0	1	carboxylic acid transmembrane transporter activity
31461	60	0	1	cullin-RING ubiquitin ligase complex
6857	60	0	1	oligopeptide transport
5342	60	0	1	organic acid transmembrane transporter activity
15833	60	0	1	peptide transport
46509	3	0		1,2-diacylglycerol 3-beta-galactosyltransferase activity
16629	3	0		12-oxophytodienoate reductase activity
3852	3	0		2-isopropylmalate synthase activity
43138	3	0		3'-5' DNA helicase activity
8686	3	0		3,4-dihydroxy-2-butanone-4-phosphate synthase activity
3860	3	0		3-hydroxyisobutyryl-CoA hydrolase activity
3863	3	0		3-methyl-2-oxobutanoate dehydrogenase (2-methylpropanoyl-transferring) activity
80102	3	0		3-methylthiopropyl glucosinolate S-oxygenase activity
3865	3	0		3-oxo-5-alpha-steroid 4-dehydrogenase activity
80104	3	0		5-methylthiopropyl glucosinolate S-oxygenase activity
80106	3	0		7-methylthiopropyl glucosinolate S-oxygenase activity
16208	3	0		AMP binding
30119	3	0		AP-type membrane coat adaptor complex
32011	3	0		ARF protein signal transduction
3680	3	0		AT DNA binding
5471	3	0		ATP:ADP antiporter activity
52635	3	0		C-20 gibberellin 2-beta-dioxygenase activity
16453	3	0		C-acetyltransferase activity
3883	3	0		CTP synthase activity
15030	3	0		Cajal body
16421	3	0		CoA carboxylase activity
42732	3	0		D-xylose metabolic process
3886	3	0		DNA (cytosine-5-)-methyltransferase activity
3910	3	0		DNA ligase (ATP) activity
3909	3	0		DNA ligase activity
42575	3	0		DNA polymerase complex
9330	3	0		DNA topoisomerase complex (ATP-hydrolyzing)
418	3	0		DNA-directed RNA polymerase IV complex
9008	3	0		DNA-methyltransferase activity
51318	3	0		G1 phase
80	3	0		G1 phase of mitotic cell cycle
86	3	0		G2/M transition of mitotic cell cycle
6506	3	0		GPI anchor biosynthetic process
3935	3	0		GTP cyclohydrolase II activity
3933	3	0		GTP cyclohydrolase activity
8728	3	0		GTP diphosphokinase activity
4021	3	0		L-alanine:2-oxoglutarate aminotransferase activity
43092	3	0		L-amino acid import
15807	3	0		L-amino acid transport
43091	3	0		L-arginine import
42354	3	0		L-fucose metabolic process
6564	3	0		L-serine biosynthetic process
70529	3	0		L-tryptophan aminotransferase activity
50362	3	0		L-tryptophan:2-oxoglutarate aminotransferase activity
80097	3	0		L-tryptophan:pyruvate aminotransferase activity
70547	3	0		L-tyrosine aminotransferase activity
4838	3	0		L-tyrosine:2-oxoglutarate aminotransferase activity
16413	3	0		O-acetyltransferase activity
30675	3	0		Rac GTPase activator activity
8172	3	0		S-methyltransferase activity
6614	3	0		SRP-dependent cotranslational protein targeting to membrane
3979	3	0		UDP-glucose 6-dehydrogenase activity
80002	3	0		UDP-glucose:4-aminobenzoate acylglucosyltransferase activity
48040	3	0		UDP-glucuronate decarboxylase activity
3985	3	0		acetyl-CoA C-acetyltransferase activity
3995	3	0		acyl-CoA dehydrogenase activity
3997	3	0		acyl-CoA oxidase activity
4014	3	0		adenosylmethionine decarboxylase activity
9973	3	0		adenylyl-sulfate reductase activity
47635	3	0		alanine-oxo-acid transaminase activity
19405	3	0		alditol catabolic process
72328	3	0		alkene binding
4560	3	0		alpha-L-fucosidase activity
4044	3	0		amidophosphoribosyltransferase activity
4045	3	0		aminoacyl-tRNA hydrolase activity
15296	3	0		anion:cation symporter activity
4049	3	0		anthranilate synthase activity
6525	3	0		arginine metabolic process
4067	3	0		asparaginase activity
6529	3	0		asparagine biosynthetic process
6528	3	0		asparagine metabolic process
9068	3	0		aspartate family amino acid catabolic process
10329	3	0		auxin efflux transmembrane transporter activity
42537	3	0		benzene-containing compound metabolic process
18874	3	0		benzoate metabolic process
42300	3	0		beta-amyrin synthase activity
9882	3	0		blue light photoreceptor activity
42409	3	0		caffeoyl-CoA O-methyltransferase activity
15369	3	0		calcium:hydrogen antiporter activity
10291	3	0		carotene beta-ring hydroxylase activity
48445	3	0		carpel morphogenesis
4096	3	0		catalase activity
75	3	0		cell cycle checkpoint
44277	3	0		cell wall disassembly
9830	3	0		cell wall modification involved in abscission
42402	3	0		cellular biogenic amine catabolic process
60871	3	0		cellular cell wall disassembly
42219	3	0		cellular modified amino acid catabolic process
71804	3	0		cellular potassium ion transport
71331	3	0		cellular response to hexose stimulus
71248	3	0		cellular response to metal ion
71326	3	0		cellular response to monosaccharide stimulus
46514	3	0		ceramide catabolic process
42644	3	0		chloroplast nucleoid
6338	3	0		chromatin remodeling
10369	3	0		chromocenter
51304	3	0		chromosome separation
10031	3	0		circumnutation
4108	3	0		citrate (Si)-synthase activity
30131	3	0		clathrin adaptor complex
6824	3	0		cobalt ion transport
47209	3	0		coniferyl-alcohol glucosyltransferase activity
4109	3	0		coproporphyrinogen oxidase activity
6613	3	0		cotranslational protein targeting to membrane
30332	3	0		cyclin binding
19238	3	0		cyclohydrolase activity
8825	3	0		cyclopropane-fatty-acyl-phospholipid synthase activity
6535	3	0		cysteine biosynthetic process from serine
9202	3	0		deoxyribonucleoside triphosphate biosynthetic process
9200	3	0		deoxyribonucleoside triphosphate metabolic process
47364	3	0		desulfoglucosinolate sulfotransferase activity
46451	3	0		diaminopimelate metabolic process
8839	3	0		dihydrodipicolinate reductase activity
10385	3	0		double-stranded methylated DNA binding
9558	3	0		embryo sac cellularization
30139	3	0		endocytic vesicle
51740	3	0		ethylene binding
9513	3	0		etioplast
42406	3	0		extrinsic to endoplasmic reticulum membrane
7143	3	0		female meiosis
6000	3	0		fructose metabolic process
6004	3	0		fucose metabolic process
5354	3	0		galactose transmembrane transporter activity
16707	3	0		gibberellin 3-beta-dioxygenase activity
5355	3	0		glucose transmembrane transporter activity
15152	3	0		glucose-6-phosphate transmembrane transporter activity
4348	3	0		glucosylceramidase activity
6680	3	0		glucosylceramide catabolic process
6678	3	0		glucosylceramide metabolic process
6751	3	0		glutathione catabolic process
4365	3	0		glyceraldehyde-3-phosphate dehydrogenase (phosphorylating) activity
19563	3	0		glycerol catabolic process
15168	3	0		glycerol transmembrane transporter activity
51861	3	0		glycolipid binding
19377	3	0		glycolipid catabolic process
46836	3	0		glycolipid transport
17089	3	0		glycolipid transporter activity
6516	3	0		glycoprotein catabolic process
46479	3	0		glycosphingolipid catabolic process
6687	3	0		glycosphingolipid metabolic process
46477	3	0		glycosylceramide catabolic process
6677	3	0		glycosylceramide metabolic process
70568	3	0		guanylyltransferase activity
6788	3	0		heme oxidation
9757	3	0		hexose mediated signaling
15119	3	0		hexose phosphate transmembrane transporter activity
105	3	0		histidine biosynthetic process
9076	3	0		histidine family amino acid biosynthetic process
9075	3	0		histidine family amino acid metabolic process
6547	3	0		histidine metabolic process
4402	3	0		histone acetyltransferase activity
42393	3	0		histone binding
16572	3	0		histone phosphorylation
16815	3	0		hydrolase activity, acting on carbon-nitrogen (but not peptide) bonds, in nitriles
6690	3	0		icosanoid metabolic process
42344	3	0		indole glucosinolate catabolic process
80061	3	0		indole-3-acetonitrile nitrilase activity
80109	3	0		indole-3-acetonitrile nitrile hydratase activity
80024	3	0		indolebutyric acid metabolic process
9866	3	0		induced systemic resistance, ethylene mediated signaling pathway
6917	3	0		induction of apoptosis
6954	3	0		inflammatory response
10450	3	0		inflorescence meristem growth
32958	3	0		inositol phosphate biosynthetic process
4512	3	0		inositol-3-phosphate synthase activity
4445	3	0		inositol-polyphosphate 5-phosphatase activity
31359	3	0		integral to chloroplast outer membrane
31355	3	0		integral to plastid outer membrane
6891	3	0		intra-Golgi vesicle-mediated transport
16863	3	0		intramolecular oxidoreductase activity, transposing C=C bonds
31304	3	0		intrinsic to mitochondrial inner membrane
19156	3	0		isoamylase activity
4449	3	0		isocitrate dehydrogenase (NAD+) activity
4448	3	0		isocitrate dehydrogenase activity
16328	3	0		lateral plasma membrane
15692	3	0		lead ion transport
16885	3	0		ligase activity, forming carbon-carbon bonds
16886	3	0		ligase activity, forming phosphoric ester bonds
273	3	0		lipoic acid metabolic process
50062	3	0		long-chain-fatty-acyl-CoA reductase activity
4468	3	0		lysine N-acetyltransferase activity
9085	3	0		lysine biosynthetic process
9089	3	0		lysine biosynthetic process via diaminopimelate
15095	3	0		magnesium ion transmembrane transporter activity
10216	3	0		maintenance of DNA methylation
10231	3	0		maintenance of seed dormancy
4473	3	0		malate dehydrogenase (oxaloacetate-decarboxylating) (NADP+) activity
4470	3	0		malic enzyme activity
23	3	0		maltose metabolic process
55071	3	0		manganese ion homeostasis
6828	3	0		manganese ion transport
51307	3	0		meiotic chromosome separation
51139	3	0		metal ion:hydrogen antiporter activity
6346	3	0		methylation-dependent chromatin silencing
46785	3	0		microtubule polymerization
48196	3	0		middle lamella-containing extracellular matrix
31930	3	0		mitochondria-nucleus signaling pathway
6121	3	0		mitochondrial electron transport, succinate to ubiquinone
44003	3	0		modification by symbiont of host morphology or physiology
51817	3	0		modification of morphology or physiology of other organism involved in symbiotic interaction
52018	3	0		modulation by symbiont of RNA levels in host
52249	3	0		modulation of RNA levels in other organism involved in symbiotic interaction
16656	3	0		monodehydroascorbate reductase (NADH) activity
42814	3	0		monopolar cell growth
10192	3	0		mucilage biosynthetic process
48354	3	0		mucilage biosynthetic process involved in seed coat development
10191	3	0		mucilage metabolic process
48359	3	0		mucilage metabolic process involved seed coat development
50879	3	0		multicellular organismal movement
10264	3	0		myo-inositol hexakisphosphate biosynthetic process
33517	3	0		myo-inositol hexakisphosphate metabolic process
5365	3	0		myo-inositol transmembrane transporter activity
10254	3	0		nectary development
9959	3	0		negative gravitropism
43392	3	0		negative regulation of DNA binding
10360	3	0		negative regulation of anion channel activity
30308	3	0		negative regulation of cell growth
32582	3	0		negative regulation of gene-specific transcription
32413	3	0		negative regulation of ion transmembrane transporter activity
51055	3	0		negative regulation of lipid biosynthetic process
45833	3	0		negative regulation of lipid metabolic process
45839	3	0		negative regulation of mitosis
51784	3	0		negative regulation of nuclear division
10100	3	0		negative regulation of photomorphogenesis
80153	3	0		negative regulation of reductive pentose-phosphate cycle
51051	3	0		negative regulation of transport
32410	3	0		negative regulation of transporter activity
6809	3	0		nitric oxide biosynthetic process
257	3	0		nitrilase activity
18822	3	0		nitrile hydratase activity
19740	3	0		nitrogen utilization
790	3	0		nuclear chromatin
51168	3	0		nuclear export
15391	3	0		nucleobase:cation symporter activity
7000	3	0		nucleolus organization
9226	3	0		nucleotide-sugar biosynthetic process
8242	3	0		omega peptidase activity
42389	3	0		omega-3 fatty acid desaturase activity
15850	3	0		organic alcohol transport
16652	3	0		oxidoreductase activity, acting on NADH or NADPH, NAD or NADP as acceptor
16730	3	0		oxidoreductase activity, acting on iron-sulfur proteins as donors
16703	3	0		oxidoreductase activity, acting on single donors with incorporation of molecular oxygen, incorporation of one atom of oxygen (internal monooxygenases or internal mixed function oxidases)
16646	3	0		oxidoreductase activity, acting on the CH-NH group of donors, NAD or NADP as acceptor
16647	3	0		oxidoreductase activity, acting on the CH-NH group of donors, oxygen as acceptor
15367	3	0		oxoglutarate:malate antiporter activity
5344	3	0		oxygen transporter activity
46482	3	0		para-aminobenzoic acid metabolic process
43171	3	0		peptide catabolic process
1653	3	0		peptide receptor activity
18205	3	0		peptidyl-lysine modification
45548	3	0		phenylalanine ammonia-lyase activity
9915	3	0		phloem loading
8195	3	0		phosphatidate phosphatase activity
46471	3	0		phosphatidylglycerol metabolic process
234	3	0		phosphoethanolamine N-methyltransferase activity
46489	3	0		phosphoinositide biosynthetic process
16781	3	0		phosphotransferase activity, paired acceptors
42550	3	0		photosystem I stabilization
70717	3	0		poly-purine tract binding
46174	3	0		polyol catabolic process
43065	3	0		positive regulation of apoptosis
90068	3	0		positive regulation of cell cycle process
45793	3	0		positive regulation of cell size
32270	3	0		positive regulation of cellular protein metabolic process
9963	3	0		positive regulation of flavonoid biosynthetic process
45927	3	0		positive regulation of growth
46889	3	0		positive regulation of lipid biosynthetic process
45834	3	0		positive regulation of lipid metabolic process
51240	3	0		positive regulation of multicellular organismal process
51247	3	0		positive regulation of protein metabolic process
10030	3	0		positive regulation of seed germination
45727	3	0		positive regulation of translation
71805	3	0		potassium ion transmembrane transport
35196	3	0		production of miRNAs involved in gene silencing by miRNA
43161	3	0		proteasomal ubiquitin-dependent protein catabolic process
5839	3	0		proteasome core complex
6471	3	0		protein ADP-ribosylation
51865	3	0		protein autoubiquitination
51998	3	0		protein carboxyl O-methyltransferase activity
19904	3	0		protein domain specific binding
42026	3	0		protein refolding
16925	3	0		protein sumoylation
45047	3	0		protein targeting to ER
16630	3	0		protochlorophyllide reductase activity
46961	3	0		proton-transporting ATPase activity, rotational mechanism
42278	3	0		purine nucleoside metabolic process
46128	3	0		purine ribonucleoside metabolic process
8615	3	0		pyridoxine biosynthetic process
8614	3	0		pyridoxine metabolic process
5350	3	0		pyrimidine transmembrane transporter activity
80045	3	0		quercetin 3'-O-glucosyltransferase activity
10325	3	0		raffinose family oligosaccharide biosynthetic process
32012	3	0		regulation of ARF protein signal transduction
10389	3	0		regulation of G2/M transition of mitotic cell cycle
10115	3	0		regulation of abscisic acid biosynthetic process
9786	3	0		regulation of asymmetric cell division
90354	3	0		regulation of auxin metabolic process
71156	3	0		regulation of cell cycle arrest
42659	3	0		regulation of cell fate specification
33238	3	0		regulation of cellular amine metabolic process
6521	3	0		regulation of cellular amino acid metabolic process
80036	3	0		regulation of cytokinin mediated signaling pathway
50688	3	0		regulation of defense response to virus
10080	3	0		regulation of floral meristem growth
2697	3	0		regulation of immune effector process
2000024	3	0		regulation of leaf development
51445	3	0		regulation of meiotic cell cycle
7088	3	0		regulation of mitosis
6808	3	0		regulation of nitrogen utilization
51783	3	0		regulation of nuclear division
2000027	3	0		regulation of organ morphogenesis
6885	3	0		regulation of pH
10110	3	0		regulation of photosynthesis, dark reaction
10363	3	0		regulation of plant-type hypersensitive response
32880	3	0		regulation of protein localization
31399	3	0		regulation of protein modification process
80152	3	0		regulation of reductive pentose-phosphate cycle
32101	3	0		regulation of response to external stimulus
32104	3	0		regulation of response to extracellular stimulus
32107	3	0		regulation of response to nutrient levels
2000031	3	0		regulation of salicylic acid mediated signaling pathway
2000033	3	0		regulation of seed dormancy
2000034	3	0		regulation of seed maturation
51090	3	0		regulation of transcription factor activity
90046	3	0		regulation of transcription regulator activity
10061	3	0		regulation of trichoblast fate specification
10219	3	0		regulation of vernalization response
45273	3	0		respiratory chain complex II
1101	3	0		response to acid
14075	3	0		response to amine stimulus
43200	3	0		response to amino acid stimulus
80026	3	0		response to indolebutyric acid stimulus
9645	3	0		response to low light intensity stimulus
10555	3	0		response to mannitol stimulus
10188	3	0		response to microbial phytotoxin
9268	3	0		response to pH
9410	3	0		response to xenobiotic stimulus
33897	3	0		ribonuclease T2 activity
16984	3	0		ribulose-bisphosphate carboxylase activity
48572	3	0		short-day photoperiodism
48575	3	0		short-day photoperiodism, flowering
5048	3	0		signal sequence binding
19783	3	0		small conjugating protein-specific protease activity
32040	3	0		small-subunit processome
16444	3	0		somatic cell DNA recombination
8295	3	0		spermidine biosynthetic process
8216	3	0		spermidine metabolic process
6597	3	0		spermine biosynthetic process
8215	3	0		spermine metabolic process
46521	3	0		sphingoid catabolic process
51225	3	0		spindle assembly
80110	3	0		sporopollenin biosynthetic process
48448	3	0		stamen morphogenesis
33765	3	0		steroid dehydrogenase activity, acting on the CH-CH group of donors
8395	3	0		steroid hydroxylase activity
30527	3	0		structural constituent of chromatin
104	3	0		succinate dehydrogenase activity
45281	3	0		succinate dehydrogenase complex
16423	3	0		tRNA (guanine) methyltransferase activity
6400	3	0		tRNA modification
46653	3	0		tetrahydrofolate metabolic process
80003	3	0		thalianol metabolic process
9228	3	0		thiamine biosynthetic process
42724	3	0		thiamine-containing compound biosynthetic process
4791	3	0		thioredoxin-disulfide reductase activity
6566	3	0		threonine metabolic process
48729	3	0		tissue morphogenesis
30140	3	0		trans-Golgi network transport vesicle
42793	3	0		transcription from plastid promoter
3715	3	0		transcription termination factor activity
16149	3	0		translation release factor activity, codon specific
32196	3	0		transposition
10057	3	0		trichoblast fate specification
48629	3	0		trichome patterning
155	3	0		two-component sensor activity
6744	3	0		ubiquinone biosynthetic process
6743	3	0		ubiquinone metabolic process
15563	3	0		uptake transmembrane transporter activity
15210	3	0		uracil transmembrane transporter activity
7033	3	0		vacuole organization
9616	3	0		virus induced gene silencing
45493	3	0		xylan catabolic process
8080	22	0	1	N-acetyltransferase activity
46165	22	0	1	alcohol biosynthetic process
43176	22	0	1	amine binding
16597	22	0	1	amino acid binding
16116	22	0	1	carotenoid metabolic process
5261	22	0	1	cation channel activity
5938	22	0	1	cell cortex
42401	22	0	1	cellular biogenic amine biosynthetic process
30243	22	0	1	cellulose metabolic process
51536	22	0	1	iron-sulfur cluster binding
30076	22	0	1	light-harvesting complex
51540	22	0	1	metal cluster binding
16702	22	0	1	oxidoreductase activity, acting on single donors with incorporation of molecular oxygen, incorporation of two atoms of oxygen
31408	22	0	1	oxylipin biosynthetic process
9648	22	0	1	photoperiodism
10109	22	0	1	regulation of photosynthesis
10119	22	0	1	regulation of stomatal movement
51761	22	0	1	sesquiterpene metabolic process
6714	22	0	1	sesquiterpenoid metabolic process
48863	22	0	1	stem cell differentiation
16108	22	0	1	tetraterpenoid metabolic process
22832	22	0	1	voltage-gated channel activity
5244	22	0	1	voltage-gated ion channel activity
16405	13	0	1	CoA-ligase activity
42023	13	0	1	DNA endoreduplication
16145	13	0	1	S-glycoside catabolic process
9838	13	0	1	abscission
4565	13	0	1	beta-galactosidase activity
34614	13	0	1	cellular response to reactive oxygen species
30118	13	0	1	clathrin coat
16023	13	0	1	cytoplasmic membrane-bounded vesicle
31410	13	0	1	cytoplasmic vesicle
51607	13	0	1	defense response to virus
9582	13	0	1	detection of abiotic stimulus
5768	13	0	1	endosome
10582	13	0	1	floral meristem determinacy
19762	13	0	1	glucosinolate catabolic process
45017	13	0	1	glycerolipid biosynthetic process
6664	13	0	1	glycolipid metabolic process
19759	13	0	1	glycosinolate catabolic process
16814	13	0	1	hydrolase activity, acting on carbon-nitrogen (but not peptide) bonds, in cyclic amidines
46274	13	0	1	lignin catabolic process
10022	13	0	1	meristem determinacy
51253	13	0	1	negative regulation of RNA metabolic process
31348	13	0	1	negative regulation of defense response
45892	13	0	1	negative regulation of transcription, DNA-dependent
16899	13	0	1	oxidoreductase activity, acting on the CH-OH group of donors, oxygen as acceptor
46271	13	0	1	phenylpropanoid catabolic process
9506	13	0	1	plasmodesma
9944	13	0	1	polarity specification of adaxial/abaxial axis
47262	13	0	1	polygalacturonate 4-alpha-galacturonosyltransferase activity
6787	13	0	1	porphyrin catabolic process
45426	13	0	1	quinone cofactor biosynthetic process
42375	13	0	1	quinone cofactor metabolic process
9962	13	0	1	regulation of flavonoid biosynthetic process
32583	13	0	1	regulation of gene-specific transcription
42325	13	0	1	regulation of phosphorylation
9119	13	0	1	ribonucleoside metabolic process
3697	13	0	1	single-stranded DNA binding
6814	13	0	1	sodium ion transport
65001	13	0	1	specification of axis polarity
10103	13	0	1	stomatal complex morphogenesis
97	13	0	1	sulfur amino acid biosynthetic process
55044	13	0	1	symplast
33015	13	0	1	tetrapyrrole catabolic process
4221	13	0	1	ubiquitin thiolesterase activity
10166	13	0	1	wax metabolic process
15662	31	0	1	ATPase activity, coupled to transmembrane movement of ions, phosphorylative mechanism
51327	31	0	1	M phase of meiotic cell cycle
60918	31	0	1	auxin transport
71368	31	0	1	cellular response to cytokinin stimulus
71489	31	0	1	cellular response to red or far red light
15995	31	0	1	chlorophyll biosynthetic process
9736	31	0	1	cytokinin mediated signaling pathway
19897	31	0	1	extrinsic to plasma membrane
7126	31	0	1	meiosis
10608	31	0	1	posttranscriptional regulation of gene expression
10017	31	0	1	red or far-red light signaling pathway
51128	31	0	1	regulation of cellular component organization
8202	31	0	1	steroid metabolic process
3743	31	0	1	translation initiation factor activity
10026	31	0	1	trichome differentiation
9451	37	0	1	RNA modification
34062	37	0	1	RNA polymerase activity
16036	37	0	1	cellular response to phosphate starvation
16311	37	0	1	dephosphorylation
4519	37	0	1	endonuclease activity
48527	37	0	1	lateral root development
2000113	37	0	1	negative regulation of cellular macromolecule biosynthetic process
10558	37	0	1	negative regulation of macromolecule biosynthetic process
45595	37	0	1	regulation of cell differentiation
48229	140	0	1	gametophyte development
42625	35	0	1	ATPase activity, coupled to transmembrane movement of ions
6323	35	0	1	DNA packaging
6310	35	0	1	DNA recombination
3899	35	0	1	DNA-directed RNA polymerase activity
3993	35	0	1	acid phosphatase activity
44036	35	0	1	cell wall macromolecule metabolic process
6576	35	0	1	cellular biogenic amine metabolic process
44430	35	0	1	cytoskeletal part
9965	35	0	1	leaf morphogenesis
9809	35	0	1	lignin biosynthetic process
51172	35	0	1	negative regulation of nitrogen compound metabolic process
45934	35	0	1	negative regulation of nucleobase, nucleoside, nucleotide and nucleic acid metabolic process
42542	35	0	1	response to hydrogen peroxide
5982	35	0	1	starch metabolic process
15994	43	0	1	chlorophyll metabolic process
7623	43	0	1	circadian rhythm
9250	43	0	1	glucan biosynthetic process
48467	43	0	1	gynoecium development
55065	43	0	1	metal ion homeostasis
34470	43	0	1	ncRNA processing
60589	43	0	1	nucleoside-triphosphatase regulator activity
16709	43	0	1	oxidoreductase activity, acting on paired donors, with incorporation or reduction of molecular oxygen, NADH or NADPH as one donor, and incorporation of one atom of oxygen
16903	43	0	1	oxidoreductase activity, acting on the aldehyde or oxo group of donors
48511	43	0	1	rhythmic process
6766	43	0	1	vitamin metabolic process
16207	10	0	1	4-coumarate-CoA ligase activity
3918	10	0	1	DNA topoisomerase (ATP-hydrolyzing) activity
428	10	0	1	DNA-directed RNA polymerase complex
6563	10	0	1	L-serine metabolic process
4707	10	0	1	MAP kinase activity
16246	10	0	1	RNA interference
30880	10	0	1	RNA polymerase complex
9821	10	0	1	alkaloid biosynthetic process
9820	10	0	1	alkaloid metabolic process
8794	10	0	1	arsenate reductase (glutaredoxin) activity
30611	10	0	1	arsenate reductase activity
10252	10	0	1	auxin homeostasis
9672	10	0	1	auxin:hydrogen symporter activity
6284	10	0	1	base-excision repair
4564	10	0	1	beta-fructofuranosidase activity
5544	10	0	1	calcium-dependent phospholipid binding
16838	10	0	1	carbon-oxygen lyase activity, acting on phosphates
16119	10	0	1	carotene metabolic process
9504	10	0	1	cell plate
6879	10	0	1	cellular iron ion homeostasis
71359	10	0	1	cellular response to dsRNA
15996	10	0	1	chlorophyll catabolic process
7059	10	0	1	chromosome segregation
6825	10	0	1	copper ion transport
9975	10	0	1	cyclase activity
3684	10	0	1	damaged DNA binding
19239	10	0	1	deaminase activity
2213	10	0	1	defense response to insect
9583	10	0	1	detection of light stimulus
724	10	0	1	double-strand break repair via homologous recombination
31050	10	0	1	dsRNA fragmentation
4311	10	0	1	farnesyltranstransferase activity
8417	10	0	1	fucosyltransferase activity
6012	10	0	1	galactose metabolic process
8378	10	0	1	galactosyltransferase activity
19682	10	0	1	glyceraldehyde-3-phosphate metabolic process
9247	10	0	1	glycolipid biosynthetic process
42743	10	0	1	hydrogen peroxide metabolic process
46219	10	0	1	indolalkylamine biosynthetic process
9684	10	0	1	indoleacetic acid biosynthetic process
9682	10	0	1	induced systemic resistance
16872	10	0	1	intramolecular lyase activity
5381	10	0	1	iron ion transmembrane transporter activity
8300	10	0	1	isoprenoid catabolic process
10311	10	0	1	lateral root formation
5811	10	0	1	lipid particle
16459	10	0	1	myosin complex
45786	10	0	1	negative regulation of cell cycle
55029	10	0	1	nuclear DNA-directed RNA polymerase complex
16604	10	0	1	nuclear body
19205	10	0	1	nucleobase, nucleoside, nucleotide kinase activity
8514	10	0	1	organic anion transmembrane transporter activity
30613	10	0	1	oxidoreductase activity, acting on phosphorus or arsenic in donors
30614	10	0	1	oxidoreductase activity, acting on phosphorus or arsenic in donors, disulfide as acceptor
8113	10	0	1	peptide-methionine-(S)-S-oxide reductase activity
6817	10	0	1	phosphate transport
5545	10	0	1	phosphatidylinositol binding
51219	10	0	1	phosphoprotein binding
16129	10	0	1	phytosteroid biosynthetic process
46149	10	0	1	pigment catabolic process
6595	10	0	1	polyamine metabolic process
30422	10	0	1	production of siRNA involved in RNA interference
70918	10	0	1	production of small RNA involved in gene silencing by RNA
45309	10	0	1	protein phosphorylated amino acid binding
6213	10	0	1	pyrimidine nucleoside metabolic process
46131	10	0	1	pyrimidine ribonucleoside metabolic process
725	10	0	1	recombinational repair
31537	10	0	1	regulation of anthocyanin metabolic process
80010	10	0	1	regulation of oxygen and reactive oxygen species metabolic process
9646	10	0	1	response to absence of light
43331	10	0	1	response to dsRNA
50826	10	0	1	response to freezing
9612	10	0	1	response to mechanical stimulus
9608	10	0	1	response to symbiont
9610	10	0	1	response to symbiotic fungus
48829	10	0	1	root cap development
6665	10	0	1	sphingolipid metabolic process
103	10	0	1	sulfate assimilation
16115	10	0	1	terpenoid catabolic process
3712	10	0	1	transcription cofactor activity
989	10	0	1	transcription factor binding transcription factor activity
46912	10	0	1	transferase activity, transferring acyl groups, acyl groups converted into alkyl on transfer
3746	10	0	1	translation elongation factor activity
6414	10	0	1	translational elongation
10091	10	0	1	trichome branching
16104	10	0	1	triterpenoid biosynthetic process
162	10	0	1	tryptophan biosynthetic process
16122	10	0	1	xanthophyll metabolic process
48367	134	0	1	shoot development
19787	134	0	1	small conjugating protein ligase activity
48646	76	0	1	anatomical structure formation involved in morphogenesis
7389	76	0	1	pattern specification process
8238	65	0	1	exopeptidase activity
9913	75	0	1	epidermal cell differentiation
46983	75	0	1	protein dimerization activity
48523	119	0	1	negative regulation of cellular process
9751	119	0	1	response to salicylic acid stimulus
10295	4	0		(+)-abscisic acid 8'-hydroxylase activity
9265	4	0		2'-deoxyribonucleotide biosynthetic process
19471	4	0		4-hydroxyproline metabolic process
80103	4	0		4-methylthiopropyl glucosinolate S-oxygenase activity
3872	4	0		6-phosphofructokinase activity
5945	4	0		6-phosphofructokinase complex
17057	4	0		6-phosphogluconolactonase activity
80107	4	0		8-methylthiopropyl glucosinolate S-oxygenase activity
47631	4	0		ADP-ribose diphosphatase activity
8060	4	0		ARF GTPase activator activity
4003	4	0		ATP-dependent DNA helicase activity
8169	4	0		C-methyltransferase activity
10168	4	0		ER body
6984	4	0		ER-nucleus signaling pathway
815	4	0		ESCRT III complex
5092	4	0		GDP-dissociation inhibitor activity
6505	4	0		GPI anchor metabolic process
48193	4	0		Golgi vesicle transport
5798	4	0		Golgi-associated vesicle
6188	4	0		IMP biosynthetic process
46040	4	0		IMP metabolic process
16688	4	0		L-ascorbate peroxidase activity
31418	4	0		L-ascorbic acid binding
165	4	0		MAPKKK cascade
31365	4	0		N-terminal protein amino acid modification
16174	4	0		NAD(P)H oxidase activity
31123	4	0		RNA 3'-end processing
43765	4	0		T/G mismatch-specific endonuclease activity
35250	4	0		UDP-galactosyltransferase activity
35252	4	0		UDP-xylosyltransferase activity
15800	4	0		acidic amino acid transport
7205	4	0		activation of protein kinase C activity by G-protein coupled receptor protein signaling pathway
32147	4	0		activation of protein kinase activity
31032	4	0		actomyosin structure organization
46084	4	0		adenine biosynthetic process
46083	4	0		adenine metabolic process
3999	4	0		adenine phosphoribosyltransferase activity
6168	4	0		adenine salvage
4031	4	0		aldehyde oxidase activity
46423	4	0		allene-oxide cyclase activity
46556	4	0		alpha-N-arabinofuranosidase activity
4040	4	0		amidase activity
32973	4	0		amino acid export
55081	4	0		anion homeostasis
16273	4	0		arginine N-methyltransferase activity
15809	4	0		arginine transport
47769	4	0		arogenate dehydratase activity
9074	4	0		aromatic amino acid family catabolic process
15105	4	0		arsenite transmembrane transporter activity
15700	4	0		arsenite transport
4066	4	0		asparagine synthase (glutamine-hydrolyzing) activity
4072	4	0		aspartate kinase activity
912	4	0		assembly of actomyosin apparatus involved in cell cycle cytokinesis
10540	4	0		basipetal auxin transport
15125	4	0		bile acid transmembrane transporter activity
8508	4	0		bile acid:sodium symporter activity
9785	4	0		blue light signaling pathway
46715	4	0		boron transmembrane transporter activity
46713	4	0		boron transport
10268	4	0		brassinosteroid homeostasis
80118	4	0		brassinosteroid sulfotransferase activity
15086	4	0		cadmium ion transmembrane transporter activity
4723	4	0		calcium-dependent protein serine/threonine phosphatase activity
80087	4	0		callose binding
6878	4	0		cellular copper ion homeostasis
6968	4	0		cellular defense response
71483	4	0		cellular response to blue light
80029	4	0		cellular response to boron levels
71241	4	0		cellular response to inorganic substance
71472	4	0		cellular response to salt stress
10438	4	0		cellular response to sulfur starvation
8810	4	0		cellulase activity
6672	4	0		ceramide metabolic process
16248	4	0		channel inhibitor activity
6935	4	0		chemotaxis
5254	4	0		chloride channel activity
6821	4	0		chloride transport
9544	4	0		chloroplast ATP synthase complex
9904	4	0		chloroplast accumulation movement
775	4	0		chromosome, centromeric region
16531	4	0		copper chaperone activity
4143	4	0		diacylglycerol kinase activity
47334	4	0		diphosphate-fructose-6-phosphate 1-phosphotransferase activity
46352	4	0		disaccharide catabolic process
578	4	0		embryonic axis specification
4520	4	0		endodeoxyribonuclease activity
30968	4	0		endoplasmic reticulum unfolded protein response
4301	4	0		epoxide hydrolase activity
16803	4	0		ether hydrolase activity
9922	4	0		fatty acid elongase activity
293	4	0		ferric-chelate reductase activity
42727	4	0		flavin-containing compound biosynthetic process
10451	4	0		floral meristem growth
48439	4	0		flower morphogenesis
9396	4	0		folic acid-containing compound biosynthetic process
8865	4	0		fructokinase activity
15928	4	0		fucosidase activity
3840	4	0		gamma-glutamyltransferase activity
35195	4	0		gene silencing by miRNA
4340	4	0		glucokinase activity
45174	4	0		glutathione dehydrogenase (ascorbate) activity
5960	4	0		glycine cleavage complex
4372	4	0		glycine hydroxymethyltransferase activity
8466	4	0		glycogenin glucosyltransferase activity
4396	4	0		hexokinase activity
16575	4	0		histone deacetylation
34968	4	0		histone lysine methylation
42744	4	0		hydrogen peroxide catabolic process
16813	4	0		hydrolase activity, acting on carbon-nitrogen (but not peptide) bonds, in linear amidines
50734	4	0		hydroxycinnamoyltransferase activity
9759	4	0		indole glucosinolate biosynthetic process
12502	4	0		induction of programmed cell death
50113	4	0		inositol oxygenase activity
46030	4	0		inositol trisphosphate phosphatase activity
30522	4	0		intracellular receptor mediated signaling pathway
31227	4	0		intrinsic to endoplasmic reticulum membrane
8200	4	0		ion channel inhibitor activity
4462	4	0		lactoylglutathione lyase activity
10338	4	0		leaf formation
10358	4	0		leaf shaping
51002	4	0		ligase activity, forming nitrogen-metal bonds
51003	4	0		ligase activity, forming nitrogen-metal bonds, forming coordination complexes
9942	4	0		longitudinal axis specification
6553	4	0		lysine metabolic process
16851	4	0		magnesium chelatase activity
10007	4	0		magnesium chelatase complex
45185	4	0		maintenance of protein location
32507	4	0		maintenance of protein location in cell
10078	4	0		maintenance of root meristem identity
10492	4	0		maintenance of shoot apical meristem identity
5384	4	0		manganese ion transmembrane transporter activity
16530	4	0		metallochaperone activity
8327	4	0		methyl-CpG binding
5875	4	0		microtubule associated complex
31109	4	0		microtubule polymerization or depolymerization
30983	4	0		mismatched DNA binding
80156	4	0		mitochondrial mRNA modification
50551	4	0		myrcene synthase activity
51100	4	0		negative regulation of binding
45912	4	0		negative regulation of carbohydrate metabolic process
10948	4	0		negative regulation of cell cycle process
45792	4	0		negative regulation of cell size
9938	4	0		negative regulation of gibberellic acid mediated signaling pathway
30418	4	0		nicotianamine biosynthetic process
30417	4	0		nicotianamine metabolic process
30410	4	0		nicotianamine synthase activity
16607	4	0		nuclear speck
9132	4	0		nucleoside diphosphate metabolic process
9313	4	0		oligosaccharide catabolic process
16725	4	0		oxidoreductase activity, acting on CH or CH2 groups
16672	4	0		oxidoreductase activity, acting on a sulfur group of donors, quinone or similar compound as acceptor
16661	4	0		oxidoreductase activity, acting on other nitrogenous compounds as donors
16639	4	0		oxidoreductase activity, acting on the CH-NH2 group of donors, NAD or NADP as acceptor
16722	4	0		oxidoreductase activity, oxidizing metal ions
16723	4	0		oxidoreductase activity, oxidizing metal ions, NAD or NADP as acceptor
19511	4	0		peptidyl-proline hydroxylation
18401	4	0		peptidyl-proline hydroxylation to 4-hydroxy-L-proline
18208	4	0		peptidyl-proline modification
51920	4	0		peroxiredoxin activity
6909	4	0		phagocytosis
6656	4	0		phosphatidylcholine biosynthetic process
4607	4	0		phosphatidylcholine-sterol O-acyltransferase activity
4645	4	0		phosphorylase activity
16780	4	0		phosphotransferase activity, for other substituted phosphate groups
42549	4	0		photosystem II stabilization
914	4	0		phragmoplast assembly
10236	4	0		plastoquinone biosynthetic process
10183	4	0		pollen tube guidance
50918	4	0		positive chemotaxis
22821	4	0		potassium ion antiporter activity
15386	4	0		potassium:hydrogen antiporter activity
4664	4	0		prephenate dehydratase activity
9574	4	0		preprophase band
30684	4	0		preribosome
10498	4	0		proteasomal protein catabolic process
502	4	0		proteasome complex
6487	4	0		protein N-linked glycosylation
6476	4	0		protein deacetylation
35601	4	0		protein deacylation
43424	4	0		protein histidine kinase binding
51605	4	0		protein maturation by peptide bond cleavage
9306	4	0		protein secretion
50821	4	0		protein stabilization
6467	4	0		protein thiol-disulfide exchange
16274	4	0		protein-arginine N-methyltransferase activity
9954	4	0		proximal/distal pattern formation
43096	4	0		purine base salvage
43101	4	0		purine salvage
19363	4	0		pyridine nucleotide biosynthetic process
10316	4	0		pyrophosphate-dependent phosphofructokinase complex
31167	4	0		rRNA methylation
154	4	0		rRNA modification
9956	4	0		radial pattern formation
51101	4	0		regulation of DNA binding
51952	4	0		regulation of amine transport
80143	4	0		regulation of amino acid export
51955	4	0		regulation of amino acid transport
10453	4	0		regulation of cell fate commitment
10185	4	0		regulation of cellular defense response
35303	4	0		regulation of dephosphorylation
10371	4	0		regulation of gibberellin biosynthetic process
46885	4	0		regulation of hormone biosynthetic process
46620	4	0		regulation of organ growth
32890	4	0		regulation of organic acid transport
31647	4	0		regulation of protein stability
2000067	4	0		regulation of root morphogenesis
10321	4	0		regulation of vegetative phase change
5657	4	0		replication fork
2679	4	0		respiratory burst involved in defense response
10165	4	0		response to X-ray
10243	4	0		response to organic nitrogen
9231	4	0		riboflavin biosynthetic process
6771	4	0		riboflavin metabolic process
4525	4	0		ribonuclease III activity
43021	4	0		ribonucleoprotein binding
4751	4	0		ribose-5-phosphate isomerase activity
43022	4	0		ribosome binding
80147	4	0		root hair cell development
48768	4	0		root hair cell tip growth
48766	4	0		root hair initiation
10344	4	0		seed oilbody biogenesis
8430	4	0		selenium binding
10334	4	0		sesquiterpene synthase activity
4765	4	0		shikimate kinase activity
50284	4	0		sinapate 1-glucosyltransferase activity
14	4	0		single-stranded DNA specific endodeoxyribonuclease activity
30149	4	0		sphingolipid catabolic process
7051	4	0		spindle organization
4506	4	0		squalene monooxygenase activity
10375	4	0		stomatal complex patterning
10440	4	0		stomatal lineage progression
15770	4	0		sucrose transport
50307	4	0		sucrose-phosphatase activity
4781	4	0		sulfate adenylyltransferase (ATP) activity
4779	4	0		sulfate adenylyltransferase activity
10098	4	0		suspensor development
8175	4	0		tRNA methyltransferase activity
4549	4	0		tRNA-specific ribonuclease activity
42330	4	0		taxis
46247	4	0		terpene catabolic process
50827	4	0		toxin receptor binding
72351	4	0		tricarboxylic acid biosynthetic process
10683	4	0		tricyclic triterpenoid metabolic process
4834	4	0		tryptophan synthase activity
45298	4	0		tubulin complex
4845	4	0		uracil phosphoribosyltransferase activity
15840	4	0		urea transport
6624	4	0		vacuolar protein processing
5247	4	0		voltage-gated chloride channel activity
8757	67	0	1	S-adenosylmethionine-dependent methyltransferase activity
48522	101	0	1	positive regulation of cellular process
904	85	0	1	cell morphogenesis involved in differentiation
43632	85	0	1	modification-dependent macromolecule catabolic process
19941	85	0	1	modification-dependent protein catabolic process
6511	85	0	1	ubiquitin-dependent protein catabolic process
16810	59	0	1	hydrolase activity, acting on carbon-nitrogen (but not peptide) bonds
6778	59	0	1	porphyrin metabolic process
32446	59	0	1	protein modification by small protein conjugation
70647	59	0	1	protein modification by small protein conjugation or removal
22613	59	0	1	ribonucleoprotein complex biogenesis
42254	59	0	1	ribosome biogenesis
10016	59	0	1	shoot morphogenesis
3723	276	0	1	RNA binding
32774	601	0	1	RNA biosynthetic process
16070	782	0	1	RNA metabolic process
all	14815	89	1	all
48856	903	0	1	anatomical structure development
9653	345	0	1	anatomical structure morphogenesis
16051	176	0	1	carbohydrate biosynthetic process
4091	269	0	1	carboxylesterase activity
8219	205	0	1	cell death
30154	214	0	1	cell differentiation
32989	178	0	1	cellular component morphogenesis
48869	317	0	1	cellular developmental process
71495	207	0	1	cellular response to endogenous stimulus
32870	193	0	1	cellular response to hormone stimulus
16265	205	0	1	death
3006	525	0	1	developmental process involved in reproduction
9790	226	0	1	embryo development
9793	199	0	1	embryo development ending in seed dormancy
4175	182	0	1	endopeptidase activity
30234	211	0	1	enzyme regulator activity
9908	191	0	1	flower development
10154	269	0	1	fruit development
9755	183	0	1	hormone-mediated signaling pathway
16798	355	0	1	hydrolase activity, acting on glycosyl bonds
4553	333	0	1	hydrolase activity, hydrolyzing O-glycosyl compounds
8610	241	0	1	lipid biosynthetic process
60089	271	0	1	molecular transducer activity
48519	183	0	1	negative regulation of biological process
48513	456	0	1	organ development
71702	180	0	1	organic substance transport
9791	581	0	1	post-embryonic development
12501	177	0	1	programmed cell death
51252	586	0	1	regulation of RNA metabolic process
2000112	1067	0	1	regulation of cellular macromolecule biosynthetic process
50793	189	0	1	regulation of developmental process
10468	1103	0	1	regulation of gene expression
10556	1067	0	1	regulation of macromolecule biosynthetic process
60255	1127	0	1	regulation of macromolecule metabolic process
51171	1087	0	1	regulation of nitrogen compound metabolic process
19219	1073	0	1	regulation of nucleobase, nucleoside, nucleotide and nucleic acid metabolic process
45449	1046	0	1	regulation of transcription
6355	583	0	1	regulation of transcription, DNA-dependent
48608	465	0	1	reproductive structure development
9733	193	0	1	response to auxin stimulus
48316	256	0	1	seed development
4871	271	0	1	signal transducer activity
7165	346	0	1	signal transduction
23060	391	0	1	signal transmission
23046	391	0	1	signaling process
48731	457	0	1	system development
9888	194	0	1	tissue development
6350	1089	0	1	transcription
30528	192	0	1	transcription regulator activity
6351	600	0	1	transcription, DNA-dependent
16746	173	0	1	transferase activity, transferring acyl groups
5525	108	0	1	GTP binding
32561	108	0	1	guanyl ribonucleotide binding
4857	135	0	1	enzyme inhibitor activity
48569	135	0	1	post-embryonic organ development
42545	123	0	1	cell wall modification
16820	123	0	1	hydrolase activity, acting on acid anhydrides, catalyzing transmembrane movement of substances
16747	158	0	1	transferase activity, transferring acyl groups other than amino-acyl groups
9932	62	0	1	cell tip growth
9812	62	0	1	flavonoid metabolic process
16706	62	0	1	oxidoreductase activity, acting on paired donors, with incorporation or reduction of molecular oxygen, 2-oxoglutarate as one donor, and incorporation of one atom each of oxygen into both donors
4650	62	0	1	polygalacturonase activity
271	62	0	1	polysaccharide biosynthetic process
51726	62	0	1	regulation of cell cycle
16192	62	0	1	vesicle-mediated transport
6189	2	0		de novo' IMP biosynthetic process
30794	2	0		(S)-coclaurine-N-methyltransferase activity
3844	2	0		1,4-alpha-glucan branching enzyme activity
8661	2	0		1-deoxy-D-xylulose-5-phosphate synthase activity
10177	2	0		2-(2'-methylthio)ethylmalate synthase activity
52624	2	0		2-phytyl-1,4-naphthoquinone methyltransferase activity
42781	2	0		3'-tRNA processing endoribonuclease activity
3854	2	0		3-beta-hydroxy-delta5-steroid dehydrogenase activity
8442	2	0		3-hydroxyisobutyrate dehydrogenase activity
3861	2	0		3-isopropylmalate dehydratase activity
3862	2	0		3-isopropylmalate dehydrogenase activity
4134	2	0		4-alpha-glucanotransferase activity
46429	2	0		4-hydroxy-3-methylbut-2-en-1-yl diphosphate synthase activity
80105	2	0		6-methylthiopropyl glucosinolate S-oxygenase activity
8312	2	0		7S RNA binding
46031	2	0		ADP metabolic process
15217	2	0		ADP transmembrane transporter activity
15866	2	0		ADP transport
[truncated: 3,368 more rows]

## Sheet: Carotenoid
GO ID	Total	In Subnetwork	P-Value	Term
44434	716	9	0	chloroplast part
44435	755	9	0	plastid part
44446	1241	10	0	intracellular organelle part
44422	1243	10	0	organelle part
9579	387	7	0	thylakoid
9507	1952	11	0	chloroplast
9536	1993	11	0	plastid
44444	3186	12	0	cytoplasmic part
15979	166	5	0	photosynthesis
5737	3437	12	0	cytoplasm
31975	413	6	0	envelope
31967	413	6	0	organelle envelope
43231	3968	12	0	intracellular membrane-bounded organelle
43227	3969	12	0	membrane-bounded organelle
43229	4093	12	0	intracellular organelle
43226	4094	12	0	organelle
9534	312	5	0	chloroplast thylakoid
31976	312	5	0	plastid thylakoid
31984	313	5	0	organelle subcompartment
9941	314	5	0	chloroplast envelope
44436	326	5	0	thylakoid part
9526	330	5	0	plastid envelope
44424	4536	12	0	intracellular part
9570	346	5	0	chloroplast stroma
5622	4720	12	0	intracellular
9532	384	5	0	plastid stroma
9543	61	3	0	chloroplast thylakoid lumen
31978	61	3	0	plastid thylakoid lumen
31977	74	3	0	thylakoid lumen
19684	94	3	0.0001	photosynthesis, light reaction
9535	275	4	0.0001	chloroplast thylakoid membrane
55035	276	4	0.0001	plastid thylakoid membrane
42651	286	4	0.0001	thylakoid membrane
34357	294	4	0.0001	photosynthetic membrane
6091	175	3	0.0004	generation of precursor metabolites and energy
50278	1	1		sedoheptulose-bisphosphatase activity
16651	60	2	0.0012	oxidoreductase activity, acting on NADH or NADPH
10258	2	1		NADH dehydrogenase complex (plastoquinone) assembly
10257	2	1		NADH dehydrogenase complex assembly
10277	2	1		chlorophyllide a oxygenase [overall] activity
9344	2	1		nitrite reductase complex [NAD(P)H]
31304	3	1		intrinsic to mitochondrial inner membrane
16703	3	1		oxidoreductase activity, acting on single donors with incorporation of molecular oxygen, incorporation of one atom of oxygen (internal monooxygenases or internal mixed function oxidases)
45156	4	1		electron transporter, transferring electrons within the cyclic electron transport pathway of photosynthesis activity
10206	7	1	0.0061	photosystem II repair
30091	7	1	0.0061	protein repair
51537	8	1	0.007	2 iron, 2 sulfur cluster binding
19253	8	1	0.007	reductive pentose-phosphate cycle
10598	9	1	0.0079	NAD(P)H dehydrogenase complex (plastoquinone)
19685	9	1	0.0079	photosynthesis, dark reaction
5623	8591	12	0.0087	cell
44464	8591	12	0.0087	cell part
15977	11	1	0.0096	carbon fixation
71704	11	1	0.0096	organic substance metabolic process
5986	12	1	0.0105	sucrose biosynthetic process
16655	13	1	0.0114	oxidoreductase activity, acting on NADH or NADPH, quinone or similar compound as acceptor
16491	1082	4	0.0119	oxidoreductase activity
42548	14	1	0.0122	regulation of photosynthesis, light reaction
9409	197	2	0.0125	response to cold
43467	15	1	0.0131	regulation of generation of precursor metabolites and energy
19252	15	1	0.0131	starch biosynthetic process
31300	17	1	0.0148	intrinsic to organelle membrane
5985	18	1	0.0157	sucrose metabolic process
3954	20	1	0.0174	NADH dehydrogenase activity
30095	20	1	0.0174	chloroplast photosystem II
45036	20	1	0.0174	protein targeting to chloroplast
48046	244	2	0.0187	apoplast
51536	22	1	0.0191	iron-sulfur cluster binding
51540	22	1	0.0191	metal cluster binding
10109	22	1	0.0191	regulation of photosynthesis
9765	25	1	0.0217	photosynthesis, light harvesting
16701	30	1	0.026	oxidoreductase activity, acting on single donors with incorporation of molecular oxygen
10319	30	1	0.026	stromule
9266	292	2	0.0262	response to temperature stimulus
10224	31	1	0.0269	response to UV-B
9817	32	1	0.0277	defense response to fungus, incompatible interaction
46351	32	1	0.0277	disaccharide biosynthetic process
44455	34	1	0.0294	mitochondrial membrane part
9312	34	1	0.0294	oligosaccharide biosynthetic process
5982	35	1	0.0303	starch metabolic process
9523	38	1	0.0328	photosystem II
44425	832	3	0.0331	membrane part
6950	1469	4	0.0332	response to stress
9767	40	1	0.0346	photosynthetic electron transport chain
5984	41	1	0.0354	disaccharide metabolic process
5576	348	2	0.0362	extracellular region
7623	43	1	0.0371	circadian rhythm
9250	43	1	0.0371	glucan biosynthetic process
48511	43	1	0.0371	rhythmic process
9411	44	1	0.0379	response to UV
9311	46	1	0.0396	oligosaccharide metabolic process
9628	932	3	0.0442	response to abiotic stimulus
33692	57	1	0.0489	cellular polysaccharide biosynthetic process
22900	58	1	0.0497	electron transport chain
9521	58	1	0.0497	photosystem
6605	58	1	0.0497	protein targeting
51707	421	2	0.0511	response to other organism
10287	62	1	0.0531	plastoglobule
271	62	1	0.0531	polysaccharide biosynthetic process
3824	5317	8	0.0533	catalytic activity
16138	64	1	0.0547	glycoside biosynthetic process
43623	65	1	0.0556	cellular protein complex assembly
5743	68	1	0.0581	mitochondrial inner membrane
9607	456	2	0.0589	response to biotic stimulus
50896	2569	5	0.0592	response to stimulus
31966	73	1	0.0622	mitochondrial membrane
43234	472	2	0.0627	protein complex
4252	74	1	0.063	serine-type endopeptidase activity
16020	2620	5	0.0637	membrane
6461	77	1	0.0655	protein complex assembly
70271	78	1	0.0663	protein complex biogenesis
5740	79	1	0.0672	mitochondrial envelope
71822	84	1	0.0713	protein complex subunit organization
6073	86	1	0.0729	cellular glucan metabolic process
16137	86	1	0.0729	glycoside metabolic process
9814	87	1	0.0737	defense response, incompatible interaction
44042	88	1	0.0746	glucan metabolic process
51704	536	2	0.0783	multi-organism process
19866	93	1	0.0786	organelle inner membrane
50832	97	1	0.0819	defense response to fungus
6886	98	1	0.0827	intracellular protein transport
30163	99	1	0.0835	protein catabolic process
34622	100	1	0.0843	cellular macromolecular complex assembly
44264	102	1	0.0859	cellular polysaccharide metabolic process
34613	102	1	0.0859	cellular protein localization
44429	106	1	0.0892	mitochondrial part
34621	107	1	0.09	cellular macromolecular complex subunit organization
6952	588	2	0.0919	defense response
65003	112	1	0.094	macromolecular complex assembly
5976	115	1	0.0964	polysaccharide metabolic process
70727	116	1	0.0972	cellular macromolecule localization
43933	119	1	0.0996	macromolecular complex subunit organization
55114	628	2	0.1028	oxidation-reduction process
9620	129	1	0.1075	response to fungus
34637	133	1	0.1107	cellular carbohydrate biosynthetic process
9057	133	1	0.1107	macromolecule catabolic process
46907	136	1	0.113	intracellular transport
42742	139	1	0.1154	defense response to bacterium
17171	139	1	0.1154	serine hydrolase activity
8236	139	1	0.1154	serine-type peptidase activity
45184	140	1	0.1162	establishment of protein localization
15031	140	1	0.1162	protein transport
5509	145	1	0.1201	calcium ion binding
8104	146	1	0.1209	protein localization
71844	148	1	0.1224	cellular component assembly at cellular level
32991	703	2	0.1242	macromolecular complex
22607	160	1	0.1317	cellular component assembly
51649	167	1	0.1371	establishment of localization in cell
16791	171	1	0.1401	phosphatase activity
16051	176	1	0.1439	carbohydrate biosynthetic process
4175	182	1	0.1485	endopeptidase activity
9617	183	1	0.1493	response to bacterium
51641	188	1	0.153	cellular localization
31090	213	1	0.1717	organelle membrane
42578	213	1	0.1717	phosphoric ester hydrolase activity
8152	5540	7	0.173	metabolic process
45087	229	1	0.1834	innate immune response
6955	231	1	0.1848	immune response
9987	5630	7	0.1853	cellular process
2376	244	1	0.1942	immune system process
4497	259	1	0.205	monooxygenase activity
44085	269	1	0.212	cellular component biogenesis
3723	276	1	0.217	RNA binding
33036	279	1	0.2191	macromolecule localization
70011	305	1	0.237	peptidase activity, acting on L-amino acid peptides
9055	307	1	0.2384	electron carrier activity
44262	314	1	0.2432	cellular carbohydrate metabolic process
8233	316	1	0.2445	peptidase activity
9416	333	1	0.256	response to light stimulus
9314	345	1	0.2639	response to radiation
44237	4044	5	0.267	cellular metabolic process
71842	355	1	0.2705	cellular component organization at cellular level
6508	356	1	0.2712	proteolysis
5488	5151	6	0.2779	binding
5634	1236	2	0.2965	nucleus
9056	402	1	0.3008	catabolic process
8150	13548	13	0.3126	biological_process
46872	1338	2	0.3308	metal ion binding
43169	1446	2	0.3669	cation binding
43167	1447	2	0.3673	ion binding
5739	518	1	0.3705	mitochondrion
3674	13729	13	0.3715	molecular_function
71841	533	1	0.3791	cellular component organization or biogenesis at cellular level
4672	598	1	0.4148	protein kinase activity
16043	610	1	0.4212	cellular component organization
16788	610	1	0.4212	hydrolase activity, acting on ester bonds
5975	612	1	0.4223	carbohydrate metabolic process
31224	616	1	0.4244	intrinsic to membrane
8270	637	1	0.4354	zinc ion binding
16773	669	1	0.4517	phosphotransferase activity, alcohol group as acceptor
5575	12876	12	0.4774	cellular_component
16787	1856	2	0.4978	hydrolase activity
71840	806	1	0.5169	cellular component organization or biogenesis
16301	911	1	0.5619	kinase activity
6810	1007	1	0.5997	transport
16772	1010	1	0.6008	transferase activity, transferring phosphorus-containing groups
51234	1014	1	0.6023	establishment of localization
51179	1051	1	0.616	localization
5515	1056	1	0.6178	protein binding
46914	1104	1	0.6347	transition metal ion binding
31323	1171	1	0.6573	regulation of cellular metabolic process
44267	1275	1	0.6898	cellular protein metabolic process
19222	1279	1	0.6909	regulation of metabolic process
44260	2728	2	0.721	cellular macromolecule metabolic process
3676	1439	1	0.7352	nucleic acid binding
34645	1454	1	0.7391	cellular macromolecule biosynthetic process
9059	1462	1	0.7411	macromolecule biosynthetic process
19538	1540	1	0.7601	protein metabolic process
43170	3043	2	0.7806	macromolecule metabolic process
50794	1720	1	0.7991	regulation of cellular process
16740	1834	1	0.8207	transferase activity
50789	1932	1	0.8375	regulation of biological process
44249	2134	1	0.8677	cellular biosynthetic process
65007	2201	1	0.8765	biological regulation
9058	2242	1	0.8816	biosynthetic process
44238	4181	2	0.918	primary metabolic process
48440	39	0	1	carpel development
16836	39	0	1	hydro-lyase activity
15698	39	0	1	inorganic anion transport
48585	39	0	1	negative regulation of response to stimulus
9142	39	0	1	nucleoside triphosphate biosynthetic process
4620	39	0	1	phospholipase activity
9637	39	0	1	response to blue light
9644	39	0	1	response to high light intensity
15299	39	0	1	solute:hydrogen antiporter activity
19842	39	0	1	vitamin binding
1882	1009	0	1	nucleoside binding
44431	20	0	1	Golgi apparatus part
19439	20	0	1	aromatic compound catabolic process
9066	20	0	1	aspartate family amino acid metabolic process
9851	20	0	1	auxin biosynthetic process
6575	20	0	1	cellular modified amino acid metabolic process
30244	20	0	1	cellulose biosynthetic process
16102	20	0	1	diterpenoid biosynthetic process
16877	20	0	1	ligase activity, forming carbon-sulfur bonds
10648	20	0	1	negative regulation of cell communication
2000242	20	0	1	negative regulation of reproductive process
35467	20	0	1	negative regulation of signaling pathway
15205	20	0	1	nucleobase transmembrane transporter activity
10260	20	0	1	organ senescence
16671	20	0	1	oxidoreductase activity, acting on a sulfur group of donors, disulfide as acceptor
48573	20	0	1	photoperiodism, flowering
33037	20	0	1	polysaccharide localization
16854	20	0	1	racemase and epimerase activity
31329	20	0	1	regulation of cellular catabolic process
43900	20	0	1	regulation of multi-organism process
43067	20	0	1	regulation of programmed cell death
70469	20	0	1	respiratory chain
5991	20	0	1	trehalose metabolic process
16847	14	0	1	1-aminocyclopropane-1-carboxylate synthase activity
8408	14	0	1	3'-5' exonuclease activity
5088	14	0	1	Ras guanyl-nucleotide exchange factor activity
5089	14	0	1	Rho guanyl-nucleotide exchange factor activity
16878	14	0	1	acid-thiol ligase activity
9060	14	0	1	aerobic respiration
9718	14	0	1	anthocyanin biosynthetic process
45177	14	0	1	apical part of cell
8422	14	0	1	beta-glucosidase activity
16131	14	0	1	brassinosteroid metabolic process
52543	14	0	1	callose deposition in cell wall
4089	14	0	1	carbonate dehydratase activity
22611	14	0	1	dormancy process
31012	14	0	1	extracellular matrix
42362	14	0	1	fat-soluble vitamin biosynthetic process
6775	14	0	1	fat-soluble vitamin metabolic process
31047	14	0	1	gene silencing by RNA
9251	14	0	1	glucan catabolic process
10410	14	0	1	hemicellulose metabolic process
6586	14	0	1	indolalkylamine metabolic process
4428	14	0	1	inositol or phosphatidylinositol kinase activity
65002	14	0	1	intracellular protein transmembrane transport
6826	14	0	1	iron ion transport
10305	14	0	1	leaf vascular tissue pattern formation
30258	14	0	1	lipid modification
19915	14	0	1	lipid storage
31988	14	0	1	membrane-bounded vesicle
9556	14	0	1	microsporogenesis
5874	14	0	1	microtubule
5746	14	0	1	mitochondrial respiratory chain
7005	14	0	1	mitochondrion organization
15112	14	0	1	nitrate transmembrane transporter activity
5635	14	0	1	nuclear envelope
9225	14	0	1	nucleotide-sugar metabolic process
16645	14	0	1	oxidoreductase activity, acting on the CH-NH group of donors
9654	14	0	1	oxygen evolving complex
9846	14	0	1	pollen germination
35468	14	0	1	positive regulation of signaling pathway
16441	14	0	1	posttranscriptional gene silencing
6606	14	0	1	protein import into nucleus
71806	14	0	1	protein transmembrane transport
6863	14	0	1	purine transport
32318	14	0	1	regulation of Ras GTPase activity
2831	14	0	1	regulation of response to biotic stimulus
51338	14	0	1	regulation of transferase activity
9749	14	0	1	response to glucose stimulus
9746	14	0	1	response to hexose stimulus
34284	14	0	1	response to monosaccharide stimulus
10167	14	0	1	response to nitrate
10162	14	0	1	seed dormancy
5983	14	0	1	starch catabolic process
15116	14	0	1	sulfate transmembrane transporter activity
6949	14	0	1	syncytium formation
6568	14	0	1	tryptophan metabolic process
55085	313	0	1	transmembrane transport
5773	313	0	1	vacuole
8171	32	0	1	O-methyltransferase activity
30036	32	0	1	actin cytoskeleton organization
16168	32	0	1	chlorophyll binding
16568	32	0	1	chromatin modification
9108	32	0	1	coenzyme biosynthetic process
22625	32	0	1	cytosolic large ribosomal subunit
9914	32	0	1	hormone transport
6839	32	0	1	mitochondrial transport
6334	32	0	1	nucleosome assembly
34728	32	0	1	nucleosome organization
8654	32	0	1	phospholipid biosynthetic process
15035	32	0	1	protein disulfide oxidoreductase activity
10218	32	0	1	response to far red light
9627	32	0	1	systemic acquired resistance
16564	32	0	1	transcription repressor activity
9606	32	0	1	tropism
30695	42	0	1	GTPase regulator activity
19898	42	0	1	extrinsic to membrane
48509	42	0	1	regulation of meristem development
9407	42	0	1	toxin catabolic process
9404	42	0	1	toxin metabolic process
44265	103	0	1	cellular macromolecule catabolic process
6753	103	0	1	nucleoside phosphate metabolic process
9117	103	0	1	nucleotide metabolic process
45449	1046	0	1	regulation of transcription
6732	71	0	1	coenzyme metabolic process
34404	68	0	1	nucleobase, nucleoside and nucleotide biosynthetic process
34654	68	0	1	nucleobase, nucleoside, nucleotide and nucleic acid biosynthetic process
16757	350	0	1	transferase activity, transferring glycosyl groups
9308	225	0	1	amine metabolic process
32787	216	0	1	monocarboxylic acid metabolic process
42592	153	0	1	homeostatic process
71555	152	0	1	cell wall organization
9698	152	0	1	phenylpropanoid metabolic process
3735	152	0	1	structural constituent of ribosome
8652	75	0	1	cellular amino acid biosynthetic process
9913	75	0	1	epidermal cell differentiation
46983	75	0	1	protein dimerization activity
48523	119	0	1	negative regulation of cellular process
9751	119	0	1	response to salicylic acid stimulus
3677	959	0	1	DNA binding
16818	450	0	1	hydrolase activity, acting on acid anhydrides, in phosphorus-containing anhydrides
9639	113	0	1	response to red or far red light
22892	564	0	1	substrate-specific transporter activity
6979	217	0	1	response to oxidative stress
55082	56	0	1	cellular chemical homeostasis
71215	56	0	1	cellular response to abscisic acid stimulus
15893	56	0	1	drug transport
51093	56	0	1	negative regulation of developmental process
44092	56	0	1	negative regulation of molecular function
45735	56	0	1	nutrient reservoir activity
16567	56	0	1	protein ubiquitination
9735	56	0	1	response to cytokinin stimulus
15300	56	0	1	solute:solute antiporter activity
22804	404	0	1	active transmembrane transporter activity
6754	36	0	1	ATP biosynthetic process
46034	36	0	1	ATP metabolic process
8283	36	0	1	cell proliferation
19899	36	0	1	enzyme binding
9705	36	0	1	plant-type vacuole membrane
42803	36	0	1	protein homodimerization activity
9206	36	0	1	purine ribonucleoside triphosphate biosynthetic process
10646	36	0	1	regulation of cell communication
40029	36	0	1	regulation of gene expression, epigenetic
9201	36	0	1	ribonucleoside triphosphate biosynthetic process
42214	36	0	1	terpene metabolic process
41	36	0	1	transition metal ion transport
16405	13	0	1	CoA-ligase activity
42023	13	0	1	DNA endoreduplication
16145	13	0	1	S-glycoside catabolic process
9838	13	0	1	abscission
4565	13	0	1	beta-galactosidase activity
43562	13	0	1	cellular response to nitrogen levels
34614	13	0	1	cellular response to reactive oxygen species
30118	13	0	1	clathrin coat
16023	13	0	1	cytoplasmic membrane-bounded vesicle
31410	13	0	1	cytoplasmic vesicle
51607	13	0	1	defense response to virus
9582	13	0	1	detection of abiotic stimulus
5768	13	0	1	endosome
10582	13	0	1	floral meristem determinacy
19762	13	0	1	glucosinolate catabolic process
45017	13	0	1	glycerolipid biosynthetic process
6664	13	0	1	glycolipid metabolic process
19759	13	0	1	glycosinolate catabolic process
16814	13	0	1	hydrolase activity, acting on carbon-nitrogen (but not peptide) bonds, in cyclic amidines
46274	13	0	1	lignin catabolic process
10022	13	0	1	meristem determinacy
51253	13	0	1	negative regulation of RNA metabolic process
31348	13	0	1	negative regulation of defense response
45892	13	0	1	negative regulation of transcription, DNA-dependent
16899	13	0	1	oxidoreductase activity, acting on the CH-OH group of donors, oxygen as acceptor
46271	13	0	1	phenylpropanoid catabolic process
9506	13	0	1	plasmodesma
9944	13	0	1	polarity specification of adaxial/abaxial axis
47262	13	0	1	polygalacturonate 4-alpha-galacturonosyltransferase activity
6787	13	0	1	porphyrin catabolic process
45426	13	0	1	quinone cofactor biosynthetic process
42375	13	0	1	quinone cofactor metabolic process
9962	13	0	1	regulation of flavonoid biosynthetic process
32583	13	0	1	regulation of gene-specific transcription
19216	13	0	1	regulation of lipid metabolic process
42325	13	0	1	regulation of phosphorylation
1666	13	0	1	response to hypoxia
9119	13	0	1	ribonucleoside metabolic process
3697	13	0	1	single-stranded DNA binding
6814	13	0	1	sodium ion transport
65001	13	0	1	specification of axis polarity
10103	13	0	1	stomatal complex morphogenesis
97	13	0	1	sulfur amino acid biosynthetic process
55044	13	0	1	symplast
33015	13	0	1	tetrapyrrole catabolic process
4221	13	0	1	ubiquitin thiolesterase activity
10166	13	0	1	wax metabolic process
70882	124	0	1	cellular cell wall organization or biogenesis
6631	124	0	1	fatty acid metabolic process
9611	124	0	1	response to wounding
22891	509	0	1	substrate-specific transmembrane transporter activity
9719	669	0	1	response to endogenous stimulus
15399	145	0	1	primary active transmembrane transporter activity
48364	145	0	1	root development
22622	145	0	1	root system development
10033	832	0	1	response to organic substance
6260	60	0	1	DNA replication
46943	60	0	1	carboxylic acid transmembrane transporter activity
31461	60	0	1	cullin-RING ubiquitin ligase complex
15934	60	0	1	large ribosomal subunit
6857	60	0	1	oligopeptide transport
5342	60	0	1	organic acid transmembrane transporter activity
15833	60	0	1	peptide transport
44272	60	0	1	sulfur compound biosynthetic process
8757	67	0	1	S-adenosylmethionine-dependent methyltransferase activity
16667	67	0	1	oxidoreductase activity, acting on a sulfur group of donors
80008	41	0	1	CUL4 RING ubiquitin ligase complex
279	41	0	1	M phase
30029	41	0	1	actin filament-based process
48466	41	0	1	androecium development
15491	41	0	1	cation:cation antiporter activity
6875	41	0	1	cellular metal ion homeostasis
71369	41	0	1	cellular response to ethylene stimulus
15036	41	0	1	disulfide oxidoreductase activity
31327	41	0	1	negative regulation of cellular biosynthetic process
5654	41	0	1	nucleoplasm
16638	41	0	1	oxidoreductase activity, acting on the CH-NH2 group of donors
8081	41	0	1	phosphoric diester hydrolase activity
5083	41	0	1	small GTPase regulator activity
48443	41	0	1	stamen development
9110	41	0	1	vitamin biosynthetic process
48513	456	0	1	organ development
71214	40	0	1	cellular response to abiotic stimulus
6333	40	0	1	chromatin assembly or disassembly
9873	40	0	1	ethylene mediated signaling pathway
32259	40	0	1	methylation
48584	40	0	1	positive regulation of response to stimulus
45941	40	0	1	positive regulation of transcription
40008	40	0	1	regulation of growth
16881	147	0	1	acid-amino acid ligase activity
23034	147	0	1	intracellular signaling pathway
5198	224	0	1	structural molecule activity
9309	87	0	1	amine biosynthetic process
16052	87	0	1	carbohydrate catabolic process
48438	87	0	1	floral whorl development
48507	87	0	1	meristem development
51603	87	0	1	proteolysis involved in cellular protein catabolic process
6629	496	0	1	lipid metabolic process
30554	1008	0	1	adenyl nucleotide binding
1883	1008	0	1	purine nucleoside binding
16308	8	0	1	1-phosphatidylinositol-4-phosphate 5-kinase activity
32508	8	0	1	DNA duplex unwinding
32392	8	0	1	DNA geometric change
3678	8	0	1	DNA helicase activity
7186	8	0	1	G-protein coupled receptor protein signaling pathway
4708	8	0	1	MAP kinase kinase activity
10304	8	0	1	PSII associated light-harvesting complex II catabolic process
3978	8	0	1	UDP-glucose 4-epimerase activity
10294	8	0	1	abscisic acid glucosyltransferase activity
51015	8	0	1	actin filament binding
16411	8	0	1	acylglycerol O-acyltransferase activity
4033	8	0	1	aldo-keto reductase activity
31420	8	0	1	alkali metal ion binding
4556	8	0	1	alpha-amylase activity
5253	8	0	1	anion channel activity
15301	8	0	1	anion:anion antiporter activity
8356	8	0	1	asymmetric cell division
9082	8	0	1	branched chain family amino acid biosynthetic process
15326	8	0	1	cationic amino acid transmembrane transporter activity
44038	8	0	1	cell wall macromolecule biosynthetic process
70589	8	0	1	cellular component macromolecule biosynthetic process
34623	8	0	1	cellular macromolecular complex disassembly
43624	8	0	1	cellular protein complex disassembly
8061	8	0	1	chitin binding
51184	8	0	1	cofactor transporter activity
10143	8	0	1	cutin biosynthetic process
19344	8	0	1	cysteine biosynthetic process
6534	8	0	1	cysteine metabolic process
6216	8	0	1	cytidine catabolic process
9972	8	0	1	cytidine deamination
5310	8	0	1	dicarboxylic acid transmembrane transporter activity
5788	8	0	1	endoplasmic reticulum lumen
15645	8	0	1	fatty acid ligase activity
51553	8	0	1	flavone biosynthetic process
51552	8	0	1	flavone metabolic process
51555	8	0	1	flavonol biosynthetic process
51554	8	0	1	flavonol metabolic process
42044	8	0	1	fluid transport
48859	8	0	1	formation of anatomical boundary
10160	8	0	1	formation of organ boundary
47714	8	0	1	galactolipase activity
6541	8	0	1	glutamine metabolic process
43295	8	0	1	glutathione binding
6749	8	0	1	glutathione metabolic process
6546	8	0	1	glycine catabolic process
42168	8	0	1	heme metabolic process
16571	8	0	1	histone methylation
46933	8	0	1	hydrogen ion transporting ATP synthase activity, rotational mechanism
51325	8	0	1	interphase
51329	8	0	1	interphase of mitotic cell cycle
16862	8	0	1	intramolecular oxidoreductase activity, interconverting keto- and enol-groups
16864	8	0	1	intramolecular oxidoreductase activity, transposing S-S bonds
5242	8	0	1	inward rectifier potassium channel activity
1727	8	0	1	lipid kinase activity
48571	8	0	1	long-day photoperiodism
48574	8	0	1	long-day photoperiodism, flowering
16556	8	0	1	mRNA modification
32984	8	0	1	macromolecular complex disassembly
16615	8	0	1	malate dehydrogenase activity
10014	8	0	1	meristem initiation
8235	8	0	1	metalloexopeptidase activity
80030	8	0	1	methyl indole-3-acetate esterase activity
72341	8	0	1	modified amino acid binding
33293	8	0	1	monocarboxylic acid binding
45814	8	0	1	negative regulation of gene expression, epigenetic
43155	8	0	1	negative regulation of photosynthesis, light reaction
44454	8	0	1	nuclear chromosome part
9124	8	0	1	nucleoside monophosphate biosynthetic process
9123	8	0	1	nucleoside monophosphate metabolic process
5337	8	0	1	nucleoside transmembrane transporter activity
35265	8	0	1	organ growth
16668	8	0	1	oxidoreductase activity, acting on a sulfur group of donors, NAD or NADP as acceptor
16713	8	0	1	oxidoreductase activity, acting on paired donors, with incorporation or reduction of molecular oxygen, reduced iron-sulfur protein as one donor, and incorporation of one atom of oxygen
16721	8	0	1	oxidoreductase activity, acting on superoxide radicals as acceptor
45488	8	0	1	pectin metabolic process
16307	8	0	1	phosphatidylinositol phosphate kinase activity
8443	8	0	1	phosphofructokinase activity
10205	8	0	1	photoinhibition
16093	8	0	1	polyprenol metabolic process
45962	8	0	1	positive regulation of development, heterochronic
51347	8	0	1	positive regulation of transferase activity
43687	8	0	1	post-translational protein modification
30955	8	0	1	potassium ion binding
16090	8	0	1	prenol metabolic process
43241	8	0	1	protein complex disassembly
3756	8	0	1	protein disulfide isomerase activity
19901	8	0	1	protein kinase binding
16485	8	0	1	protein processing
8138	8	0	1	protein tyrosine/serine/threonine phosphatase activity
6144	8	0	1	purine base metabolic process
46135	8	0	1	pyrimidine nucleoside catabolic process
46133	8	0	1	pyrimidine ribonucleoside catabolic process
4743	8	0	1	pyruvate kinase activity
80046	8	0	1	quercetin 4'-O-glucosyltransferase activity
10380	8	0	1	regulation of chlorophyll biosynthetic process
19747	8	0	1	regulation of isoprenoid metabolic process
7346	8	0	1	regulation of mitotic cell cycle
42762	8	0	1	regulation of sulfur metabolic process
10112	8	0	1	regulation of systemic acquired resistance
10044	8	0	1	response to aluminum ion
46685	8	0	1	response to arsenic
51592	8	0	1	response to calcium ion
10039	8	0	1	response to iron ion
4747	8	0	1	ribokinase activity
10214	8	0	1	seed coat development
9071	8	0	1	serine family amino acid catabolic process
5732	8	0	1	small nucleolar ribonucleoprotein complex
10345	8	0	1	suberin biosynthetic process
8515	8	0	1	sucrose transmembrane transporter activity
8506	8	0	1	sucrose:hydrogen symporter activity
4784	8	0	1	superoxide dismutase activity
6801	8	0	1	superoxide metabolic process
44403	8	0	1	symbiosis, encompassing mutualism through parasitism
9862	8	0	1	systemic acquired resistance, salicylic acid mediated signaling pathway
3713	8	0	1	transcription coactivator activity
7034	8	0	1	vacuolar transport
10048	8	0	1	vernalization response
6833	8	0	1	water transport
4857	135	0	1	enzyme inhibitor activity
48569	135	0	1	post-embryonic organ development
19001	109	0	1	guanyl nucleotide binding
9408	109	0	1	response to heat
22626	101	0	1	cytosolic ribosome
48522	101	0	1	positive regulation of cellular process
8238	65	0	1	exopeptidase activity
30599	112	0	1	pectinesterase activity
16779	89	0	1	nucleotidyltransferase activity
7047	73	0	1	cellular cell wall organization
71496	73	0	1	cellular response to external stimulus
6325	73	0	1	chromatin organization
4386	73	0	1	helicase activity
42579	73	0	1	microbody
9887	73	0	1	organ morphogenesis
5777	73	0	1	peroxisome
43232	415	0	1	intracellular non-membrane-bounded organelle
43228	415	0	1	non-membrane-bounded organelle
9793	199	0	1	embryo development ending in seed dormancy
16810	59	0	1	hydrolase activity, acting on carbon-nitrogen (but not peptide) bonds
9165	59	0	1	nucleotide biosynthetic process
6778	59	0	1	porphyrin metabolic process
32446	59	0	1	protein modification by small protein conjugation
70647	59	0	1	protein modification by small protein conjugation or removal
22613	59	0	1	ribonucleoprotein complex biogenesis
42254	59	0	1	ribosome biogenesis
10016	59	0	1	shoot morphogenesis
15078	63	0	1	hydrogen ion transmembrane transporter activity
3002	63	0	1	regionalization
9259	63	0	1	ribonucleotide metabolic process
6820	57	0	1	anion transport
45454	57	0	1	cell redox homeostasis
5216	57	0	1	ion channel activity
7017	57	0	1	microtubule-based process
31325	57	0	1	positive regulation of cellular metabolic process
35466	57	0	1	regulation of signaling pathway
42493	57	0	1	response to drug
4028	9	0	1	3-chloroallyl aldehyde dehydrogenase activity
42773	9	0	1	ATP synthesis coupled electron transport
16602	9	0	1	CCAAT-binding factor complex
16289	9	0	1	CoA hydrolase activity
16591	9	0	1	DNA-directed RNA polymerase II, holoenzyme
30048	9	0	1	actin filament-based movement
4022	9	0	1	alcohol dehydrogenase (NAD) activity
3825	9	0	1	alpha,alpha-trehalose-phosphate synthase (UDP-forming) activity
9061	9	0	1	anaerobic respiration
6914	9	0	1	autophagy
22610	9	0	1	biological adhesion
16132	9	0	1	brassinosteroid biosynthetic process
7155	9	0	1	cell adhesion
71845	9	0	1	cellular component disassembly at cellular level
70417	9	0	1	cellular response to cold
9902	9	0	1	chloroplast relocation
48268	9	0	1	clathrin coat assembly
10588	9	0	1	cotyledon vascular tissue pattern formation
4126	9	0	1	cytidine deaminase activity
46087	9	0	1	cytidine metabolic process
911	9	0	1	cytokinesis by cell plate formation
9691	9	0	1	cytokinin biosynthetic process
15154	9	0	1	disaccharide transmembrane transporter activity
9960	9	0	1	endosperm development
51667	9	0	1	establishment of plastid localization
6760	9	0	1	folic acid-containing compound metabolic process
8083	9	0	1	growth factor activity
18024	9	0	1	histone-lysine N-methyltransferase activity
44419	9	0	1	interspecies interaction between organisms
16861	9	0	1	intramolecular oxidoreductase activity, interconverting aldoses and ketoses
19288	9	0	1	isopentenyl diphosphate biosynthetic process, mevalonate-independent pathway
19900	9	0	1	kinase binding
16278	9	0	1	lysine N-methyltransferase activity
3729	9	0	1	mRNA binding
6900	9	0	1	membrane budding
5792	9	0	1	microsome
5744	9	0	1	mitochondrial inner membrane presequence translocase complex
12511	9	0	1	monolayer-surrounded lipid storage body
55067	9	0	1	monovalent inorganic cation homeostasis
9788	9	0	1	negative regulation of abscisic acid mediated signaling pathway
51241	9	0	1	negative regulation of multicellular organismal process
43069	9	0	1	negative regulation of programmed cell death
10187	9	0	1	negative regulation of seed germination
15706	9	0	1	nitrate transport
280	9	0	1	nuclear division
46112	9	0	1	nucleobase biosynthetic process
9164	9	0	1	nucleoside catabolic process
6119	9	0	1	oxidative phosphorylation
50664	9	0	1	oxidoreductase activity, acting on NADH or NADPH, oxygen as acceptor
19745	9	0	1	pentacyclic triterpenoid biosynthetic process
19742	9	0	1	pentacyclic triterpenoid metabolic process
30384	9	0	1	phosphoinositide metabolic process
4630	9	0	1	phospholipase D activity
15914	9	0	1	phospholipid transport
7602	9	0	1	phototransduction
9638	9	0	1	phototropism
43572	9	0	1	plastid fission
51644	9	0	1	plastid localization
9958	9	0	1	positive gravitropism
9789	9	0	1	positive regulation of abscisic acid mediated signaling pathway
8284	9	0	1	positive regulation of cell proliferation
43193	9	0	1	positive regulation of gene-specific transcription
70585	9	0	1	protein localization in mitochondrion
51604	9	0	1	protein maturation
6626	9	0	1	protein targeting to mitochondrion
4713	9	0	1	protein tyrosine kinase activity
16279	9	0	1	protein-lysine N-methyltransferase activity
9982	9	0	1	pseudouridine synthase activity
9585	9	0	1	red, far-red light phototransduction
90056	9	0	1	regulation of chlorophyll metabolic process
51193	9	0	1	regulation of cofactor metabolic process
43269	9	0	1	regulation of ion transport
2000030	9	0	1	regulation of response to red or far red light
2000280	9	0	1	regulation of root development
34976	9	0	1	response to endoplasmic reticulum stress
9636	9	0	1	response to toxin
42454	9	0	1	ribonucleoside catabolic process
16125	9	0	1	sterol metabolic process
8134	9	0	1	transcription factor binding
6366	9	0	1	transcription from RNA polymerase II promoter
10050	9	0	1	vegetative phase change
6901	9	0	1	vesicle coating
16050	9	0	1	vesicle organization
42598	9	0	1	vesicular fraction
45491	9	0	1	xylan metabolic process
23033	507	0	1	signaling pathway
46483	266	0	1	heterocycle metabolic process
16143	48	0	1	S-glycoside metabolic process
46164	48	0	1	alcohol catabolic process
46395	48	0	1	carboxylic acid catabolic process
44270	48	0	1	cellular nitrogen compound catabolic process
9658	48	0	1	chloroplast organization
19760	48	0	1	glucosinolate metabolic process
19757	48	0	1	glycosinolate metabolic process
46700	48	0	1	heterocycle catabolic process
287	48	0	1	magnesium ion binding
48609	48	0	1	multicellular organismal reproductive process
16054	48	0	1	organic acid catabolic process
19953	48	0	1	sexual reproduction
7264	48	0	1	small GTPase mediated signal transduction
15986	17	0	1	ATP synthesis coupled proton transport
5099	17	0	1	Ras GTPase activator activity
9687	17	0	1	abscisic acid metabolic process
15629	17	0	1	actin cytoskeleton
9955	17	0	1	adaxial/abaxial pattern formation
19400	17	0	1	alditol metabolic process
43288	17	0	1	apocarotenoid metabolic process
9742	17	0	1	brassinosteroid mediated signaling pathway
19829	17	0	1	cation-transporting ATPase activity
1708	17	0	1	cell fate specification
30054	17	0	1	cell junction
52386	17	0	1	cell wall thickening
10927	17	0	1	cellular component assembly involved in morphogenesis
6944	17	0	1	cellular membrane fusion
71367	17	0	1	cellular response to brassinosteroid stimulus
71383	17	0	1	cellular response to steroid hormone stimulus
3682	17	0	1	chromatin binding
70192	17	0	1	chromosome organization involved in meiosis
17004	17	0	1	cytochrome complex assembly
8144	17	0	1	drug binding
15985	17	0	1	energy coupled proton transport, down electrochemical gradient
8471	17	0	1	laccase activity
61025	17	0	1	membrane fusion
16717	17	0	1	oxidoreductase activity, acting on paired donors, with oxidation of a pair of donors resulting in the reduction of molecular oxygen to two molecules of water
6098	17	0	1	pentose-phosphate shunt
9524	17	0	1	phragmoplast
311	17	0	1	plastid large ribosomal subunit
9668	17	0	1	plastid membrane organization
312	17	0	1	plastid small ribosomal subunit
10208	17	0	1	pollen wall assembly
51254	17	0	1	positive regulation of RNA metabolic process
15079	17	0	1	potassium ion transmembrane transporter activity
46777	17	0	1	protein autophosphorylation
80044	17	0	1	quercetin 7-O-glucosyltransferase activity
5057	17	0	1	receptor signaling protein activity
4702	17	0	1	receptor signaling protein serine/threonine kinase activity
19220	17	0	1	regulation of phosphate metabolic process
51174	17	0	1	regulation of phosphorus metabolic process
10193	17	0	1	response to ozone
48545	17	0	1	response to steroid hormone stimulus
43401	17	0	1	steroid hormone mediated signaling pathway
44273	17	0	1	sulfur compound catabolic process
8033	17	0	1	tRNA processing
10027	17	0	1	thylakoid membrane organization
10181	15	0	1	FMN binding
6184	15	0	1	GTP catabolic process
46039	15	0	1	GTP metabolic process
7265	15	0	1	Ras protein signal transduction
19005	15	0	1	SCF ubiquitin ligase complex
6084	15	0	1	acetyl-CoA metabolic process
16832	15	0	1	aldehyde-lyase activity
16160	15	0	1	amylase activity
5911	15	0	1	cell-cell junction
10382	15	0	1	cellular cell wall macromolecule metabolic process
34599	15	0	1	cellular response to oxidative stress
229	15	0	1	cytoplasmic chromosome
52542	15	0	1	defense response by callose deposition
9900	15	0	1	dehiscence
16893	15	0	1	endonuclease activity, active with either ribo- or deoxyribonucleic acids and producing 5'-phosphomonoesters
16891	15	0	1	endoribonuclease activity, producing 5'-phosphomonoesters
15925	15	0	1	galactosidase activity
7276	15	0	1	gamete generation
10286	15	0	1	heat acclimation
42054	15	0	1	histone methyltransferase activity
9807	15	0	1	lignan biosynthetic process
9806	15	0	1	lignan metabolic process
46467	15	0	1	membrane lipid biosynthetic process
72329	15	0	1	monocarboxylic acid catabolic process
51170	15	0	1	nuclear import
15851	15	0	1	nucleobase transport
9143	15	0	1	nucleoside triphosphate catabolic process
9166	15	0	1	nucleotide catabolic process
15114	15	0	1	phosphate transmembrane transporter activity
9773	15	0	1	photosynthetic electron transport in photosystem I
16128	15	0	1	phytosteroid metabolic process
9508	15	0	1	plastid chromosome
10584	15	0	1	pollen exine formation
45893	15	0	1	positive regulation of transcription, DNA-dependent
5267	15	0	1	potassium channel activity
34504	15	0	1	protein localization to nucleus
9146	15	0	1	purine nucleoside triphosphate catabolic process
6195	15	0	1	purine nucleotide catabolic process
9207	15	0	1	purine ribonucleoside triphosphate catabolic process
9154	15	0	1	purine ribonucleotide catabolic process
33124	15	0	1	regulation of GTP catabolic process
43087	15	0	1	regulation of GTPase activity
46578	15	0	1	regulation of Ras protein signal transduction
10564	15	0	1	regulation of cell cycle process
30811	15	0	1	regulation of nucleotide catabolic process
6140	15	0	1	regulation of nucleotide metabolic process
33121	15	0	1	regulation of purine nucleotide catabolic process
51056	15	0	1	regulation of small GTPase mediated signal transduction
51049	15	0	1	regulation of transport
22904	15	0	1	respiratory electron transport chain
9625	15	0	1	response to insect
70482	15	0	1	response to oxygen levels
9203	15	0	1	ribonucleoside triphosphate catabolic process
9261	15	0	1	ribonucleotide catabolic process
51762	15	0	1	sesquiterpene biosynthetic process
16106	15	0	1	sesquiterpenoid biosynthetic process
96	15	0	1	sulfur amino acid metabolic process
31982	15	0	1	vesicle
22843	15	0	1	voltage-gated cation channel activity
5249	15	0	1	voltage-gated potassium channel activity
42180	416	0	1	cellular ketone metabolic process
31226	79	0	1	intrinsic to plasma membrane
48366	79	0	1	leaf development
16616	79	0	1	oxidoreductase activity, acting on the CH-OH group of donors, NAD or NADP as acceptor
2000026	149	0	1	regulation of multicellular organismal development
51239	149	0	1	regulation of multicellular organismal process
5525	108	0	1	GTP binding
7167	108	0	1	enzyme linked receptor protein signaling pathway
32561	108	0	1	guanyl ribonucleotide binding
7169	108	0	1	transmembrane receptor protein tyrosine kinase signaling pathway
7049	133	0	1	cell cycle
9826	133	0	1	unidimensional cell growth
16070	782	0	1	RNA metabolic process
19200	25	0	1	carbohydrate kinase activity
48469	25	0	1	cell maturation
42547	25	0	1	cell wall modification involved in multidimensional cell growth
16569	25	0	1	covalent chromatin modification
44421	25	0	1	extracellular region part
4499	25	0	1	flavin-containing monooxygenase activity
2252	25	0	1	immune effector process
42435	25	0	1	indole-containing compound biosynthetic process
31968	25	0	1	organelle outer membrane
9528	25	0	1	plastid inner membrane
48765	25	0	1	root hair cell differentiation
46246	25	0	1	terpene biosynthetic process
6413	25	0	1	translational initiation
48764	25	0	1	trichoblast maturation
16705	154	0	1	oxidoreductase activity, acting on paired donors, with incorporation or reduction of molecular oxygen
6796	729	0	1	phosphate metabolic process
5829	316	0	1	cytosol
48437	98	0	1	floral organ development
8299	98	0	1	isoprenoid biosynthetic process
9555	98	0	1	pollen development
9739	98	0	1	response to gibberellin stimulus
9725	611	0	1	response to hormone stimulus
10038	220	0	1	response to metal ion
4674	458	0	1	protein serine/threonine kinase activity
9908	191	0	1	flower development
3006	525	0	1	developmental process involved in reproduction
46394	210	0	1	carboxylic acid biosynthetic process
16053	210	0	1	organic acid biosynthetic process
6520	178	0	1	cellular amino acid metabolic process
32989	178	0	1	cellular component morphogenesis
48731	457	0	1	system development
6996	286	0	1	organelle organization
3924	34	0	1	GTPase activity
31406	34	0	1	carboxylic acid binding
44242	34	0	1	cellular lipid catabolic process
71482	34	0	1	cellular response to light stimulus
71478	34	0	1	cellular response to radiation
785	34	0	1	chromatin
4197	34	0	1	cysteine-type endopeptidase activity
8047	34	0	1	enzyme activator activity
7018	34	0	1	microtubule-based movement
9295	34	0	1	nucleoid
30414	34	0	1	peptidase inhibitor activity
61134	34	0	1	peptidase regulator activity
9640	34	0	1	photomorphogenesis
9547	34	0	1	plastid ribosome
9875	34	0	1	pollen-pistil interaction
22603	34	0	1	regulation of anatomical structure morphogenesis
9741	34	0	1	response to brassinosteroid stimulus
4540	34	0	1	ribonuclease activity
10053	34	0	1	root epidermal cell differentiation
16769	34	0	1	transferase activity, transferring nitrogenous groups
15250	34	0	1	water channel activity
5372	34	0	1	water transmembrane transporter activity
9888	194	0	1	tissue development
31981	142	0	1	nuclear lumen
34768	5	0	1	(E)-beta-ocimene synthase activity
3973	5	0	1	(S)-2-hydroxy-acid oxidase activity
6075	5	0	1	1,3-beta-glucan biosynthetic process
6074	5	0	1	1,3-beta-glucan metabolic process
3843	5	0	1	1,3-beta-glucan synthase activity
148	5	0	1	1,3-beta-glucan synthase complex
9394	5	0	1	2'-deoxyribonucleotide metabolic process
51539	5	0	1	4 iron, 4 sulfur cluster binding
16408	5	0	1	C-acyltransferase activity
15556	5	0	1	C4-dicarboxylate transmembrane transporter activity
15740	5	0	1	C4-dicarboxylate transport
32776	5	0	1	DNA methylation on cytosine
8725	5	0	1	DNA-3-methyladenine glycosylase I activity
80137	5	0	1	DNA-directed RNA polymerase V complex
9094	5	0	1	L-phenylalanine biosynthetic process
50136	5	0	1	NADH dehydrogenase (quinone) activity
8137	5	0	1	NADH dehydrogenase (ubiquinone) activity
1510	5	0	1	RNA methylation
5100	5	0	1	Rho GTPase activator activity
10158	5	0	1	abaxial cell fate specification
10427	5	0	1	abscisic acid binding
16880	5	0	1	acid-ammonia (or amide) ligase activity
15172	5	0	1	acidic amino acid transmembrane transporter activity
45010	5	0	1	actin nucleation
36	5	0	1	acyl carrier activity
6639	5	0	1	acylglycerol metabolic process
8453	5	0	1	alanine-glyoxylate transaminase activity
15665	5	0	1	alcohol transmembrane transporter activity
4029	5	0	1	aldehyde dehydrogenase (NAD) activity
4030	5	0	1	aldehyde dehydrogenase [NAD(P)+] activity
9916	5	0	1	alternative oxidase activity
43090	5	0	1	amino acid import
19202	5	0	1	amino acid kinase activity
16211	5	0	1	ammonia ligase activity
16841	5	0	1	ammonia-lyase activity
15696	5	0	1	ammonium transport
10021	5	0	1	amylopectin biosynthetic process
5680	5	0	1	anaphase-promoting complex
60249	5	0	1	anatomical structure homeostasis
42895	5	0	1	antibiotic transporter activity
9095	5	0	1	aromatic amino acid family biosynthetic process, prephenate pathway
15174	5	0	1	basic amino acid transmembrane transporter activity
15802	5	0	1	basic amino acid transport
51274	5	0	1	beta-glucan biosynthetic process
51273	5	0	1	beta-glucan metabolic process
4084	5	0	1	branched-chain-amino-acid transaminase activity
10340	5	0	1	carboxyl-O-methyltransferase activity
7050	5	0	1	cell cycle arrest
45168	5	0	1	cell-cell signaling involved in cell fate commitment
42398	5	0	1	cellular modified amino acid biosynthetic process
30007	5	0	1	cellular potassium ion homeostasis
71216	5	0	1	cellular response to biotic stimulus
34605	5	0	1	cellular response to heat
71470	5	0	1	cellular response to osmotic stress
71445	5	0	1	cellular response to protein stimulus
34620	5	0	1	cellular response to unfolded protein
42631	5	0	1	cellular response to water deprivation
7349	5	0	1	cellularization
17040	5	0	1	ceramidase activity
45430	5	0	1	chalcone isomerase activity
16247	5	0	1	channel regulator activity
50502	5	0	1	cis-zeatin O-beta-D-glucosyltransferase activity
30665	5	0	1	clathrin coated vesicle membrane
30125	5	0	1	clathrin vesicle coat
30662	5	0	1	coated vesicle membrane
794	5	0	1	condensed nuclear chromosome
55070	5	0	1	copper ion homeostasis
30863	5	0	1	cortical cytoskeleton
55028	5	0	1	cortical microtubule
30981	5	0	1	cortical microtubule cytoskeleton
43622	5	0	1	cortical microtubule organization
4124	5	0	1	cysteine synthase activity
5881	5	0	1	cytoplasmic microtubule
10204	5	0	1	defense response signaling pathway, resistance gene-independent
2229	5	0	1	defense response to oomycetes
4536	5	0	1	deoxyribonuclease activity
9263	5	0	1	deoxyribonucleotide biosynthetic process
16045	5	0	1	detection of bacterium
5513	5	0	1	detection of calcium ion
6835	5	0	1	dicarboxylic acid transport
15766	5	0	1	disaccharide transport
31176	5	0	1	endo-1,4-beta-xylanase activity
16894	5	0	1	endonuclease activity, active with either ribo- or deoxyribonucleic acids and producing 3'-phosphomonoesters
16892	5	0	1	endoribonuclease activity, producing 3'-phosphomonoesters
9957	5	0	1	epidermal cell fate specification
31312	5	0	1	extrinsic to organelle membrane
4312	5	0	1	fatty acid synthase activity
80019	5	0	1	fatty-acyl-CoA reductase (alcohol-forming) activity
8199	5	0	1	ferric iron binding
42726	5	0	1	flavin-containing compound metabolic process
45431	5	0	1	flavonol synthase activity
19375	5	0	1	galactolipid biosynthetic process
19374	5	0	1	galactolipid metabolic process
71514	5	0	1	genetic imprinting
45544	5	0	1	gibberellin 20-oxidase activity
8878	5	0	1	glucose-1-phosphate adenylyltransferase activity
4345	5	0	1	glucose-6-phosphate dehydrogenase activity
4356	5	0	1	glutamate-ammonia ligase activity
16756	5	0	1	glutathione gamma-glutamylcysteinyltransferase activity
4602	5	0	1	glutathione peroxidase activity
4375	5	0	1	glycine dehydrogenase (decarboxylating) activity
4133	5	0	1	glycogen debranching enzyme activity
8891	5	0	1	glycolate oxidase activity
6783	5	0	1	heme biosynthetic process
4392	5	0	1	heme oxygenase (decyclizing) activity
9927	5	0	1	histidine phosphotransfer kinase activity
80170	5	0	1	hydrogen peroxide transmembrane transport
16801	5	0	1	hydrolase activity, acting on ether bonds
42436	5	0	1	indole-containing compound catabolic process
6021	5	0	1	inositol biosynthetic process
43647	5	0	1	inositol phosphate metabolic process
51701	5	0	1	interaction with host
10496	5	0	1	intercellular transport
6102	5	0	1	isocitrate metabolic process
10386	5	0	1	lateral root primordium development
42158	5	0	1	lipoprotein biosynthetic process
42157	5	0	1	lipoprotein metabolic process
40011	5	0	1	locomotion
1676	5	0	1	long-chain fatty acid metabolic process
42299	5	0	1	lupeol synthase activity
323	5	0	1	lytic vacuole
51651	5	0	1	maintenance of location in cell
15140	5	0	1	malate transmembrane transporter activity
15743	5	0	1	malate transport
42138	5	0	1	meiotic DNA double-strand break formation
45132	5	0	1	meiotic chromosome segregation
46466	5	0	1	membrane lipid catabolic process
9086	5	0	1	methionine biosynthetic process
80031	5	0	1	methyl salicylate esterase activity
5753	5	0	1	mitochondrial proton-transporting ATP synthase complex
8028	5	0	1	monocarboxylic acid transmembrane transporter activity
15749	5	0	1	monosaccharide transport
51129	5	0	1	negative regulation of cellular component organization
10105	5	0	1	negative regulation of ethylene mediated signaling pathway
10639	5	0	1	negative regulation of organelle organization
70298	5	0	1	negative regulation of two-component signal transduction system (phosphorelay)
15804	5	0	1	neutral amino acid transport
6638	5	0	1	neutral lipid metabolic process
46209	5	0	1	nitric oxide metabolic process
80028	5	0	1	nitrile biosynthetic process
50898	5	0	1	nitrile metabolic process
4551	5	0	1	nucleotide diphosphatase activity
6862	5	0	1	nucleotide transport
6289	5	0	1	nucleotide-excision repair
5338	5	0	1	nucleotide-sugar transmembrane transporter activity
15780	5	0	1	nucleotide-sugar transport
15772	5	0	1	oligosaccharide transport
10199	5	0	1	organ boundary specification between lateral organs and the meristem
70925	5	0	1	organelle assembly
5343	5	0	1	organic acid:sodium symporter activity
15711	5	0	1	organic anion transport
15695	5	0	1	organic cation transport
808	5	0	1	origin recognition complex
16642	5	0	1	oxidoreductase activity, acting on the CH-NH2 group of donors, disulfide as acceptor
16624	5	0	1	oxidoreductase activity, acting on the aldehyde or oxo group of donors, disulfide as acceptor
9051	5	0	1	pentose-phosphate shunt, oxidative branch
48446	5	0	1	petal morphogenesis
4605	5	0	1	phosphatidate cytidylyltransferase activity
46488	5	0	1	phosphatidylinositol metabolic process
8526	5	0	1	phosphatidylinositol transporter activity
4611	5	0	1	phosphoenolpyruvate carboxykinase activity
4616	5	0	1	phosphogluconate dehydrogenase (decarboxylating) activity
4435	5	0	1	phosphoinositide phospholipase C activity
9395	5	0	1	phospholipid catabolic process
5548	5	0	1	phospholipid transporter activity
9881	5	0	1	photoreceptor activity
9768	5	0	1	photosynthesis, light harvesting in photosystem I
10497	5	0	1	plasmodesmata-mediated intercellular transport
15166	5	0	1	polyol transmembrane transporter activity
30838	5	0	1	positive regulation of actin filament polymerization
45597	5	0	1	positive regulation of cell differentiation
51495	5	0	1	positive regulation of cytoskeleton organization
31334	5	0	1	positive regulation of protein complex assembly
32273	5	0	1	positive regulation of protein polymerization
16272	5	0	1	prefoldin complex
10065	5	0	1	primary meristem tissue development
10072	5	0	1	primary shoot apical meristem specification
10067	5	0	1	procambium histogenesis
10267	5	0	1	production of ta-siRNAs involved in RNA interference
6561	5	0	1	proline biosynthetic process
10843	5	0	1	promoter binding
10731	5	0	1	protein glutathionylation
51260	5	0	1	protein homooligomerization
6497	5	0	1	protein lipidation
70972	5	0	1	protein localization in endoplasmic reticulum
15865	5	0	1	purine nucleotide transport
4737	5	0	1	pyruvate decarboxylase activity
32875	5	0	1	regulation of DNA endoreduplication
32956	5	0	1	regulation of actin cytoskeleton organization
30832	5	0	1	regulation of actin filament length
30833	5	0	1	regulation of actin filament polymerization
32970	5	0	1	regulation of actin filament-based process
8064	5	0	1	regulation of actin polymerization or depolymerization
60284	5	0	1	regulation of cell development
10769	5	0	1	regulation of cell morphogenesis involved in differentiation
45604	5	0	1	regulation of epidermal cell differentiation
45682	5	0	1	regulation of epidermis development
10104	5	0	1	regulation of ethylene mediated signaling pathway
6349	5	0	1	regulation of gene expression by genetic imprinting
10310	5	0	1	regulation of hydrogen peroxide metabolic process
48586	5	0	1	regulation of long-day photoperiodism, flowering
80092	5	0	1	regulation of pollen tube growth
10082	5	0	1	regulation of root meristem growth
48831	5	0	1	regulation of shoot development
2000038	5	0	1	regulation of stomatal complex development
70297	5	0	1	regulation of two-component signal transduction system (phosphorelay)
975	5	0	1	regulatory region DNA binding
1067	5	0	1	regulatory region nucleic acid binding
45730	5	0	1	respiratory burst
10036	5	0	1	response to boron
10037	5	0	1	response to carbon dioxide
2237	5	0	1	response to molecule of bacterial origin
2239	5	0	1	response to oomycetes
51789	5	0	1	response to protein stimulus
304	5	0	1	response to singlet oxygen
6986	5	0	1	response to unfolded protein
4523	5	0	1	ribonuclease H activity
10449	5	0	1	root meristem growth
9697	5	0	1	salicylic acid biosynthetic process
5786	5	0	1	signal recognition particle, endoplasmic reticulum targeting
7062	5	0	1	sister chromatid cohesion
10262	5	0	1	somatic embryogenesis
46519	5	0	1	sphingoid metabolic process
30148	5	0	1	sphingolipid biosynthetic process
16229	5	0	1	steroid dehydrogenase activity
723	5	0	1	telomere maintenance
32200	5	0	1	telomere organization
8493	5	0	1	tetracycline transporter activity
6772	5	0	1	thiamine metabolic process
42723	5	0	1	thiamine-containing compound metabolic process
19137	5	0	1	thioglucosidase activity
50403	5	0	1	trans-zeatin O-beta-D-glucosyltransferase activity
42991	5	0	1	transcription factor import into nucleus
44212	5	0	1	transcription regulatory region DNA binding
3747	5	0	1	translation release factor activity
8079	5	0	1	translation termination factor activity
6641	5	0	1	triglyceride metabolic process
31625	5	0	1	ubiquitin protein ligase binding
6636	5	0	1	unsaturated fatty acid biosynthetic process
30120	5	0	1	vesicle coat
30104	5	0	1	water homeostasis
9044	5	0	1	xylan 1,4-beta-xylosidase activity
33946	5	0	1	xyloglucan-specific endo-beta-1,4-glucanase activity
55069	5	0	1	zinc ion homeostasis
6464	836	0	1	protein modification process
8219	205	0	1	cell death
16265	205	0	1	death
15662	31	0	1	ATPase activity, coupled to transmembrane movement of ions, phosphorylative mechanism
51327	31	0	1	M phase of meiotic cell cycle
60918	31	0	1	auxin transport
71368	31	0	1	cellular response to cytokinin stimulus
71489	31	0	1	cellular response to red or far red light
15995	31	0	1	chlorophyll biosynthetic process
9736	31	0	1	cytokinin mediated signaling pathway
19897	31	0	1	extrinsic to plasma membrane
42430	31	0	1	indole-containing compound metabolic process
5887	31	0	1	integral to plasma membrane
7126	31	0	1	meiosis
9825	31	0	1	multidimensional cell growth
10608	31	0	1	posttranscriptional regulation of gene expression
10017	31	0	1	red or far-red light signaling pathway
51128	31	0	1	regulation of cellular component organization
8202	31	0	1	steroid metabolic process
3743	31	0	1	translation initiation factor activity
10026	31	0	1	trichome differentiation
6281	80	0	1	DNA repair
16835	80	0	1	carbon-oxygen lyase activity
44275	80	0	1	cellular carbohydrate catabolic process
46873	80	0	1	metal ion transmembrane transporter activity
all	14815	13	1	all
71944	1366	0	1	cell periphery
34641	1841	0	1	cellular nitrogen compound metabolic process
32502	1193	0	1	developmental process
12505	2359	0	1	endomembrane system
10467	1475	0	1	gene expression
7275	1066	0	1	multicellular organismal development
32501	1129	0	1	multicellular organismal process
6807	1883	0	1	nitrogen compound metabolic process
1071	1177	0	1	nucleic acid binding transcription factor activity
90304	1423	0	1	nucleic acid metabolic process
6139	1576	0	1	nucleobase, nucleoside, nucleotide and nucleic acid metabolic process
166	1298	0	1	nucleotide binding
17076	1115	0	1	purine nucleotide binding
9889	1098	0	1	regulation of biosynthetic process
31326	1094	0	1	regulation of cellular biosynthetic process
2000112	1067	0	1	regulation of cellular macromolecule biosynthetic process
10468	1103	0	1	regulation of gene expression
10556	1067	0	1	regulation of macromolecule biosynthetic process
60255	1127	0	1	regulation of macromolecule metabolic process
51171	1087	0	1	regulation of nitrogen compound metabolic process
19219	1073	0	1	regulation of nucleobase, nucleoside, nucleotide and nucleic acid metabolic process
80090	1131	0	1	regulation of primary metabolic process
42221	1348	0	1	response to chemical stimulus
3700	1177	0	1	sequence-specific DNA binding transcription factor activity
6350	1089	0	1	transcription
9505	215	0	1	plant-type cell wall
6811	261	0	1	ion transport
9653	345	0	1	anatomical structure morphogenesis
8544	77	0	1	epidermis development
46148	77	0	1	pigment biosynthetic process
9657	77	0	1	plastid organization
9755	183	0	1	hormone-mediated signaling pathway
48519	183	0	1	negative regulation of biological process
90066	183	0	1	regulation of anatomical structure size
32535	183	0	1	regulation of cellular component size
70013	179	0	1	intracellular organelle lumen
5524	921	0	1	ATP binding
6865	51	0	1	amino acid transport
9553	51	0	1	embryo sac development
9808	51	0	1	lignin metabolic process
325	51	0	1	plant-type vacuole
10604	51	0	1	positive regulation of macromolecule metabolic process
9205	51	0	1	purine ribonucleoside triphosphate metabolic process
302	51	0	1	response to reactive oxygen species
9199	51	0	1	ribonucleoside triphosphate metabolic process
51082	51	0	1	unfolded protein binding
20037	255	0	1	heme binding
9790	226	0	1	embryo development
46509	3	0		1,2-diacylglycerol 3-beta-galactosyltransferase activity
16629	3	0		12-oxophytodienoate reductase activity
3852	3	0		2-isopropylmalate synthase activity
43138	3	0		3'-5' DNA helicase activity
8686	3	0		3,4-dihydroxy-2-butanone-4-phosphate synthase activity
3860	3	0		3-hydroxyisobutyryl-CoA hydrolase activity
3863	3	0		3-methyl-2-oxobutanoate dehydrogenase (2-methylpropanoyl-transferring) activity
80102	3	0		3-methylthiopropyl glucosinolate S-oxygenase activity
3865	3	0		3-oxo-5-alpha-steroid 4-dehydrogenase activity
80104	3	0		5-methylthiopropyl glucosinolate S-oxygenase activity
80106	3	0		7-methylthiopropyl glucosinolate S-oxygenase activity
16208	3	0		AMP binding
30119	3	0		AP-type membrane coat adaptor complex
32011	3	0		ARF protein signal transduction
3680	3	0		AT DNA binding
5471	3	0		ATP:ADP antiporter activity
52635	3	0		C-20 gibberellin 2-beta-dioxygenase activity
16453	3	0		C-acetyltransferase activity
3883	3	0		CTP synthase activity
15030	3	0		Cajal body
16421	3	0		CoA carboxylase activity
42732	3	0		D-xylose metabolic process
3886	3	0		DNA (cytosine-5-)-methyltransferase activity
3910	3	0		DNA ligase (ATP) activity
3909	3	0		DNA ligase activity
42575	3	0		DNA polymerase complex
9330	3	0		DNA topoisomerase complex (ATP-hydrolyzing)
418	3	0		DNA-directed RNA polymerase IV complex
9008	3	0		DNA-methyltransferase activity
51318	3	0		G1 phase
80	3	0		G1 phase of mitotic cell cycle
86	3	0		G2/M transition of mitotic cell cycle
6506	3	0		GPI anchor biosynthetic process
3935	3	0		GTP cyclohydrolase II activity
3933	3	0		GTP cyclohydrolase activity
8728	3	0		GTP diphosphokinase activity
4021	3	0		L-alanine:2-oxoglutarate aminotransferase activity
43092	3	0		L-amino acid import
15807	3	0		L-amino acid transport
43091	3	0		L-arginine import
42354	3	0		L-fucose metabolic process
6564	3	0		L-serine biosynthetic process
70529	3	0		L-tryptophan aminotransferase activity
50362	3	0		L-tryptophan:2-oxoglutarate aminotransferase activity
80097	3	0		L-tryptophan:pyruvate aminotransferase activity
70547	3	0		L-tyrosine aminotransferase activity
4838	3	0		L-tyrosine:2-oxoglutarate aminotransferase activity
16413	3	0		O-acetyltransferase activity
30675	3	0		Rac GTPase activator activity
8172	3	0		S-methyltransferase activity
6614	3	0		SRP-dependent cotranslational protein targeting to membrane
3979	3	0		UDP-glucose 6-dehydrogenase activity
80002	3	0		UDP-glucose:4-aminobenzoate acylglucosyltransferase activity
48040	3	0		UDP-glucuronate decarboxylase activity
3985	3	0		acetyl-CoA C-acetyltransferase activity
3995	3	0		acyl-CoA dehydrogenase activity
3997	3	0		acyl-CoA oxidase activity
4014	3	0		adenosylmethionine decarboxylase activity
9973	3	0		adenylyl-sulfate reductase activity
47635	3	0		alanine-oxo-acid transaminase activity
19405	3	0		alditol catabolic process
72328	3	0		alkene binding
4560	3	0		alpha-L-fucosidase activity
4044	3	0		amidophosphoribosyltransferase activity
4045	3	0		aminoacyl-tRNA hydrolase activity
15296	3	0		anion:cation symporter activity
4049	3	0		anthranilate synthase activity
6525	3	0		arginine metabolic process
4067	3	0		asparaginase activity
6529	3	0		asparagine biosynthetic process
6528	3	0		asparagine metabolic process
9068	3	0		aspartate family amino acid catabolic process
10329	3	0		auxin efflux transmembrane transporter activity
42537	3	0		benzene-containing compound metabolic process
18874	3	0		benzoate metabolic process
42300	3	0		beta-amyrin synthase activity
9882	3	0		blue light photoreceptor activity
42409	3	0		caffeoyl-CoA O-methyltransferase activity
15369	3	0		calcium:hydrogen antiporter activity
10291	3	0		carotene beta-ring hydroxylase activity
48445	3	0		carpel morphogenesis
4096	3	0		catalase activity
75	3	0		cell cycle checkpoint
44277	3	0		cell wall disassembly
9830	3	0		cell wall modification involved in abscission
42402	3	0		cellular biogenic amine catabolic process
60871	3	0		cellular cell wall disassembly
42219	3	0		cellular modified amino acid catabolic process
71804	3	0		cellular potassium ion transport
71331	3	0		cellular response to hexose stimulus
71248	3	0		cellular response to metal ion
71326	3	0		cellular response to monosaccharide stimulus
46514	3	0		ceramide catabolic process
42644	3	0		chloroplast nucleoid
30093	3	0		chloroplast photosystem I
6338	3	0		chromatin remodeling
10369	3	0		chromocenter
51304	3	0		chromosome separation
10031	3	0		circumnutation
4108	3	0		citrate (Si)-synthase activity
30131	3	0		clathrin adaptor complex
6824	3	0		cobalt ion transport
47209	3	0		coniferyl-alcohol glucosyltransferase activity
4109	3	0		coproporphyrinogen oxidase activity
6613	3	0		cotranslational protein targeting to membrane
30332	3	0		cyclin binding
19238	3	0		cyclohydrolase activity
8825	3	0		cyclopropane-fatty-acyl-phospholipid synthase activity
6535	3	0		cysteine biosynthetic process from serine
9202	3	0		deoxyribonucleoside triphosphate biosynthetic process
9200	3	0		deoxyribonucleoside triphosphate metabolic process
47364	3	0		desulfoglucosinolate sulfotransferase activity
46451	3	0		diaminopimelate metabolic process
8839	3	0		dihydrodipicolinate reductase activity
10385	3	0		double-stranded methylated DNA binding
9558	3	0		embryo sac cellularization
30139	3	0		endocytic vesicle
51740	3	0		ethylene binding
9513	3	0		etioplast
9897	3	0		external side of plasma membrane
42406	3	0		extrinsic to endoplasmic reticulum membrane
7143	3	0		female meiosis
6000	3	0		fructose metabolic process
6004	3	0		fucose metabolic process
5354	3	0		galactose transmembrane transporter activity
16707	3	0		gibberellin 3-beta-dioxygenase activity
5355	3	0		glucose transmembrane transporter activity
15152	3	0		glucose-6-phosphate transmembrane transporter activity
4348	3	0		glucosylceramidase activity
6680	3	0		glucosylceramide catabolic process
6678	3	0		glucosylceramide metabolic process
15930	3	0		glutamate synthase activity
6751	3	0		glutathione catabolic process
4365	3	0		glyceraldehyde-3-phosphate dehydrogenase (phosphorylating) activity
19563	3	0		glycerol catabolic process
15168	3	0		glycerol transmembrane transporter activity
51861	3	0		glycolipid binding
19377	3	0		glycolipid catabolic process
46836	3	0		glycolipid transport
17089	3	0		glycolipid transporter activity
6516	3	0		glycoprotein catabolic process
46479	3	0		glycosphingolipid catabolic process
6687	3	0		glycosphingolipid metabolic process
46477	3	0		glycosylceramide catabolic process
6677	3	0		glycosylceramide metabolic process
70568	3	0		guanylyltransferase activity
6788	3	0		heme oxidation
9757	3	0		hexose mediated signaling
15119	3	0		hexose phosphate transmembrane transporter activity
105	3	0		histidine biosynthetic process
9076	3	0		histidine family amino acid biosynthetic process
9075	3	0		histidine family amino acid metabolic process
6547	3	0		histidine metabolic process
4402	3	0		histone acetyltransferase activity
42393	3	0		histone binding
16572	3	0		histone phosphorylation
16815	3	0		hydrolase activity, acting on carbon-nitrogen (but not peptide) bonds, in nitriles
6690	3	0		icosanoid metabolic process
42344	3	0		indole glucosinolate catabolic process
80061	3	0		indole-3-acetonitrile nitrilase activity
80109	3	0		indole-3-acetonitrile nitrile hydratase activity
80024	3	0		indolebutyric acid metabolic process
9866	3	0		induced systemic resistance, ethylene mediated signaling pathway
6917	3	0		induction of apoptosis
6954	3	0		inflammatory response
10450	3	0		inflorescence meristem growth
32958	3	0		inositol phosphate biosynthetic process
4512	3	0		inositol-3-phosphate synthase activity
4445	3	0		inositol-polyphosphate 5-phosphatase activity
31359	3	0		integral to chloroplast outer membrane
31355	3	0		integral to plastid outer membrane
6891	3	0		intra-Golgi vesicle-mediated transport
16863	3	0		intramolecular oxidoreductase activity, transposing C=C bonds
19156	3	0		isoamylase activity
4449	3	0		isocitrate dehydrogenase (NAD+) activity
4448	3	0		isocitrate dehydrogenase activity
16328	3	0		lateral plasma membrane
15692	3	0		lead ion transport
16885	3	0		ligase activity, forming carbon-carbon bonds
16886	3	0		ligase activity, forming phosphoric ester bonds
273	3	0		lipoic acid metabolic process
50062	3	0		long-chain-fatty-acyl-CoA reductase activity
4468	3	0		lysine N-acetyltransferase activity
9085	3	0		lysine biosynthetic process
9089	3	0		lysine biosynthetic process via diaminopimelate
15095	3	0		magnesium ion transmembrane transporter activity
10216	3	0		maintenance of DNA methylation
10231	3	0		maintenance of seed dormancy
4473	3	0		malate dehydrogenase (oxaloacetate-decarboxylating) (NADP+) activity
4470	3	0		malic enzyme activity
23	3	0		maltose metabolic process
55071	3	0		manganese ion homeostasis
6828	3	0		manganese ion transport
51307	3	0		meiotic chromosome separation
51139	3	0		metal ion:hydrogen antiporter activity
6346	3	0		methylation-dependent chromatin silencing
46785	3	0		microtubule polymerization
48196	3	0		middle lamella-containing extracellular matrix
31930	3	0		mitochondria-nucleus signaling pathway
6121	3	0		mitochondrial electron transport, succinate to ubiquinone
5762	3	0		mitochondrial large ribosomal subunit
44003	3	0		modification by symbiont of host morphology or physiology
51817	3	0		modification of morphology or physiology of other organism involved in symbiotic interaction
52018	3	0		modulation by symbiont of RNA levels in host
52249	3	0		modulation of RNA levels in other organism involved in symbiotic interaction
16656	3	0		monodehydroascorbate reductase (NADH) activity
42814	3	0		monopolar cell growth
10192	3	0		mucilage biosynthetic process
48354	3	0		mucilage biosynthetic process involved in seed coat development
10191	3	0		mucilage metabolic process
48359	3	0		mucilage metabolic process involved seed coat development
50879	3	0		multicellular organismal movement
10264	3	0		myo-inositol hexakisphosphate biosynthetic process
33517	3	0		myo-inositol hexakisphosphate metabolic process
5365	3	0		myo-inositol transmembrane transporter activity
10254	3	0		nectary development
9959	3	0		negative gravitropism
43392	3	0		negative regulation of DNA binding
10360	3	0		negative regulation of anion channel activity
30308	3	0		negative regulation of cell growth
32582	3	0		negative regulation of gene-specific transcription
32413	3	0		negative regulation of ion transmembrane transporter activity
51055	3	0		negative regulation of lipid biosynthetic process
45833	3	0		negative regulation of lipid metabolic process
45839	3	0		negative regulation of mitosis
51784	3	0		negative regulation of nuclear division
10100	3	0		negative regulation of photomorphogenesis
80153	3	0		negative regulation of reductive pentose-phosphate cycle
51051	3	0		negative regulation of transport
32410	3	0		negative regulation of transporter activity
6809	3	0		nitric oxide biosynthetic process
257	3	0		nitrilase activity
18822	3	0		nitrile hydratase activity
19740	3	0		nitrogen utilization
790	3	0		nuclear chromatin
51168	3	0		nuclear export
46113	3	0		nucleobase catabolic process
15391	3	0		nucleobase:cation symporter activity
7000	3	0		nucleolus organization
9226	3	0		nucleotide-sugar biosynthetic process
8242	3	0		omega peptidase activity
42389	3	0		omega-3 fatty acid desaturase activity
15850	3	0		organic alcohol transport
16652	3	0		oxidoreductase activity, acting on NADH or NADPH, NAD or NADP as acceptor
16730	3	0		oxidoreductase activity, acting on iron-sulfur proteins as donors
16646	3	0		oxidoreductase activity, acting on the CH-NH group of donors, NAD or NADP as acceptor
16647	3	0		oxidoreductase activity, acting on the CH-NH group of donors, oxygen as acceptor
15367	3	0		oxoglutarate:malate antiporter activity
5344	3	0		oxygen transporter activity
46482	3	0		para-aminobenzoic acid metabolic process
43171	3	0		peptide catabolic process
1653	3	0		peptide receptor activity
18205	3	0		peptidyl-lysine modification
16559	3	0		peroxisome fission
45548	3	0		phenylalanine ammonia-lyase activity
9915	3	0		phloem loading
8195	3	0		phosphatidate phosphatase activity
46471	3	0		phosphatidylglycerol metabolic process
234	3	0		phosphoethanolamine N-methyltransferase activity
46489	3	0		phosphoinositide biosynthetic process
16781	3	0		phosphotransferase activity, paired acceptors
42550	3	0		photosystem I stabilization
70717	3	0		poly-purine tract binding
46174	3	0		polyol catabolic process
43065	3	0		positive regulation of apoptosis
90068	3	0		positive regulation of cell cycle process
45793	3	0		positive regulation of cell size
32270	3	0		positive regulation of cellular protein metabolic process
9963	3	0		positive regulation of flavonoid biosynthetic process
45927	3	0		positive regulation of growth
46889	3	0		positive regulation of lipid biosynthetic process
45834	3	0		positive regulation of lipid metabolic process
51240	3	0		positive regulation of multicellular organismal process
51247	3	0		positive regulation of protein metabolic process
10030	3	0		positive regulation of seed germination
45727	3	0		positive regulation of translation
71805	3	0		potassium ion transmembrane transport
35196	3	0		production of miRNAs involved in gene silencing by miRNA
43161	3	0		proteasomal ubiquitin-dependent protein catabolic process
5839	3	0		proteasome core complex
6471	3	0		protein ADP-ribosylation
51865	3	0		protein autoubiquitination
51998	3	0		protein carboxyl O-methyltransferase activity
19904	3	0		protein domain specific binding
30150	3	0		protein import into mitochondrial matrix
42026	3	0		protein refolding
16925	3	0		protein sumoylation
45047	3	0		protein targeting to ER
16630	3	0		protochlorophyllide reductase activity
46961	3	0		proton-transporting ATPase activity, rotational mechanism
42278	3	0		purine nucleoside metabolic process
46128	3	0		purine ribonucleoside metabolic process
8615	3	0		pyridoxine biosynthetic process
8614	3	0		pyridoxine metabolic process
6208	3	0		pyrimidine base catabolic process
5350	3	0		pyrimidine transmembrane transporter activity
80045	3	0		quercetin 3'-O-glucosyltransferase activity
10325	3	0		raffinose family oligosaccharide biosynthetic process
32012	3	0		regulation of ARF protein signal transduction
10389	3	0		regulation of G2/M transition of mitotic cell cycle
10115	3	0		regulation of abscisic acid biosynthetic process
9786	3	0		regulation of asymmetric cell division
90354	3	0		regulation of auxin metabolic process
71156	3	0		regulation of cell cycle arrest
42659	3	0		regulation of cell fate specification
33238	3	0		regulation of cellular amine metabolic process
6521	3	0		regulation of cellular amino acid metabolic process
80036	3	0		regulation of cytokinin mediated signaling pathway
50688	3	0		regulation of defense response to virus
10080	3	0		regulation of floral meristem growth
2697	3	0		regulation of immune effector process
2000024	3	0		regulation of leaf development
51445	3	0		regulation of meiotic cell cycle
7088	3	0		regulation of mitosis
6808	3	0		regulation of nitrogen utilization
51783	3	0		regulation of nuclear division
2000027	3	0		regulation of organ morphogenesis
6885	3	0		regulation of pH
10110	3	0		regulation of photosynthesis, dark reaction
10363	3	0		regulation of plant-type hypersensitive response
32880	3	0		regulation of protein localization
31399	3	0		regulation of protein modification process
80152	3	0		regulation of reductive pentose-phosphate cycle
32101	3	0		regulation of response to external stimulus
32104	3	0		regulation of response to extracellular stimulus
32107	3	0		regulation of response to nutrient levels
2000031	3	0		regulation of salicylic acid mediated signaling pathway
2000033	3	0		regulation of seed dormancy
2000034	3	0		regulation of seed maturation
51090	3	0		regulation of transcription factor activity
90046	3	0		regulation of transcription regulator activity
10061	3	0		regulation of trichoblast fate specification
10219	3	0		regulation of vernalization response
45273	3	0		respiratory chain complex II
1101	3	0		response to acid
14075	3	0		response to amine stimulus
43200	3	0		response to amino acid stimulus
80026	3	0		response to indolebutyric acid stimulus
9645	3	0		response to low light intensity stimulus
10555	3	0		response to mannitol stimulus
10188	3	0		response to microbial phytotoxin
9268	3	0		response to pH
9410	3	0		response to xenobiotic stimulus
33897	3	0		ribonuclease T2 activity
16984	3	0		ribulose-bisphosphate carboxylase activity
48572	3	0		short-day photoperiodism
48575	3	0		short-day photoperiodism, flowering
5048	3	0		signal sequence binding
19783	3	0		small conjugating protein-specific protease activity
32040	3	0		small-subunit processome
16444	3	0		somatic cell DNA recombination
8295	3	0		spermidine biosynthetic process
8216	3	0		spermidine metabolic process
6597	3	0		spermine biosynthetic process
8215	3	0		spermine metabolic process
46521	3	0		sphingoid catabolic process
51225	3	0		spindle assembly
80110	3	0		sporopollenin biosynthetic process
48448	3	0		stamen morphogenesis
33765	3	0		steroid dehydrogenase activity, acting on the CH-CH group of donors
8395	3	0		steroid hydroxylase activity
30527	3	0		structural constituent of chromatin
104	3	0		succinate dehydrogenase activity
45281	3	0		succinate dehydrogenase complex
16423	3	0		tRNA (guanine) methyltransferase activity
6400	3	0		tRNA modification
46653	3	0		tetrahydrofolate metabolic process
80003	3	0		thalianol metabolic process
9228	3	0		thiamine biosynthetic process
42724	3	0		thiamine-containing compound biosynthetic process
4791	3	0		thioredoxin-disulfide reductase activity
6566	3	0		threonine metabolic process
48729	3	0		tissue morphogenesis
30140	3	0		trans-Golgi network transport vesicle
42793	3	0		transcription from plastid promoter
3715	3	0		transcription termination factor activity
16149	3	0		translation release factor activity, codon specific
32196	3	0		transposition
10057	3	0		trichoblast fate specification
48629	3	0		trichome patterning
155	3	0		two-component sensor activity
6744	3	0		ubiquinone biosynthetic process
6743	3	0		ubiquinone metabolic process
15563	3	0		uptake transmembrane transporter activity
6212	3	0		uracil catabolic process
19860	3	0		uracil metabolic process
15210	3	0		uracil transmembrane transporter activity
7033	3	0		vacuole organization
9616	3	0		virus induced gene silencing
45493	3	0		xylan catabolic process
904	85	0	1	cell morphogenesis involved in differentiation
51188	85	0	1	cofactor biosynthetic process
43632	85	0	1	modification-dependent macromolecule catabolic process
19941	85	0	1	modification-dependent protein catabolic process
6974	85	0	1	response to DNA damage stimulus
6511	85	0	1	ubiquitin-dependent protein catabolic process
5618	391	0	1	cell wall
23060	391	0	1	signal transmission
23046	391	0	1	signaling process
30528	192	0	1	transcription regulator activity
43412	886	0	1	macromolecule modification
5275	50	0	1	amine transmembrane transporter activity
42546	50	0	1	cell wall biogenesis
45333	50	0	1	cellular respiration
5856	50	0	1	cytoskeleton
15980	50	0	1	energy derivation by oxidation of organic compounds
32504	50	0	1	multicellular organism reproduction
31324	50	0	1	negative regulation of cellular metabolic process
6644	50	0	1	phospholipid metabolic process
42170	50	0	1	plastid membrane
90351	50	0	1	seedling development
10295	4	0		(+)-abscisic acid 8'-hydroxylase activity
9265	4	0		2'-deoxyribonucleotide biosynthetic process
19471	4	0		4-hydroxyproline metabolic process
80103	4	0		4-methylthiopropyl glucosinolate S-oxygenase activity
3872	4	0		6-phosphofructokinase activity
5945	4	0		6-phosphofructokinase complex
17057	4	0		6-phosphogluconolactonase activity
80107	4	0		8-methylthiopropyl glucosinolate S-oxygenase activity
47631	4	0		ADP-ribose diphosphatase activity
8060	4	0		ARF GTPase activator activity
4003	4	0		ATP-dependent DNA helicase activity
8169	4	0		C-methyltransferase activity
10168	4	0		ER body
6984	4	0		ER-nucleus signaling pathway
815	4	0		ESCRT III complex
5092	4	0		GDP-dissociation inhibitor activity
6505	4	0		GPI anchor metabolic process
17119	4	0		Golgi transport complex
48193	4	0		Golgi vesicle transport
5798	4	0		Golgi-associated vesicle
6188	4	0		IMP biosynthetic process
46040	4	0		IMP metabolic process
16688	4	0		L-ascorbate peroxidase activity
31418	4	0		L-ascorbic acid binding
165	4	0		MAPKKK cascade
31365	4	0		N-terminal protein amino acid modification
16174	4	0		NAD(P)H oxidase activity
3950	4	0		NAD+ ADP-ribosyltransferase activity
31123	4	0		RNA 3'-end processing
43765	4	0		T/G mismatch-specific endonuclease activity
35250	4	0		UDP-galactosyltransferase activity
35252	4	0		UDP-xylosyltransferase activity
15800	4	0		acidic amino acid transport
7205	4	0		activation of protein kinase C activity by G-protein coupled receptor protein signaling pathway
32147	4	0		activation of protein kinase activity
31032	4	0		actomyosin structure organization
46084	4	0		adenine biosynthetic process
46083	4	0		adenine metabolic process
3999	4	0		adenine phosphoribosyltransferase activity
6168	4	0		adenine salvage
4031	4	0		aldehyde oxidase activity
46423	4	0		allene-oxide cyclase activity
46556	4	0		alpha-N-arabinofuranosidase activity
4040	4	0		amidase activity
32973	4	0		amino acid export
55081	4	0		anion homeostasis
16273	4	0		arginine N-methyltransferase activity
15809	4	0		arginine transport
47769	4	0		arogenate dehydratase activity
9074	4	0		aromatic amino acid family catabolic process
15105	4	0		arsenite transmembrane transporter activity
15700	4	0		arsenite transport
4066	4	0		asparagine synthase (glutamine-hydrolyzing) activity
4072	4	0		aspartate kinase activity
912	4	0		assembly of actomyosin apparatus involved in cell cycle cytokinesis
10540	4	0		basipetal auxin transport
15125	4	0		bile acid transmembrane transporter activity
8508	4	0		bile acid:sodium symporter activity
9785	4	0		blue light signaling pathway
46715	4	0		boron transmembrane transporter activity
46713	4	0		boron transport
10268	4	0		brassinosteroid homeostasis
80118	4	0		brassinosteroid sulfotransferase activity
15086	4	0		cadmium ion transmembrane transporter activity
4723	4	0		calcium-dependent protein serine/threonine phosphatase activity
80087	4	0		callose binding
6878	4	0		cellular copper ion homeostasis
6968	4	0		cellular defense response
71483	4	0		cellular response to blue light
80029	4	0		cellular response to boron levels
71241	4	0		cellular response to inorganic substance
71472	4	0		cellular response to salt stress
10438	4	0		cellular response to sulfur starvation
8810	4	0		cellulase activity
6672	4	0		ceramide metabolic process
16248	4	0		channel inhibitor activity
6935	4	0		chemotaxis
5254	4	0		chloride channel activity
6821	4	0		chloride transport
9544	4	0		chloroplast ATP synthase complex
9904	4	0		chloroplast accumulation movement
775	4	0		chromosome, centromeric region
16531	4	0		copper chaperone activity
4129	4	0		cytochrome-c oxidase activity
4143	4	0		diacylglycerol kinase activity
47334	4	0		diphosphate-fructose-6-phosphate 1-phosphotransferase activity
46352	4	0		disaccharide catabolic process
578	4	0		embryonic axis specification
4520	4	0		endodeoxyribonuclease activity
30968	4	0		endoplasmic reticulum unfolded protein response
4301	4	0		epoxide hydrolase activity
16803	4	0		ether hydrolase activity
30198	4	0		extracellular matrix organization
43062	4	0		extracellular structure organization
9922	4	0		fatty acid elongase activity
293	4	0		ferric-chelate reductase activity
42727	4	0		flavin-containing compound biosynthetic process
10451	4	0		floral meristem growth
48439	4	0		flower morphogenesis
9396	4	0		folic acid-containing compound biosynthetic process
8865	4	0		fructokinase activity
15928	4	0		fucosidase activity
3840	4	0		gamma-glutamyltransferase activity
35195	4	0		gene silencing by miRNA
4340	4	0		glucokinase activity
6537	4	0		glutamate biosynthetic process
45174	4	0		glutathione dehydrogenase (ascorbate) activity
5960	4	0		glycine cleavage complex
4372	4	0		glycine hydroxymethyltransferase activity
8466	4	0		glycogenin glucosyltransferase activity
15002	4	0		heme-copper terminal oxidase activity
4396	4	0		hexokinase activity
16575	4	0		histone deacetylation
34968	4	0		histone lysine methylation
42744	4	0		hydrogen peroxide catabolic process
16813	4	0		hydrolase activity, acting on carbon-nitrogen (but not peptide) bonds, in linear amidines
50734	4	0		hydroxycinnamoyltransferase activity
9759	4	0		indole glucosinolate biosynthetic process
12502	4	0		induction of programmed cell death
50113	4	0		inositol oxygenase activity
46030	4	0		inositol trisphosphate phosphatase activity
30522	4	0		intracellular receptor mediated signaling pathway
31227	4	0		intrinsic to endoplasmic reticulum membrane
8200	4	0		ion channel inhibitor activity
4462	4	0		lactoylglutathione lyase activity
10338	4	0		leaf formation
10358	4	0		leaf shaping
51002	4	0		ligase activity, forming nitrogen-metal bonds
51003	4	0		ligase activity, forming nitrogen-metal bonds, forming coordination complexes
9942	4	0		longitudinal axis specification
6553	4	0		lysine metabolic process
16851	4	0		magnesium chelatase activity
10007	4	0		magnesium chelatase complex
45185	4	0		maintenance of protein location
32507	4	0		maintenance of protein location in cell
10078	4	0		maintenance of root meristem identity
10492	4	0		maintenance of shoot apical meristem identity
5384	4	0		manganese ion transmembrane transporter activity
16530	4	0		metallochaperone activity
8327	4	0		methyl-CpG binding
5875	4	0		microtubule associated complex
31109	4	0		microtubule polymerization or depolymerization
30983	4	0		mismatched DNA binding
5758	4	0		mitochondrial intermembrane space
80156	4	0		mitochondrial mRNA modification
50551	4	0		myrcene synthase activity
51100	4	0		negative regulation of binding
45912	4	0		negative regulation of carbohydrate metabolic process
10948	4	0		negative regulation of cell cycle process
45792	4	0		negative regulation of cell size
9938	4	0		negative regulation of gibberellic acid mediated signaling pathway
30418	4	0		nicotianamine biosynthetic process
30417	4	0		nicotianamine metabolic process
30410	4	0		nicotianamine synthase activity
10196	4	0		nonphotochemical quenching
16607	4	0		nuclear speck
9132	4	0		nucleoside diphosphate metabolic process
9313	4	0		oligosaccharide catabolic process
31970	4	0		organelle envelope lumen
16725	4	0		oxidoreductase activity, acting on CH or CH2 groups
16675	4	0		oxidoreductase activity, acting on a heme group of donors
16676	4	0		oxidoreductase activity, acting on a heme group of donors, oxygen as acceptor
16672	4	0		oxidoreductase activity, acting on a sulfur group of donors, quinone or similar compound as acceptor
16661	4	0		oxidoreductase activity, acting on other nitrogenous compounds as donors
16639	4	0		oxidoreductase activity, acting on the CH-NH2 group of donors, NAD or NADP as acceptor
16722	4	0		oxidoreductase activity, oxidizing metal ions
16723	4	0		oxidoreductase activity, oxidizing metal ions, NAD or NADP as acceptor
19511	4	0		peptidyl-proline hydroxylation
18401	4	0		peptidyl-proline hydroxylation to 4-hydroxy-L-proline
18208	4	0		peptidyl-proline modification
51920	4	0		peroxiredoxin activity
7031	4	0		peroxisome organization
6909	4	0		phagocytosis
6656	4	0		phosphatidylcholine biosynthetic process
4607	4	0		phosphatidylcholine-sterol O-acyltransferase activity
8964	4	0		phosphoenolpyruvate carboxylase activity
8967	4	0		phosphoglycolate phosphatase activity
4645	4	0		phosphorylase activity
16780	4	0		phosphotransferase activity, for other substituted phosphate groups
42549	4	0		photosystem II stabilization
914	4	0		phragmoplast assembly
10236	4	0		plastoquinone biosynthetic process
10183	4	0		pollen tube guidance
50918	4	0		positive chemotaxis
22821	4	0		potassium ion antiporter activity
15386	4	0		potassium:hydrogen antiporter activity
4664	4	0		prephenate dehydratase activity
9574	4	0		preprophase band
30684	4	0		preribosome
10498	4	0		proteasomal protein catabolic process
502	4	0		proteasome complex
6487	4	0		protein N-linked glycosylation
6476	4	0		protein deacetylation
35601	4	0		protein deacylation
43424	4	0		protein histidine kinase binding
51605	4	0		protein maturation by peptide bond cleavage
9306	4	0		protein secretion
50821	4	0		protein stabilization
6467	4	0		protein thiol-disulfide exchange
16274	4	0		protein-arginine N-methyltransferase activity
9954	4	0		proximal/distal pattern formation
43096	4	0		purine base salvage
43101	4	0		purine salvage
19363	4	0		pyridine nucleotide biosynthetic process
6206	4	0		pyrimidine base metabolic process
10316	4	0		pyrophosphate-dependent phosphofructokinase complex
31167	4	0		rRNA methylation
154	4	0		rRNA modification
9956	4	0		radial pattern formation
51101	4	0		regulation of DNA binding
51952	4	0		regulation of amine transport
80143	4	0		regulation of amino acid export
51955	4	0		regulation of amino acid transport
10453	4	0		regulation of cell fate commitment
10185	4	0		regulation of cellular defense response
35303	4	0		regulation of dephosphorylation
10371	4	0		regulation of gibberellin biosynthetic process
46885	4	0		regulation of hormone biosynthetic process
46620	4	0		regulation of organ growth
32890	4	0		regulation of organic acid transport
31647	4	0		regulation of protein stability
2000067	4	0		regulation of root morphogenesis
10321	4	0		regulation of vegetative phase change
5657	4	0		replication fork
2679	4	0		respiratory burst involved in defense response
10165	4	0		response to X-ray
10243	4	0		response to organic nitrogen
9231	4	0		riboflavin biosynthetic process
6771	4	0		riboflavin metabolic process
4525	4	0		ribonuclease III activity
43021	4	0		ribonucleoprotein binding
4751	4	0		ribose-5-phosphate isomerase activity
43022	4	0		ribosome binding
80147	4	0		root hair cell development
48768	4	0		root hair cell tip growth
48766	4	0		root hair initiation
10344	4	0		seed oilbody biogenesis
8430	4	0		selenium binding
10334	4	0		sesquiterpene synthase activity
4765	4	0		shikimate kinase activity
50284	4	0		sinapate 1-glucosyltransferase activity
14	4	0		single-stranded DNA specific endodeoxyribonuclease activity
30149	4	0		sphingolipid catabolic process
7051	4	0		spindle organization
4506	4	0		squalene monooxygenase activity
10375	4	0		stomatal complex patterning
10440	4	0		stomatal lineage progression
15770	4	0		sucrose transport
50307	4	0		sucrose-phosphatase activity
46524	4	0		sucrose-phosphate synthase activity
4781	4	0		sulfate adenylyltransferase (ATP) activity
4779	4	0		sulfate adenylyltransferase activity
10098	4	0		suspensor development
8175	4	0		tRNA methyltransferase activity
4549	4	0		tRNA-specific ribonuclease activity
42330	4	0		taxis
46247	4	0		terpene catabolic process
50827	4	0		toxin receptor binding
72351	4	0		tricarboxylic acid biosynthetic process
10683	4	0		tricyclic triterpenoid metabolic process
4834	4	0		tryptophan synthase activity
45298	4	0		tubulin complex
4845	4	0		uracil phosphoribosyltransferase activity
15840	4	0		urea transport
6624	4	0		vacuolar protein processing
5247	4	0		voltage-gated chloride channel activity
44428	167	0	1	nuclear part
6812	198	0	1	cation transport
44106	198	0	1	cellular amine metabolic process
7154	168	0	1	cell communication
16021	314	0	1	integral to membrane
8415	102	0	1	acyltransferase activity
4721	102	0	1	phosphoprotein phosphatase activity
18130	104	0	1	heterocycle biosynthetic process
16614	104	0	1	oxidoreductase activity, acting on CH-OH group of donors
9856	104	0	1	pollination
6790	104	0	1	sulfur compound metabolic process
16462	448	0	1	pyrophosphatase activity
32870	193	0	1	cellular response to hormone stimulus
9733	193	0	1	response to auxin stimulus
5694	82	0	1	chromosome
15077	82	0	1	monovalent inorganic cation transmembrane transporter activity
31974	184	0	1	membrane-enclosed lumen
8509	78	0	1	anion transmembrane transporter activity
4518	78	0	1	nuclease activity
9991	78	0	1	response to extracellular stimulus
43492	121	0	1	ATPase activity, coupled to movement of substances
42626	121	0	1	ATPase activity, coupled to transmembrane movement of substances
6396	121	0	1	RNA processing
46527	121	0	1	glucosyltransferase activity
15405	144	0	1	P-P-bond-hydrolysis-driven transmembrane transporter activity
50662	144	0	1	coenzyme binding
17111	431	0	1	nucleoside-triphosphatase activity
8092	61	0	1	cytoskeletal protein binding
48868	61	0	1	pollen tube development
9893	61	0	1	positive regulation of metabolic process
9150	61	0	1	purine ribonucleotide metabolic process
80134	61	0	1	regulation of response to stress
33013	61	0	1	tetrapyrrole metabolic process
35295	61	0	1	tube development
46686	169	0	1	response to cadmium ion
42623	200	0	1	ATPase activity, coupled
71310	244	0	1	cellular response to organic substance
4091	269	0	1	carboxylesterase activity
10154	269	0	1	fruit development
6970	265	0	1	response to osmotic stress
7166	118	0	1	cell surface receptor linked signaling pathway
6720	118	0	1	isoprenoid metabolic process
80167	118	0	1	response to karrikin
31225	189	0	1	anchored to membrane
50793	189	0	1	regulation of developmental process
5840	189	0	1	ribosome
31969	44	0	1	chloroplast membrane
6007	44	0	1	glucose catabolic process
8237	44	0	1	metallopeptidase activity
9890	44	0	1	negative regulation of biosynthetic process
46910	44	0	1	pectinesterase inhibitor activity
9827	44	0	1	plant-type cell wall modification
6779	44	0	1	porphyrin biosynthetic process
10628	44	0	1	positive regulation of gene expression
45935	44	0	1	positive regulation of nucleobase, nucleoside, nucleotide and nucleic acid metabolic process
15298	44	0	1	solute:cation antiporter activity
6399	44	0	1	tRNA metabolic process
10228	44	0	1	vegetative to reproductive phase transition of meristem
7165	346	0	1	signal transduction
32555	1029	0	1	purine ribonucleotide binding
32553	1029	0	1	ribonucleotide binding
31669	64	0	1	cellular response to nutrient levels
48588	64	0	1	developmental cell growth
42445	64	0	1	hormone metabolic process
15672	64	0	1	monovalent inorganic cation transport
10015	64	0	1	root morphogenesis
16114	64	0	1	terpenoid biosynthetic process
70887	271	0	1	cellular response to chemical stimulus
60089	271	0	1	molecular transducer activity
4871	271	0	1	signal transducer activity
42625	35	0	1	ATPase activity, coupled to transmembrane movement of ions
6323	35	0	1	DNA packaging
6310	35	0	1	DNA recombination
3899	35	0	1	DNA-directed RNA polymerase activity
3993	35	0	1	acid phosphatase activity
16831	35	0	1	carboxy-lyase activity
44036	35	0	1	cell wall macromolecule metabolic process
6576	35	0	1	cellular biogenic amine metabolic process
44430	35	0	1	cytoskeletal part
42538	35	0	1	hyperosmotic salinity response
9965	35	0	1	leaf morphogenesis
9809	35	0	1	lignin biosynthetic process
51172	35	0	1	negative regulation of nitrogen compound metabolic process
45934	35	0	1	negative regulation of nucleobase, nucleoside, nucleotide and nucleic acid metabolic process
9832	35	0	1	plant-type cell wall biogenesis
17038	35	0	1	protein import
42542	35	0	1	response to hydrogen peroxide
8610	241	0	1	lipid biosynthetic process
44281	721	0	1	small molecule metabolic process
15144	91	0	1	carbohydrate transmembrane transporter activity
15267	91	0	1	channel activity
22803	91	0	1	passive transmembrane transporter activity
22838	91	0	1	substrate-specific channel activity
15293	91	0	1	symporter activity
16765	91	0	1	transferase activity, transferring alkyl or aryl (other than methyl) groups
16887	256	0	1	ATPase activity
48316	256	0	1	seed development
15297	114	0	1	antiporter activity
44445	114	0	1	cytosolic part
48583	114	0	1	regulation of response to stimulus
22403	49	0	1	cell cycle phase
30003	49	0	1	cellular cation homeostasis
43086	49	0	1	negative regulation of catalytic activity
10629	49	0	1	negative regulation of gene expression
[truncated: 3,368 more rows]

## Sheet: Cellulose
GO ID	Total	In Subnetwork	P-Value	Term
9698	152	9	0	phenylpropanoid metabolic process
42546	50	6	0	cell wall biogenesis
9808	51	6	0	lignin metabolic process
9832	35	5	0	plant-type cell wall biogenesis
70882	124	7	0	cellular cell wall organization or biogenesis
9834	16	4	0	secondary cell wall biogenesis
6725	259	9	0	cellular aromatic compound metabolic process
8471	17	4	0	laccase activity
71554	218	8	0	cell wall organization or biogenesis
71669	100	6	0	plant-type cell wall organization or biogenesis
16682	26	4	0	oxidoreductase activity, acting on diphenols and related substances as donors, oxygen as acceptor
19748	343	9	0	secondary metabolic process
5576	348	9	0	extracellular region
16679	29	4	0	oxidoreductase activity, acting on diphenols and related substances as donors
71843	116	6	0	cellular component biogenesis at cellular level
46274	13	3	0	lignin catabolic process
46271	13	3	0	phenylpropanoid catabolic process
10623	2	2		developmental programmed cell death
48046	244	7	0	apoplast
19439	20	3	0	aromatic compound catabolic process
9699	122	5	0.0001	phenylpropanoid biosynthetic process
4568	23	3	0.0001	chitinase activity
10417	6	2	0.0002	glucuronoxylan biosynthetic process
10413	6	2	0.0002	glucuronoxylan metabolic process
45492	6	2	0.0002	xylan biosynthetic process
44036	35	3	0.0002	cell wall macromolecule metabolic process
9809	35	3	0.0002	lignin biosynthetic process
70592	7	2	0.0003	cell wall polysaccharide biosynthetic process
44038	8	2	0.0003	cell wall macromolecule biosynthetic process
70589	8	2	0.0003	cellular component macromolecule biosynthetic process
19438	173	5	0.0003	aromatic compound biosynthetic process
44085	269	6	0.0003	cellular component biogenesis
45491	9	2	0.0004	xylan metabolic process
44264	102	4	0.0004	cellular polysaccharide metabolic process
5976	115	4	0.0007	polysaccharide metabolic process
33692	57	3	0.001	cellular polysaccharide biosynthetic process
10410	14	2	0.0011	hemicellulose metabolic process
10382	15	2	0.0012	cellular cell wall macromolecule metabolic process
9812	62	3	0.0013	flavonoid metabolic process
271	62	3	0.0013	polysaccharide biosynthetic process
71840	806	9	0.0018	cellular component organization or biogenesis
10383	18	2	0.0018	cell wall polysaccharide metabolic process
46283	21	2	0.0024	anthocyanin metabolic process
71841	533	7	0.0025	cellular component organization or biogenesis at cellular level
9987	5630	30	0.0031	cellular process
16051	176	4	0.0033	carbohydrate biosynthetic process
16740	1834	14	0.0035	transferase activity
50737	1	1		O-hydroxycinnamoyltransferase activity
47205	1	1		quinate O-hydroxycinnamoyltransferase activity
47172	1	1		shikimate O-hydroxycinnamoyltransferase activity
44262	314	5	0.0048	cellular carbohydrate metabolic process
5975	612	7	0.0053	carbohydrate metabolic process
12505	2359	16	0.0055	endomembrane system
30154	214	4	0.0067	cell differentiation
71944	1366	11	0.0069	cell periphery
19187	2	1		beta-1,4-mannosyltransferase activity
51753	2	1		mannan synthase activity
30	2	1		mannosyltransferase activity
10283	2	1		pinoresinol reductase activity
33273	2	1		response to vitamin
10266	2	1		response to vitamin B1
70696	2	1		transmembrane receptor protein serine/threonine kinase binding
16757	350	5	0.0075	transferase activity, transferring glycosyl groups
30675	3	1		Rac GTPase activator activity
9963	3	1		positive regulation of flavonoid biosynthetic process
34637	133	3	0.0113	cellular carbohydrate biosynthetic process
5618	391	5	0.0117	cell wall
30312	394	5	0.0121	external encapsulating structure
3824	5317	27	0.0128	catalytic activity
16301	911	8	0.0134	kinase activity
50734	4	1		hydroxycinnamoyltransferase activity
9813	54	2	0.0154	flavonoid biosynthetic process
5794	55	2	0.0159	Golgi apparatus
5100	5	1	0.0174	Rho GTPase activator activity
10204	5	1	0.0174	defense response signaling pathway, resistance gene-independent
8234	58	2	0.0176	cysteine-type peptidase activity
5623	8591	38	0.0176	cell
44464	8591	38	0.0176	cell part
45489	6	1	0.0209	pectin biosynthetic process
10337	6	1	0.0209	regulation of salicylic acid metabolic process
7584	6	1	0.0209	response to nutrient
5819	6	1	0.0209	spindle
42285	6	1	0.0209	xylosyltransferase activity
16772	1010	8	0.0235	transferase activity, transferring phosphorus-containing groups
12501	177	3	0.0242	programmed cell death
48869	317	4	0.0249	cellular developmental process
7047	73	2	0.0271	cellular cell wall organization
8061	8	1	0.0277	chitin binding
45488	8	1	0.0277	pectin metabolic process
44237	4044	21	0.0278	cellular metabolic process
31225	189	3	0.0286	anchored to membrane
4713	9	1	0.0312	protein tyrosine kinase activity
10252	10	1	0.0346	auxin homeostasis
8219	205	3	0.0352	cell death
16265	205	3	0.0352	death
6073	86	2	0.0366	cellular glucan metabolic process
8889	11	1	0.038	glycerophosphodiester phosphodiesterase activity
48878	88	2	0.0382	chemical homeostasis
44042	88	2	0.0382	glucan metabolic process
19538	1540	10	0.0394	protein metabolic process
45229	90	2	0.0398	external encapsulating structure organization
9294	12	1	0.0413	DNA mediated transformation
9292	12	1	0.0413	genetic transfer
33612	12	1	0.0413	receptor serine/threonine kinase binding
43255	12	1	0.0413	regulation of carbohydrate biosynthetic process
8152	5540	26	0.0427	metabolic process
42440	94	2	0.043	pigment metabolic process
16563	94	2	0.043	transcription activator activity
47262	13	1	0.0447	polygalacturonate 4-alpha-galacturonosyltransferase activity
9962	13	1	0.0447	regulation of flavonoid biosynthetic process
9718	14	1	0.0481	anthocyanin biosynthetic process
5874	14	1	0.0481	microtubule
16758	236	3	0.0499	transferase activity, transferring hexosyl groups
9807	15	1	0.0514	lignan biosynthetic process
9806	15	1	0.0514	lignan metabolic process
9056	402	4	0.0522	catabolic process
43170	3043	16	0.0536	macromolecule metabolic process
16998	16	1	0.0547	cell wall macromolecule catabolic process
6071	16	1	0.0547	glycerol metabolic process
16628	16	1	0.0547	oxidoreductase activity, acting on the CH-CH group of donors, NAD or NADP as acceptor
1871	16	1	0.0547	pattern binding
30247	16	1	0.0547	polysaccharide binding
7167	108	2	0.0552	enzyme linked receptor protein signaling pathway
7169	108	2	0.0552	transmembrane receptor protein tyrosine kinase signaling pathway
23052	785	6	0.0558	signaling
9408	109	2	0.0561	response to heat
5099	17	1	0.0581	Ras GTPase activator activity
19400	17	1	0.0581	alditol metabolic process
9524	17	1	0.0581	phragmoplast
51707	421	4	0.0598	response to other organism
2253	18	1	0.0614	activation of immune response
2218	18	1	0.0614	activation of innate immune response
5789	18	1	0.0614	endoplasmic reticulum membrane
42175	18	1	0.0614	nuclear membrane-endoplasmic reticulum network
50778	18	1	0.0614	positive regulation of immune response
2684	18	1	0.0614	positive regulation of immune system process
45089	18	1	0.0614	positive regulation of innate immune response
9696	18	1	0.0614	salicylic acid metabolic process
7166	118	2	0.0645	cell surface receptor linked signaling pathway
55074	19	1	0.0647	calcium ion homeostasis
6109	19	1	0.0647	regulation of carbohydrate metabolic process
10565	19	1	0.0647	regulation of cellular ketone metabolic process
30244	20	1	0.0679	cellulose biosynthetic process
5096	21	1	0.0712	GTPase activator activity
8374	21	1	0.0712	O-acyltransferase activity
15630	21	1	0.0712	microtubule cytoskeleton
31349	21	1	0.0712	positive regulation of defense response
48468	125	2	0.0713	cell development
6464	836	6	0.0713	protein modification process
30243	22	1	0.0745	cellulose metabolic process
9607	456	4	0.0755	response to biotic stimulus
4674	458	4	0.0765	protein serine/threonine kinase activity
5575	12876	49	0.0773	cellular_component
72507	23	1	0.0777	divalent inorganic cation homeostasis
6468	658	5	0.08	protein phosphorylation
19751	24	1	0.081	polyol metabolic process
44248	299	3	0.0874	cellular catabolic process
16763	26	1	0.0874	transferase activity, transferring pentosyl groups
43412	886	6	0.0887	macromolecule modification
44432	27	1	0.0906	endoplasmic reticulum part
70011	305	3	0.0915	peptidase activity, acting on L-amino acid peptides
16310	687	5	0.0921	phosphorylation
34050	28	1	0.0938	host programmed cell death induced by symbiont
9626	28	1	0.0938	plant-type hypersensitive response
16759	29	1	0.097	cellulose synthase activity
43455	29	1	0.097	regulation of secondary metabolic process
48518	151	2	0.0984	positive regulation of biological process
8233	316	3	0.0991	peptidase activity
71555	152	2	0.0995	cell wall organization
50776	30	1	0.1002	regulation of immune response
45088	30	1	0.1002	regulation of innate immune response
42592	153	2	0.1006	homeostatic process
15995	31	1	0.1034	chlorophyll biosynthetic process
9825	31	1	0.1034	multidimensional cell growth
9627	32	1	0.1065	systemic acquired resistance
30145	33	1	0.1097	manganese ion binding
5102	33	1	0.1097	receptor binding
2682	33	1	0.1097	regulation of immune system process
6796	729	5	0.1114	phosphate metabolic process
4553	333	3	0.1115	hydrolase activity, hydrolyzing O-glycosyl compounds
6793	730	5	0.1118	phosphorus metabolic process
4197	34	1	0.1128	cysteine-type endopeptidase activity
8047	34	1	0.1128	enzyme activator activity
10053	34	1	0.1128	root epidermal cell differentiation
44430	35	1	0.1159	cytoskeletal part
5982	35	1	0.1159	starch metabolic process
51704	536	4	0.1182	multi-organism process
44238	4181	19	0.1202	primary metabolic process
7165	346	3	0.1213	signal transduction
16798	355	3	0.1283	hydrolase activity, acting on glycosyl bonds
6508	356	3	0.1291	proteolysis
48584	40	1	0.1314	positive regulation of response to stimulus
4175	182	2	0.1339	endopeptidase activity
8081	41	1	0.1344	phosphoric diester hydrolase activity
5083	41	1	0.1344	small GTPase regulator activity
9617	183	2	0.135	response to bacterium
30695	42	1	0.1375	GTPase regulator activity
15994	43	1	0.1405	chlorophyll metabolic process
9250	43	1	0.1405	glucan biosynthetic process
55065	43	1	0.1405	metal ion homeostasis
60589	43	1	0.1405	nucleoside-triphosphatase regulator activity
9827	44	1	0.1435	plant-type cell wall modification
6779	44	1	0.1435	porphyrin biosynthetic process
30528	192	2	0.1458	transcription regulator activity
16627	45	1	0.1465	oxidoreductase activity, acting on the CH-CH group of donors
6952	588	4	0.1507	defense response
5886	1032	6	0.1515	plasma membrane
46658	47	1	0.1525	anchored to plasma membrane
33014	47	1	0.1525	tetrapyrrole biosynthetic process
44267	1275	7	0.1565	cellular protein metabolic process
4672	598	4	0.1573	protein kinase activity
23060	391	3	0.1576	signal transmission
23046	391	3	0.1576	signaling process
5856	50	1	0.1615	cytoskeleton
325	51	1	0.1644	plant-type vacuole
51082	51	1	0.1644	unfolded protein binding
9891	52	1	0.1674	positive regulation of biosynthetic process
31328	52	1	0.1674	positive regulation of cellular biosynthetic process
31347	52	1	0.1674	regulation of defense response
4190	54	1	0.1732	aspartic-type endopeptidase activity
70001	54	1	0.1732	aspartic-type peptidase activity
9505	215	2	0.1742	plant-type cell wall
16491	1082	6	0.1769	oxidoreductase activity
55114	628	4	0.1777	oxidation-reduction process
71215	56	1	0.179	cellular response to abscisic acid stimulus
45735	56	1	0.179	nutrient reservoir activity
16567	56	1	0.179	protein ubiquitination
9735	56	1	0.179	response to cytokinin stimulus
65008	418	3	0.1808	regulation of biological quality
31325	57	1	0.1819	positive regulation of cellular metabolic process
55080	58	1	0.1848	cation homeostasis
6778	59	1	0.1877	porphyrin metabolic process
32446	59	1	0.1877	protein modification by small protein conjugation
70647	59	1	0.1877	protein modification by small protein conjugation or removal
45087	229	2	0.1919	innate immune response
9893	61	1	0.1934	positive regulation of metabolic process
80134	61	1	0.1934	regulation of response to stress
33013	61	1	0.1934	tetrapyrrole metabolic process
6955	231	2	0.1944	immune response
10015	64	1	0.2019	root morphogenesis
16773	669	4	0.2071	phosphotransferase activity, alcohol group as acceptor
50801	66	1	0.2075	ion homeostasis
2376	244	2	0.2111	immune system process
9651	247	2	0.2149	response to salt stress
9664	69	1	0.2159	plant-type cell wall organization
31667	70	1	0.2186	response to nutrient levels
9913	75	1	0.2323	epidermal cell differentiation
8544	77	1	0.2377	epidermis development
46148	77	1	0.2377	pigment biosynthetic process
6970	265	2	0.2383	response to osmotic stress
44260	2728	12	0.239	cellular macromolecule metabolic process
9991	78	1	0.2404	response to extracellular stimulus
31226	79	1	0.2431	intrinsic to plasma membrane
9058	2242	10	0.255	biosynthetic process
51188	85	1	0.259	cofactor biosynthetic process
23033	507	3	0.2627	signaling pathway
9814	87	1	0.2642	defense response, incompatible interaction
9266	292	2	0.2735	response to temperature stimulus
50896	2569	11	0.2838	response to stimulus
6869	97	1	0.2898	lipid transport
48522	101	1	0.2998	positive regulation of cellular process
8415	102	1	0.3022	acyltransferase activity
18130	104	1	0.3072	heterocycle biosynthetic process
10876	111	1	0.3241	lipid localization
44249	2134	9	0.3306	cellular biosynthetic process
48583	114	1	0.3313	regulation of response to stimulus
44425	832	4	0.3343	membrane part
30246	117	1	0.3383	carbohydrate binding
9751	119	1	0.343	response to salicylic acid stimulus
46527	121	1	0.3477	glucosyltransferase activity
6457	122	1	0.35	protein folding
42545	123	1	0.3523	cell wall modification
16043	610	3	0.3623	cellular component organization
31224	616	3	0.3681	intrinsic to membrane
4842	132	1	0.3726	ubiquitin-protein ligase activity
19787	134	1	0.3771	small conjugating protein ligase activity
51186	139	1	0.388	cofactor metabolic process
42742	139	1	0.388	defense response to bacterium
9605	140	1	0.3902	response to external stimulus
6066	141	1	0.3923	alcohol metabolic process
5509	145	1	0.4009	calcium ion binding
48364	145	1	0.4009	root development
22622	145	1	0.4009	root system development
16881	147	1	0.4051	acid-amino acid ligase activity
32502	1193	5	0.4092	developmental process
44459	150	1	0.4115	plasma membrane part
9414	150	1	0.4115	response to water deprivation
6950	1469	6	0.4127	response to stress
8289	151	1	0.4135	lipid binding
8194	157	1	0.4259	UDP-glycosyltransferase activity
9415	157	1	0.4259	response to water
16747	158	1	0.4279	transferase activity, transferring acyl groups other than amino-acyl groups
5634	1236	5	0.4398	nucleus
5783	166	1	0.444	endoplasmic reticulum
16879	170	1	0.4518	ligase activity, forming carbon-nitrogen bonds
16746	173	1	0.4577	transferase activity, transferring acyl groups
16049	174	1	0.4596	cell growth
71702	180	1	0.471	organic substance transport
8361	180	1	0.471	regulation of cell size
90066	183	1	0.4766	regulation of anatomical structure size
32535	183	1	0.4766	regulation of cellular component size
16787	1856	7	0.4812	hydrolase activity
32870	193	1	0.4949	cellular response to hormone stimulus
9888	194	1	0.4967	tissue development
51716	490	2	0.517	cellular response to stimulus
71495	207	1	0.5195	cellular response to endogenous stimulus
50789	1932	7	0.5258	regulation of biological process
30234	211	1	0.5263	enzyme regulator activity
19825	211	1	0.5263	oxygen binding
40007	213	1	0.5297	growth
31090	213	1	0.5297	organelle membrane
42578	213	1	0.5297	phosphoric ester hydrolase activity
32787	216	1	0.5347	monocarboxylic acid metabolic process
8150	13548	48	0.5383	biological_process
33554	219	1	0.5396	cellular response to stress
16874	229	1	0.5558	ligase activity
10033	832	3	0.5652	response to organic substance
9737	237	1	0.5683	response to abscisic acid stimulus
50794	1720	6	0.5708	regulation of cellular process
71310	244	1	0.579	cellular response to organic substance
44271	247	1	0.5835	cellular nitrogen compound biosynthetic process
20037	255	1	0.5952	heme binding
4497	259	1	0.601	monooxygenase activity
46483	266	1	0.6108	heterocycle metabolic process
70887	271	1	0.6177	cellular response to chemical stimulus
48856	903	3	0.6219	anatomical structure development
33036	279	1	0.6285	macromolecule localization
5524	921	3	0.6355	ATP binding
32559	924	3	0.6377	adenyl ribonucleotide binding
9725	611	2	0.6383	response to hormone stimulus
46906	288	1	0.6403	tetrapyrrole binding
9628	932	3	0.6436	response to abiotic stimulus
5506	297	1	0.6518	iron ion binding
9055	307	1	0.664	electron carrier activity
65007	2201	7	0.6706	biological regulation
5773	313	1	0.6712	vacuole
9941	314	1	0.6724	chloroplast envelope
9719	669	2	0.6876	response to endogenous stimulus
9526	330	1	0.6907	plastid envelope
9416	333	1	0.694	response to light stimulus
30554	1008	3	0.6965	adenyl nucleotide binding
1883	1008	3	0.6965	purine nucleoside binding
1882	1009	3	0.6971	nucleoside binding
46872	1338	4	0.7029	metal ion binding
9653	345	1	0.7069	anatomical structure morphogenesis
9314	345	1	0.7069	response to radiation
42221	1348	4	0.7085	response to chemical stimulus
32555	1029	3	0.71	purine ribonucleotide binding
32553	1029	3	0.71	ribonucleotide binding
43229	4093	13	0.7135	intracellular organelle
43226	4094	13	0.7138	organelle
16020	2620	8	0.7231	membrane
5515	1056	3	0.7268	protein binding
44281	721	2	0.7271	small molecule metabolic process
9889	1098	3	0.7514	regulation of biosynthetic process
46914	1104	3	0.7548	transition metal ion binding
43169	1446	4	0.7603	cation binding
43167	1447	4	0.7608	ion binding
17076	1115	3	0.7608	purine nucleotide binding
34645	1454	4	0.7642	cellular macromolecule biosynthetic process
19752	406	1	0.7648	carboxylic acid metabolic process
6082	406	1	0.7648	organic acid metabolic process
43436	406	1	0.7648	oxoacid metabolic process
9059	1462	4	0.7681	macromolecule biosynthetic process
80090	1131	3	0.7695	regulation of primary metabolic process
31975	413	1	0.7707	envelope
31967	413	1	0.7707	organelle envelope
43232	415	1	0.7724	intracellular non-membrane-bounded organelle
43228	415	1	0.7724	non-membrane-bounded organelle
42180	416	1	0.7732	cellular ketone metabolic process
43231	3968	12	0.7736	intracellular membrane-bounded organelle
43227	3969	12	0.7739	membrane-bounded organelle
31323	1171	3	0.79	regulation of cellular metabolic process
48513	456	1	0.8038	organ development
48731	457	1	0.8045	system development
43234	472	1	0.8149	protein complex
44444	3186	9	0.8164	cytoplasmic part
5622	4720	14	0.819	intracellular
44446	1241	3	0.8224	intracellular organelle part
44422	1243	3	0.8233	organelle part
6629	496	1	0.8303	lipid metabolic process
19222	1279	3	0.8382	regulation of metabolic process
166	1298	3	0.8456	nucleotide binding
44424	4536	13	0.8492	intracellular part
6355	583	1	0.8765	regulation of transcription, DNA-dependent
51252	586	1	0.8778	regulation of RNA metabolic process
5737	3437	9	0.8824	cytoplasm
6351	600	1	0.8839	transcription, DNA-dependent
32774	601	1	0.8844	RNA biosynthetic process
16788	610	1	0.8881	hydrolase activity, acting on ester bonds
7275	1066	2	0.8968	multicellular organismal development
8270	637	1	0.8987	zinc ion binding
31326	1094	2	0.9051	regulation of cellular biosynthetic process
32501	1129	2	0.9146	multicellular organismal process
3674	13729	46	0.9163	molecular_function
32991	703	1	0.9205	macromolecular complex
44434	716	1	0.9243	chloroplast part
9507	1952	4	0.9251	chloroplast
1071	1177	2	0.9262	nucleic acid binding transcription factor activity
3700	1177	2	0.9262	sequence-specific DNA binding transcription factor activity
9536	1993	4	0.9326	plastid
44435	755	1	0.9344	plastid part
16070	782	1	0.9407	RNA metabolic process
3677	959	1	0.9694	DNA binding
6810	1007	1	0.9744	transport
51234	1014	1	0.9751	establishment of localization
5488	5151	12	0.9757	binding
45449	1046	1	0.9779	regulation of transcription
51179	1051	1	0.9784	localization
2000112	1067	1	0.9796	regulation of cellular macromolecule biosynthetic process
10556	1067	1	0.9796	regulation of macromolecule biosynthetic process
19219	1073	1	0.9801	regulation of nucleobase, nucleoside, nucleotide and nucleic acid metabolic process
51171	1087	1	0.9811	regulation of nitrogen compound metabolic process
6350	1089	1	0.9813	transcription
10468	1103	1	0.9822	regulation of gene expression
60255	1127	1	0.9838	regulation of macromolecule metabolic process
34641	1841	2	0.9916	cellular nitrogen compound metabolic process
6807	1883	2	0.9928	nitrogen compound metabolic process
90304	1423	1	0.9948	nucleic acid metabolic process
3676	1439	1	0.9951	nucleic acid binding
10467	1475	1	0.9958	gene expression
6139	1576	1	0.9971	nucleobase, nucleoside, nucleotide and nucleic acid metabolic process
8171	32	0	1	O-methyltransferase activity
30036	32	0	1	actin cytoskeleton organization
16168	32	0	1	chlorophyll binding
16568	32	0	1	chromatin modification
9108	32	0	1	coenzyme biosynthetic process
22625	32	0	1	cytosolic large ribosomal subunit
9817	32	0	1	defense response to fungus, incompatible interaction
46351	32	0	1	disaccharide biosynthetic process
9914	32	0	1	hormone transport
6839	32	0	1	mitochondrial transport
6334	32	0	1	nucleosome assembly
34728	32	0	1	nucleosome organization
8654	32	0	1	phospholipid biosynthetic process
15035	32	0	1	protein disulfide oxidoreductase activity
10218	32	0	1	response to far red light
16564	32	0	1	transcription repressor activity
9606	32	0	1	tropism
16791	171	0	1	phosphatase activity
6979	217	0	1	response to oxidative stress
6754	36	0	1	ATP biosynthetic process
46034	36	0	1	ATP metabolic process
8283	36	0	1	cell proliferation
19899	36	0	1	enzyme binding
9705	36	0	1	plant-type vacuole membrane
42803	36	0	1	protein homodimerization activity
9206	36	0	1	purine ribonucleoside triphosphate biosynthetic process
10646	36	0	1	regulation of cell communication
40029	36	0	1	regulation of gene expression, epigenetic
9201	36	0	1	ribonucleoside triphosphate biosynthetic process
42214	36	0	1	terpene metabolic process
41	36	0	1	transition metal ion transport
48440	39	0	1	carpel development
16836	39	0	1	hydro-lyase activity
15698	39	0	1	inorganic anion transport
48585	39	0	1	negative regulation of response to stimulus
9142	39	0	1	nucleoside triphosphate biosynthetic process
4620	39	0	1	phospholipase activity
9637	39	0	1	response to blue light
9644	39	0	1	response to high light intensity
15299	39	0	1	solute:hydrogen antiporter activity
19842	39	0	1	vitamin binding
22804	404	0	1	active transmembrane transporter activity
all	14815	52	1	all
71842	355	0	1	cellular component organization at cellular level
44255	297	0	1	cellular lipid metabolic process
9570	346	0	1	chloroplast stroma
9534	312	0	1	chloroplast thylakoid
5829	316	0	1	cytosol
3006	525	0	1	developmental process involved in reproduction
16817	453	0	1	hydrolase activity, acting on acid anhydrides
16818	450	0	1	hydrolase activity, acting on acid anhydrides, in phosphorus-containing anhydrides
16021	314	0	1	integral to membrane
15075	362	0	1	ion transmembrane transporter activity
5739	518	0	1	mitochondrion
17111	431	0	1	nucleoside-triphosphatase activity
6996	286	0	1	organelle organization
31984	313	0	1	organelle subcompartment
34357	294	0	1	photosynthetic membrane
9532	384	0	1	plastid stroma
31976	312	0	1	plastid thylakoid
9791	581	0	1	post-embryonic development
16462	448	0	1	pyrophosphatase activity
3	605	0	1	reproduction
22414	591	0	1	reproductive process
48608	465	0	1	reproductive structure development
10035	288	0	1	response to inorganic substance
44283	322	0	1	small molecule biosynthetic process
22891	509	0	1	substrate-specific transmembrane transporter activity
22892	564	0	1	substrate-specific transporter activity
9579	387	0	1	thylakoid
42651	286	0	1	thylakoid membrane
44436	326	0	1	thylakoid part
55085	313	0	1	transmembrane transport
22857	665	0	1	transmembrane transporter activity
5215	820	0	1	transporter activity
5275	50	0	1	amine transmembrane transporter activity
45333	50	0	1	cellular respiration
15980	50	0	1	energy derivation by oxidation of organic compounds
32504	50	0	1	multicellular organism reproduction
31324	50	0	1	negative regulation of cellular metabolic process
6644	50	0	1	phospholipid metabolic process
42170	50	0	1	plastid membrane
90351	50	0	1	seedling development
71214	40	0	1	cellular response to abiotic stimulus
6333	40	0	1	chromatin assembly or disassembly
9873	40	0	1	ethylene mediated signaling pathway
32259	40	0	1	methylation
9767	40	0	1	photosynthetic electron transport chain
45941	40	0	1	positive regulation of transcription
40008	40	0	1	regulation of growth
16887	256	0	1	ATPase activity
48316	256	0	1	seed development
16143	48	0	1	S-glycoside metabolic process
46164	48	0	1	alcohol catabolic process
46395	48	0	1	carboxylic acid catabolic process
44270	48	0	1	cellular nitrogen compound catabolic process
9658	48	0	1	chloroplast organization
19760	48	0	1	glucosinolate metabolic process
19757	48	0	1	glycosinolate metabolic process
46700	48	0	1	heterocycle catabolic process
287	48	0	1	magnesium ion binding
48609	48	0	1	multicellular organismal reproductive process
16054	48	0	1	organic acid catabolic process
19953	48	0	1	sexual reproduction
7264	48	0	1	small GTPase mediated signal transduction
15078	63	0	1	hydrogen ion transmembrane transporter activity
3002	63	0	1	regionalization
9259	63	0	1	ribonucleotide metabolic process
9639	113	0	1	response to red or far red light
23034	147	0	1	intracellular signaling pathway
16810	59	0	1	hydrolase activity, acting on carbon-nitrogen (but not peptide) bonds
9165	59	0	1	nucleotide biosynthetic process
22613	59	0	1	ribonucleoprotein complex biogenesis
42254	59	0	1	ribosome biogenesis
10016	59	0	1	shoot morphogenesis
19898	42	0	1	extrinsic to membrane
48509	42	0	1	regulation of meristem development
9407	42	0	1	toxin catabolic process
9404	42	0	1	toxin metabolic process
43623	65	0	1	cellular protein complex assembly
8238	65	0	1	exopeptidase activity
80008	41	0	1	CUL4 RING ubiquitin ligase complex
279	41	0	1	M phase
30029	41	0	1	actin filament-based process
48466	41	0	1	androecium development
15491	41	0	1	cation:cation antiporter activity
6875	41	0	1	cellular metal ion homeostasis
71369	41	0	1	cellular response to ethylene stimulus
5984	41	0	1	disaccharide metabolic process
15036	41	0	1	disulfide oxidoreductase activity
31327	41	0	1	negative regulation of cellular biosynthetic process
5654	41	0	1	nucleoplasm
16638	41	0	1	oxidoreductase activity, acting on the CH-NH2 group of donors
48443	41	0	1	stamen development
9110	41	0	1	vitamin biosynthetic process
5743	68	0	1	mitochondrial inner membrane
34404	68	0	1	nucleobase, nucleoside and nucleotide biosynthetic process
34654	68	0	1	nucleobase, nucleoside, nucleotide and nucleic acid biosynthetic process
31969	44	0	1	chloroplast membrane
6007	44	0	1	glucose catabolic process
8237	44	0	1	metallopeptidase activity
9890	44	0	1	negative regulation of biosynthetic process
46910	44	0	1	pectinesterase inhibitor activity
10628	44	0	1	positive regulation of gene expression
45935	44	0	1	positive regulation of nucleobase, nucleoside, nucleotide and nucleic acid metabolic process
9411	44	0	1	response to UV
15298	44	0	1	solute:cation antiporter activity
6399	44	0	1	tRNA metabolic process
10228	44	0	1	vegetative to reproductive phase transition of meristem
8652	75	0	1	cellular amino acid biosynthetic process
46983	75	0	1	protein dimerization activity
904	85	0	1	cell morphogenesis involved in differentiation
43632	85	0	1	modification-dependent macromolecule catabolic process
19941	85	0	1	modification-dependent protein catabolic process
6974	85	0	1	response to DNA damage stimulus
6511	85	0	1	ubiquitin-dependent protein catabolic process
3735	152	0	1	structural constituent of ribosome
22607	160	0	1	cellular component assembly
15662	31	0	1	ATPase activity, coupled to transmembrane movement of ions, phosphorylative mechanism
51327	31	0	1	M phase of meiotic cell cycle
60918	31	0	1	auxin transport
71368	31	0	1	cellular response to cytokinin stimulus
71489	31	0	1	cellular response to red or far red light
9736	31	0	1	cytokinin mediated signaling pathway
19897	31	0	1	extrinsic to plasma membrane
42430	31	0	1	indole-containing compound metabolic process
5887	31	0	1	integral to plasma membrane
7126	31	0	1	meiosis
10608	31	0	1	posttranscriptional regulation of gene expression
10017	31	0	1	red or far-red light signaling pathway
51128	31	0	1	regulation of cellular component organization
10224	31	0	1	response to UV-B
8202	31	0	1	steroid metabolic process
3743	31	0	1	translation initiation factor activity
10026	31	0	1	trichome differentiation
6260	60	0	1	DNA replication
46943	60	0	1	carboxylic acid transmembrane transporter activity
31461	60	0	1	cullin-RING ubiquitin ligase complex
15934	60	0	1	large ribosomal subunit
6857	60	0	1	oligopeptide transport
5342	60	0	1	organic acid transmembrane transporter activity
16651	60	0	1	oxidoreductase activity, acting on NADH or NADPH
15833	60	0	1	peptide transport
44272	60	0	1	sulfur compound biosynthetic process
4028	9	0	1	3-chloroallyl aldehyde dehydrogenase activity
42773	9	0	1	ATP synthesis coupled electron transport
16602	9	0	1	CCAAT-binding factor complex
16289	9	0	1	CoA hydrolase activity
16591	9	0	1	DNA-directed RNA polymerase II, holoenzyme
10598	9	0	1	NAD(P)H dehydrogenase complex (plastoquinone)
30048	9	0	1	actin filament-based movement
4022	9	0	1	alcohol dehydrogenase (NAD) activity
3825	9	0	1	alpha,alpha-trehalose-phosphate synthase (UDP-forming) activity
9061	9	0	1	anaerobic respiration
6914	9	0	1	autophagy
22610	9	0	1	biological adhesion
16132	9	0	1	brassinosteroid biosynthetic process
7155	9	0	1	cell adhesion
71845	9	0	1	cellular component disassembly at cellular level
70417	9	0	1	cellular response to cold
9902	9	0	1	chloroplast relocation
48268	9	0	1	clathrin coat assembly
10588	9	0	1	cotyledon vascular tissue pattern formation
4126	9	0	1	cytidine deaminase activity
46087	9	0	1	cytidine metabolic process
911	9	0	1	cytokinesis by cell plate formation
9691	9	0	1	cytokinin biosynthetic process
15154	9	0	1	disaccharide transmembrane transporter activity
9960	9	0	1	endosperm development
51667	9	0	1	establishment of plastid localization
6760	9	0	1	folic acid-containing compound metabolic process
8083	9	0	1	growth factor activity
18024	9	0	1	histone-lysine N-methyltransferase activity
44419	9	0	1	interspecies interaction between organisms
16861	9	0	1	intramolecular oxidoreductase activity, interconverting aldoses and ketoses
19288	9	0	1	isopentenyl diphosphate biosynthetic process, mevalonate-independent pathway
19900	9	0	1	kinase binding
16278	9	0	1	lysine N-methyltransferase activity
3729	9	0	1	mRNA binding
6900	9	0	1	membrane budding
5792	9	0	1	microsome
5744	9	0	1	mitochondrial inner membrane presequence translocase complex
12511	9	0	1	monolayer-surrounded lipid storage body
55067	9	0	1	monovalent inorganic cation homeostasis
9788	9	0	1	negative regulation of abscisic acid mediated signaling pathway
51241	9	0	1	negative regulation of multicellular organismal process
43069	9	0	1	negative regulation of programmed cell death
10187	9	0	1	negative regulation of seed germination
15706	9	0	1	nitrate transport
280	9	0	1	nuclear division
46112	9	0	1	nucleobase biosynthetic process
9164	9	0	1	nucleoside catabolic process
6119	9	0	1	oxidative phosphorylation
50664	9	0	1	oxidoreductase activity, acting on NADH or NADPH, oxygen as acceptor
19745	9	0	1	pentacyclic triterpenoid biosynthetic process
19742	9	0	1	pentacyclic triterpenoid metabolic process
30384	9	0	1	phosphoinositide metabolic process
4630	9	0	1	phospholipase D activity
15914	9	0	1	phospholipid transport
19685	9	0	1	photosynthesis, dark reaction
7602	9	0	1	phototransduction
9638	9	0	1	phototropism
43572	9	0	1	plastid fission
51644	9	0	1	plastid localization
9958	9	0	1	positive gravitropism
9789	9	0	1	positive regulation of abscisic acid mediated signaling pathway
8284	9	0	1	positive regulation of cell proliferation
43193	9	0	1	positive regulation of gene-specific transcription
70585	9	0	1	protein localization in mitochondrion
51604	9	0	1	protein maturation
6626	9	0	1	protein targeting to mitochondrion
16279	9	0	1	protein-lysine N-methyltransferase activity
9982	9	0	1	pseudouridine synthase activity
9585	9	0	1	red, far-red light phototransduction
90056	9	0	1	regulation of chlorophyll metabolic process
51193	9	0	1	regulation of cofactor metabolic process
43269	9	0	1	regulation of ion transport
2000030	9	0	1	regulation of response to red or far red light
2000280	9	0	1	regulation of root development
34976	9	0	1	response to endoplasmic reticulum stress
9636	9	0	1	response to toxin
42454	9	0	1	ribonucleoside catabolic process
16125	9	0	1	sterol metabolic process
8134	9	0	1	transcription factor binding
6366	9	0	1	transcription from RNA polymerase II promoter
10050	9	0	1	vegetative phase change
6901	9	0	1	vesicle coating
16050	9	0	1	vesicle organization
42598	9	0	1	vesicular fraction
44265	103	0	1	cellular macromolecule catabolic process
6753	103	0	1	nucleoside phosphate metabolic process
9117	103	0	1	nucleotide metabolic process
48646	76	0	1	anatomical structure formation involved in morphogenesis
22402	76	0	1	cell cycle process
7389	76	0	1	pattern specification process
31669	64	0	1	cellular response to nutrient levels
48588	64	0	1	developmental cell growth
16138	64	0	1	glycoside biosynthetic process
42445	64	0	1	hormone metabolic process
15672	64	0	1	monovalent inorganic cation transport
16114	64	0	1	terpenoid biosynthetic process
16847	14	0	1	1-aminocyclopropane-1-carboxylate synthase activity
8408	14	0	1	3'-5' exonuclease activity
5088	14	0	1	Ras guanyl-nucleotide exchange factor activity
5089	14	0	1	Rho guanyl-nucleotide exchange factor activity
16878	14	0	1	acid-thiol ligase activity
9060	14	0	1	aerobic respiration
45177	14	0	1	apical part of cell
8422	14	0	1	beta-glucosidase activity
16131	14	0	1	brassinosteroid metabolic process
52543	14	0	1	callose deposition in cell wall
4089	14	0	1	carbonate dehydratase activity
22611	14	0	1	dormancy process
31012	14	0	1	extracellular matrix
42362	14	0	1	fat-soluble vitamin biosynthetic process
6775	14	0	1	fat-soluble vitamin metabolic process
31047	14	0	1	gene silencing by RNA
9251	14	0	1	glucan catabolic process
6586	14	0	1	indolalkylamine metabolic process
4428	14	0	1	inositol or phosphatidylinositol kinase activity
65002	14	0	1	intracellular protein transmembrane transport
6826	14	0	1	iron ion transport
10305	14	0	1	leaf vascular tissue pattern formation
30258	14	0	1	lipid modification
19915	14	0	1	lipid storage
31988	14	0	1	membrane-bounded vesicle
9556	14	0	1	microsporogenesis
5746	14	0	1	mitochondrial respiratory chain
7005	14	0	1	mitochondrion organization
15112	14	0	1	nitrate transmembrane transporter activity
5635	14	0	1	nuclear envelope
9225	14	0	1	nucleotide-sugar metabolic process
16645	14	0	1	oxidoreductase activity, acting on the CH-NH group of donors
9654	14	0	1	oxygen evolving complex
9846	14	0	1	pollen germination
35468	14	0	1	positive regulation of signaling pathway
16441	14	0	1	posttranscriptional gene silencing
6606	14	0	1	protein import into nucleus
71806	14	0	1	protein transmembrane transport
6863	14	0	1	purine transport
32318	14	0	1	regulation of Ras GTPase activity
42548	14	0	1	regulation of photosynthesis, light reaction
2831	14	0	1	regulation of response to biotic stimulus
51338	14	0	1	regulation of transferase activity
9749	14	0	1	response to glucose stimulus
9746	14	0	1	response to hexose stimulus
34284	14	0	1	response to monosaccharide stimulus
10167	14	0	1	response to nitrate
10162	14	0	1	seed dormancy
5983	14	0	1	starch catabolic process
15116	14	0	1	sulfate transmembrane transporter activity
6949	14	0	1	syncytium formation
6568	14	0	1	tryptophan metabolic process
9309	87	0	1	amine biosynthetic process
16052	87	0	1	carbohydrate catabolic process
48438	87	0	1	floral whorl development
48507	87	0	1	meristem development
51603	87	0	1	proteolysis involved in cellular protein catabolic process
6281	80	0	1	DNA repair
16835	80	0	1	carbon-oxygen lyase activity
44275	80	0	1	cellular carbohydrate catabolic process
46873	80	0	1	metal ion transmembrane transporter activity
9790	226	0	1	embryo development
15986	17	0	1	ATP synthesis coupled proton transport
9687	17	0	1	abscisic acid metabolic process
15629	17	0	1	actin cytoskeleton
9955	17	0	1	adaxial/abaxial pattern formation
43288	17	0	1	apocarotenoid metabolic process
9742	17	0	1	brassinosteroid mediated signaling pathway
19829	17	0	1	cation-transporting ATPase activity
1708	17	0	1	cell fate specification
30054	17	0	1	cell junction
52386	17	0	1	cell wall thickening
10927	17	0	1	cellular component assembly involved in morphogenesis
6944	17	0	1	cellular membrane fusion
71367	17	0	1	cellular response to brassinosteroid stimulus
71383	17	0	1	cellular response to steroid hormone stimulus
3682	17	0	1	chromatin binding
70192	17	0	1	chromosome organization involved in meiosis
17004	17	0	1	cytochrome complex assembly
8144	17	0	1	drug binding
15985	17	0	1	energy coupled proton transport, down electrochemical gradient
31300	17	0	1	intrinsic to organelle membrane
61025	17	0	1	membrane fusion
16717	17	0	1	oxidoreductase activity, acting on paired donors, with oxidation of a pair of donors resulting in the reduction of molecular oxygen to two molecules of water
6098	17	0	1	pentose-phosphate shunt
311	17	0	1	plastid large ribosomal subunit
9668	17	0	1	plastid membrane organization
312	17	0	1	plastid small ribosomal subunit
10208	17	0	1	pollen wall assembly
51254	17	0	1	positive regulation of RNA metabolic process
15079	17	0	1	potassium ion transmembrane transporter activity
46777	17	0	1	protein autophosphorylation
80044	17	0	1	quercetin 7-O-glucosyltransferase activity
5057	17	0	1	receptor signaling protein activity
4702	17	0	1	receptor signaling protein serine/threonine kinase activity
19220	17	0	1	regulation of phosphate metabolic process
51174	17	0	1	regulation of phosphorus metabolic process
10193	17	0	1	response to ozone
48545	17	0	1	response to steroid hormone stimulus
43401	17	0	1	steroid hormone mediated signaling pathway
44273	17	0	1	sulfur compound catabolic process
8033	17	0	1	tRNA processing
10027	17	0	1	thylakoid membrane organization
3924	34	0	1	GTPase activity
31406	34	0	1	carboxylic acid binding
44242	34	0	1	cellular lipid catabolic process
71482	34	0	1	cellular response to light stimulus
71478	34	0	1	cellular response to radiation
785	34	0	1	chromatin
7018	34	0	1	microtubule-based movement
44455	34	0	1	mitochondrial membrane part
9295	34	0	1	nucleoid
9312	34	0	1	oligosaccharide biosynthetic process
30414	34	0	1	peptidase inhibitor activity
61134	34	0	1	peptidase regulator activity
9640	34	0	1	photomorphogenesis
9547	34	0	1	plastid ribosome
9875	34	0	1	pollen-pistil interaction
22603	34	0	1	regulation of anatomical structure morphogenesis
9741	34	0	1	response to brassinosteroid stimulus
4540	34	0	1	ribonuclease activity
16769	34	0	1	transferase activity, transferring nitrogenous groups
15250	34	0	1	water channel activity
5372	34	0	1	water transmembrane transporter activity
9308	225	0	1	amine metabolic process
16820	123	0	1	hydrolase activity, acting on acid anhydrides, catalyzing transmembrane movement of substances
44282	123	0	1	small molecule catabolic process
9793	199	0	1	embryo development ending in seed dormancy
9409	197	0	1	response to cold
4857	135	0	1	enzyme inhibitor activity
48569	135	0	1	post-embryonic organ development
6812	198	0	1	cation transport
44106	198	0	1	cellular amine metabolic process
46509	3	0		1,2-diacylglycerol 3-beta-galactosyltransferase activity
16629	3	0		12-oxophytodienoate reductase activity
3852	3	0		2-isopropylmalate synthase activity
43138	3	0		3'-5' DNA helicase activity
8686	3	0		3,4-dihydroxy-2-butanone-4-phosphate synthase activity
3860	3	0		3-hydroxyisobutyryl-CoA hydrolase activity
3863	3	0		3-methyl-2-oxobutanoate dehydrogenase (2-methylpropanoyl-transferring) activity
80102	3	0		3-methylthiopropyl glucosinolate S-oxygenase activity
3865	3	0		3-oxo-5-alpha-steroid 4-dehydrogenase activity
80104	3	0		5-methylthiopropyl glucosinolate S-oxygenase activity
80106	3	0		7-methylthiopropyl glucosinolate S-oxygenase activity
16208	3	0		AMP binding
30119	3	0		AP-type membrane coat adaptor complex
32011	3	0		ARF protein signal transduction
3680	3	0		AT DNA binding
5471	3	0		ATP:ADP antiporter activity
52635	3	0		C-20 gibberellin 2-beta-dioxygenase activity
16453	3	0		C-acetyltransferase activity
3883	3	0		CTP synthase activity
15030	3	0		Cajal body
16421	3	0		CoA carboxylase activity
42732	3	0		D-xylose metabolic process
3886	3	0		DNA (cytosine-5-)-methyltransferase activity
3910	3	0		DNA ligase (ATP) activity
3909	3	0		DNA ligase activity
42575	3	0		DNA polymerase complex
9330	3	0		DNA topoisomerase complex (ATP-hydrolyzing)
418	3	0		DNA-directed RNA polymerase IV complex
9008	3	0		DNA-methyltransferase activity
51318	3	0		G1 phase
80	3	0		G1 phase of mitotic cell cycle
86	3	0		G2/M transition of mitotic cell cycle
6506	3	0		GPI anchor biosynthetic process
3935	3	0		GTP cyclohydrolase II activity
3933	3	0		GTP cyclohydrolase activity
8728	3	0		GTP diphosphokinase activity
4021	3	0		L-alanine:2-oxoglutarate aminotransferase activity
43092	3	0		L-amino acid import
15807	3	0		L-amino acid transport
43091	3	0		L-arginine import
42354	3	0		L-fucose metabolic process
6564	3	0		L-serine biosynthetic process
70529	3	0		L-tryptophan aminotransferase activity
50362	3	0		L-tryptophan:2-oxoglutarate aminotransferase activity
80097	3	0		L-tryptophan:pyruvate aminotransferase activity
70547	3	0		L-tyrosine aminotransferase activity
4838	3	0		L-tyrosine:2-oxoglutarate aminotransferase activity
16413	3	0		O-acetyltransferase activity
8172	3	0		S-methyltransferase activity
6614	3	0		SRP-dependent cotranslational protein targeting to membrane
3979	3	0		UDP-glucose 6-dehydrogenase activity
80002	3	0		UDP-glucose:4-aminobenzoate acylglucosyltransferase activity
48040	3	0		UDP-glucuronate decarboxylase activity
3985	3	0		acetyl-CoA C-acetyltransferase activity
3995	3	0		acyl-CoA dehydrogenase activity
3997	3	0		acyl-CoA oxidase activity
4014	3	0		adenosylmethionine decarboxylase activity
9973	3	0		adenylyl-sulfate reductase activity
47635	3	0		alanine-oxo-acid transaminase activity
19405	3	0		alditol catabolic process
72328	3	0		alkene binding
4560	3	0		alpha-L-fucosidase activity
4044	3	0		amidophosphoribosyltransferase activity
4045	3	0		aminoacyl-tRNA hydrolase activity
15296	3	0		anion:cation symporter activity
4049	3	0		anthranilate synthase activity
6525	3	0		arginine metabolic process
4067	3	0		asparaginase activity
6529	3	0		asparagine biosynthetic process
6528	3	0		asparagine metabolic process
9068	3	0		aspartate family amino acid catabolic process
10329	3	0		auxin efflux transmembrane transporter activity
42537	3	0		benzene-containing compound metabolic process
18874	3	0		benzoate metabolic process
42300	3	0		beta-amyrin synthase activity
9882	3	0		blue light photoreceptor activity
42409	3	0		caffeoyl-CoA O-methyltransferase activity
15369	3	0		calcium:hydrogen antiporter activity
10291	3	0		carotene beta-ring hydroxylase activity
48445	3	0		carpel morphogenesis
4096	3	0		catalase activity
75	3	0		cell cycle checkpoint
44277	3	0		cell wall disassembly
9830	3	0		cell wall modification involved in abscission
42402	3	0		cellular biogenic amine catabolic process
60871	3	0		cellular cell wall disassembly
42219	3	0		cellular modified amino acid catabolic process
71804	3	0		cellular potassium ion transport
71331	3	0		cellular response to hexose stimulus
71248	3	0		cellular response to metal ion
71326	3	0		cellular response to monosaccharide stimulus
46514	3	0		ceramide catabolic process
42644	3	0		chloroplast nucleoid
30093	3	0		chloroplast photosystem I
6338	3	0		chromatin remodeling
10369	3	0		chromocenter
51304	3	0		chromosome separation
10031	3	0		circumnutation
4108	3	0		citrate (Si)-synthase activity
30131	3	0		clathrin adaptor complex
6824	3	0		cobalt ion transport
47209	3	0		coniferyl-alcohol glucosyltransferase activity
4109	3	0		coproporphyrinogen oxidase activity
6613	3	0		cotranslational protein targeting to membrane
30332	3	0		cyclin binding
19238	3	0		cyclohydrolase activity
8825	3	0		cyclopropane-fatty-acyl-phospholipid synthase activity
6535	3	0		cysteine biosynthetic process from serine
9202	3	0		deoxyribonucleoside triphosphate biosynthetic process
9200	3	0		deoxyribonucleoside triphosphate metabolic process
47364	3	0		desulfoglucosinolate sulfotransferase activity
46451	3	0		diaminopimelate metabolic process
8839	3	0		dihydrodipicolinate reductase activity
10385	3	0		double-stranded methylated DNA binding
9558	3	0		embryo sac cellularization
30139	3	0		endocytic vesicle
51740	3	0		ethylene binding
9513	3	0		etioplast
9897	3	0		external side of plasma membrane
42406	3	0		extrinsic to endoplasmic reticulum membrane
7143	3	0		female meiosis
6000	3	0		fructose metabolic process
6004	3	0		fucose metabolic process
5354	3	0		galactose transmembrane transporter activity
16707	3	0		gibberellin 3-beta-dioxygenase activity
5355	3	0		glucose transmembrane transporter activity
15152	3	0		glucose-6-phosphate transmembrane transporter activity
4348	3	0		glucosylceramidase activity
6680	3	0		glucosylceramide catabolic process
6678	3	0		glucosylceramide metabolic process
15930	3	0		glutamate synthase activity
6751	3	0		glutathione catabolic process
4365	3	0		glyceraldehyde-3-phosphate dehydrogenase (phosphorylating) activity
19563	3	0		glycerol catabolic process
15168	3	0		glycerol transmembrane transporter activity
51861	3	0		glycolipid binding
19377	3	0		glycolipid catabolic process
46836	3	0		glycolipid transport
17089	3	0		glycolipid transporter activity
6516	3	0		glycoprotein catabolic process
46479	3	0		glycosphingolipid catabolic process
6687	3	0		glycosphingolipid metabolic process
46477	3	0		glycosylceramide catabolic process
6677	3	0		glycosylceramide metabolic process
70568	3	0		guanylyltransferase activity
6788	3	0		heme oxidation
9757	3	0		hexose mediated signaling
15119	3	0		hexose phosphate transmembrane transporter activity
105	3	0		histidine biosynthetic process
9076	3	0		histidine family amino acid biosynthetic process
9075	3	0		histidine family amino acid metabolic process
6547	3	0		histidine metabolic process
4402	3	0		histone acetyltransferase activity
42393	3	0		histone binding
16572	3	0		histone phosphorylation
16815	3	0		hydrolase activity, acting on carbon-nitrogen (but not peptide) bonds, in nitriles
6690	3	0		icosanoid metabolic process
42344	3	0		indole glucosinolate catabolic process
80061	3	0		indole-3-acetonitrile nitrilase activity
80109	3	0		indole-3-acetonitrile nitrile hydratase activity
80024	3	0		indolebutyric acid metabolic process
9866	3	0		induced systemic resistance, ethylene mediated signaling pathway
6917	3	0		induction of apoptosis
6954	3	0		inflammatory response
10450	3	0		inflorescence meristem growth
32958	3	0		inositol phosphate biosynthetic process
4512	3	0		inositol-3-phosphate synthase activity
4445	3	0		inositol-polyphosphate 5-phosphatase activity
31359	3	0		integral to chloroplast outer membrane
31355	3	0		integral to plastid outer membrane
6891	3	0		intra-Golgi vesicle-mediated transport
16863	3	0		intramolecular oxidoreductase activity, transposing C=C bonds
31304	3	0		intrinsic to mitochondrial inner membrane
19156	3	0		isoamylase activity
4449	3	0		isocitrate dehydrogenase (NAD+) activity
4448	3	0		isocitrate dehydrogenase activity
16328	3	0		lateral plasma membrane
15692	3	0		lead ion transport
16885	3	0		ligase activity, forming carbon-carbon bonds
16886	3	0		ligase activity, forming phosphoric ester bonds
273	3	0		lipoic acid metabolic process
50062	3	0		long-chain-fatty-acyl-CoA reductase activity
4468	3	0		lysine N-acetyltransferase activity
9085	3	0		lysine biosynthetic process
9089	3	0		lysine biosynthetic process via diaminopimelate
15095	3	0		magnesium ion transmembrane transporter activity
10216	3	0		maintenance of DNA methylation
10231	3	0		maintenance of seed dormancy
4473	3	0		malate dehydrogenase (oxaloacetate-decarboxylating) (NADP+) activity
4470	3	0		malic enzyme activity
23	3	0		maltose metabolic process
55071	3	0		manganese ion homeostasis
6828	3	0		manganese ion transport
51307	3	0		meiotic chromosome separation
51139	3	0		metal ion:hydrogen antiporter activity
6346	3	0		methylation-dependent chromatin silencing
46785	3	0		microtubule polymerization
48196	3	0		middle lamella-containing extracellular matrix
31930	3	0		mitochondria-nucleus signaling pathway
6121	3	0		mitochondrial electron transport, succinate to ubiquinone
5762	3	0		mitochondrial large ribosomal subunit
44003	3	0		modification by symbiont of host morphology or physiology
51817	3	0		modification of morphology or physiology of other organism involved in symbiotic interaction
52018	3	0		modulation by symbiont of RNA levels in host
52249	3	0		modulation of RNA levels in other organism involved in symbiotic interaction
16656	3	0		monodehydroascorbate reductase (NADH) activity
42814	3	0		monopolar cell growth
10192	3	0		mucilage biosynthetic process
48354	3	0		mucilage biosynthetic process involved in seed coat development
10191	3	0		mucilage metabolic process
48359	3	0		mucilage metabolic process involved seed coat development
50879	3	0		multicellular organismal movement
10264	3	0		myo-inositol hexakisphosphate biosynthetic process
33517	3	0		myo-inositol hexakisphosphate metabolic process
5365	3	0		myo-inositol transmembrane transporter activity
10254	3	0		nectary development
9959	3	0		negative gravitropism
43392	3	0		negative regulation of DNA binding
10360	3	0		negative regulation of anion channel activity
30308	3	0		negative regulation of cell growth
32582	3	0		negative regulation of gene-specific transcription
32413	3	0		negative regulation of ion transmembrane transporter activity
51055	3	0		negative regulation of lipid biosynthetic process
45833	3	0		negative regulation of lipid metabolic process
45839	3	0		negative regulation of mitosis
51784	3	0		negative regulation of nuclear division
10100	3	0		negative regulation of photomorphogenesis
80153	3	0		negative regulation of reductive pentose-phosphate cycle
51051	3	0		negative regulation of transport
32410	3	0		negative regulation of transporter activity
6809	3	0		nitric oxide biosynthetic process
257	3	0		nitrilase activity
18822	3	0		nitrile hydratase activity
19740	3	0		nitrogen utilization
790	3	0		nuclear chromatin
51168	3	0		nuclear export
46113	3	0		nucleobase catabolic process
15391	3	0		nucleobase:cation symporter activity
7000	3	0		nucleolus organization
9226	3	0		nucleotide-sugar biosynthetic process
8242	3	0		omega peptidase activity
42389	3	0		omega-3 fatty acid desaturase activity
15850	3	0		organic alcohol transport
16652	3	0		oxidoreductase activity, acting on NADH or NADPH, NAD or NADP as acceptor
16730	3	0		oxidoreductase activity, acting on iron-sulfur proteins as donors
16703	3	0		oxidoreductase activity, acting on single donors with incorporation of molecular oxygen, incorporation of one atom of oxygen (internal monooxygenases or internal mixed function oxidases)
16646	3	0		oxidoreductase activity, acting on the CH-NH group of donors, NAD or NADP as acceptor
16647	3	0		oxidoreductase activity, acting on the CH-NH group of donors, oxygen as acceptor
15367	3	0		oxoglutarate:malate antiporter activity
5344	3	0		oxygen transporter activity
46482	3	0		para-aminobenzoic acid metabolic process
43171	3	0		peptide catabolic process
1653	3	0		peptide receptor activity
18205	3	0		peptidyl-lysine modification
16559	3	0		peroxisome fission
45548	3	0		phenylalanine ammonia-lyase activity
9915	3	0		phloem loading
8195	3	0		phosphatidate phosphatase activity
46471	3	0		phosphatidylglycerol metabolic process
234	3	0		phosphoethanolamine N-methyltransferase activity
46489	3	0		phosphoinositide biosynthetic process
16781	3	0		phosphotransferase activity, paired acceptors
42550	3	0		photosystem I stabilization
70717	3	0		poly-purine tract binding
46174	3	0		polyol catabolic process
43065	3	0		positive regulation of apoptosis
90068	3	0		positive regulation of cell cycle process
45793	3	0		positive regulation of cell size
32270	3	0		positive regulation of cellular protein metabolic process
45927	3	0		positive regulation of growth
46889	3	0		positive regulation of lipid biosynthetic process
45834	3	0		positive regulation of lipid metabolic process
51240	3	0		positive regulation of multicellular organismal process
51247	3	0		positive regulation of protein metabolic process
10030	3	0		positive regulation of seed germination
45727	3	0		positive regulation of translation
71805	3	0		potassium ion transmembrane transport
35196	3	0		production of miRNAs involved in gene silencing by miRNA
43161	3	0		proteasomal ubiquitin-dependent protein catabolic process
5839	3	0		proteasome core complex
6471	3	0		protein ADP-ribosylation
51865	3	0		protein autoubiquitination
51998	3	0		protein carboxyl O-methyltransferase activity
19904	3	0		protein domain specific binding
30150	3	0		protein import into mitochondrial matrix
42026	3	0		protein refolding
16925	3	0		protein sumoylation
45047	3	0		protein targeting to ER
16630	3	0		protochlorophyllide reductase activity
46961	3	0		proton-transporting ATPase activity, rotational mechanism
42278	3	0		purine nucleoside metabolic process
46128	3	0		purine ribonucleoside metabolic process
8615	3	0		pyridoxine biosynthetic process
8614	3	0		pyridoxine metabolic process
6208	3	0		pyrimidine base catabolic process
5350	3	0		pyrimidine transmembrane transporter activity
80045	3	0		quercetin 3'-O-glucosyltransferase activity
10325	3	0		raffinose family oligosaccharide biosynthetic process
32012	3	0		regulation of ARF protein signal transduction
10389	3	0		regulation of G2/M transition of mitotic cell cycle
10115	3	0		regulation of abscisic acid biosynthetic process
9786	3	0		regulation of asymmetric cell division
90354	3	0		regulation of auxin metabolic process
71156	3	0		regulation of cell cycle arrest
42659	3	0		regulation of cell fate specification
33238	3	0		regulation of cellular amine metabolic process
6521	3	0		regulation of cellular amino acid metabolic process
80036	3	0		regulation of cytokinin mediated signaling pathway
50688	3	0		regulation of defense response to virus
10080	3	0		regulation of floral meristem growth
2697	3	0		regulation of immune effector process
2000024	3	0		regulation of leaf development
51445	3	0		regulation of meiotic cell cycle
7088	3	0		regulation of mitosis
6808	3	0		regulation of nitrogen utilization
51783	3	0		regulation of nuclear division
2000027	3	0		regulation of organ morphogenesis
6885	3	0		regulation of pH
10110	3	0		regulation of photosynthesis, dark reaction
10363	3	0		regulation of plant-type hypersensitive response
32880	3	0		regulation of protein localization
31399	3	0		regulation of protein modification process
80152	3	0		regulation of reductive pentose-phosphate cycle
32101	3	0		regulation of response to external stimulus
32104	3	0		regulation of response to extracellular stimulus
32107	3	0		regulation of response to nutrient levels
2000031	3	0		regulation of salicylic acid mediated signaling pathway
2000033	3	0		regulation of seed dormancy
2000034	3	0		regulation of seed maturation
51090	3	0		regulation of transcription factor activity
90046	3	0		regulation of transcription regulator activity
10061	3	0		regulation of trichoblast fate specification
10219	3	0		regulation of vernalization response
45273	3	0		respiratory chain complex II
1101	3	0		response to acid
14075	3	0		response to amine stimulus
43200	3	0		response to amino acid stimulus
80026	3	0		response to indolebutyric acid stimulus
9645	3	0		response to low light intensity stimulus
10555	3	0		response to mannitol stimulus
10188	3	0		response to microbial phytotoxin
9268	3	0		response to pH
9410	3	0		response to xenobiotic stimulus
33897	3	0		ribonuclease T2 activity
16984	3	0		ribulose-bisphosphate carboxylase activity
48572	3	0		short-day photoperiodism
48575	3	0		short-day photoperiodism, flowering
5048	3	0		signal sequence binding
19783	3	0		small conjugating protein-specific protease activity
32040	3	0		small-subunit processome
16444	3	0		somatic cell DNA recombination
8295	3	0		spermidine biosynthetic process
8216	3	0		spermidine metabolic process
6597	3	0		spermine biosynthetic process
8215	3	0		spermine metabolic process
46521	3	0		sphingoid catabolic process
51225	3	0		spindle assembly
80110	3	0		sporopollenin biosynthetic process
48448	3	0		stamen morphogenesis
33765	3	0		steroid dehydrogenase activity, acting on the CH-CH group of donors
8395	3	0		steroid hydroxylase activity
30527	3	0		structural constituent of chromatin
104	3	0		succinate dehydrogenase activity
45281	3	0		succinate dehydrogenase complex
16423	3	0		tRNA (guanine) methyltransferase activity
6400	3	0		tRNA modification
46653	3	0		tetrahydrofolate metabolic process
80003	3	0		thalianol metabolic process
9228	3	0		thiamine biosynthetic process
42724	3	0		thiamine-containing compound biosynthetic process
4791	3	0		thioredoxin-disulfide reductase activity
6566	3	0		threonine metabolic process
48729	3	0		tissue morphogenesis
30140	3	0		trans-Golgi network transport vesicle
42793	3	0		transcription from plastid promoter
3715	3	0		transcription termination factor activity
16149	3	0		translation release factor activity, codon specific
32196	3	0		transposition
10057	3	0		trichoblast fate specification
48629	3	0		trichome patterning
155	3	0		two-component sensor activity
6744	3	0		ubiquinone biosynthetic process
6743	3	0		ubiquinone metabolic process
15563	3	0		uptake transmembrane transporter activity
6212	3	0		uracil catabolic process
19860	3	0		uracil metabolic process
15210	3	0		uracil transmembrane transporter activity
7033	3	0		vacuole organization
9616	3	0		virus induced gene silencing
45493	3	0		xylan catabolic process
2000241	74	0	1	regulation of reproductive process
4252	74	0	1	serine-type endopeptidase activity
31977	74	0	1	thylakoid lumen
51301	46	0	1	cell division
6006	46	0	1	glucose metabolic process
51321	46	0	1	meiotic cell cycle
10073	46	0	1	meristem maintenance
9311	46	0	1	oligosaccharide metabolic process
8565	46	0	1	protein transporter activity
6164	46	0	1	purine nucleotide biosynthetic process
8135	46	0	1	translation factor activity, nucleic acid binding
8757	67	0	1	S-adenosylmethionine-dependent methyltransferase activity
16667	67	0	1	oxidoreductase activity, acting on a sulfur group of donors
71496	73	0	1	cellular response to external stimulus
6325	73	0	1	chromatin organization
4386	73	0	1	helicase activity
42579	73	0	1	microbody
31966	73	0	1	mitochondrial membrane
9887	73	0	1	organ morphogenesis
5777	73	0	1	peroxisome
9733	193	0	1	response to auxin stimulus
16207	10	0	1	4-coumarate-CoA ligase activity
3918	10	0	1	DNA topoisomerase (ATP-hydrolyzing) activity
428	10	0	1	DNA-directed RNA polymerase complex
6563	10	0	1	L-serine metabolic process
4707	10	0	1	MAP kinase activity
16246	10	0	1	RNA interference
30880	10	0	1	RNA polymerase complex
9821	10	0	1	alkaloid biosynthetic process
9820	10	0	1	alkaloid metabolic process
8794	10	0	1	arsenate reductase (glutaredoxin) activity
30611	10	0	1	arsenate reductase activity
9672	10	0	1	auxin:hydrogen symporter activity
6284	10	0	1	base-excision repair
4564	10	0	1	beta-fructofuranosidase activity
5544	10	0	1	calcium-dependent phospholipid binding
16838	10	0	1	carbon-oxygen lyase activity, acting on phosphates
16119	10	0	1	carotene metabolic process
9504	10	0	1	cell plate
6879	10	0	1	cellular iron ion homeostasis
71359	10	0	1	cellular response to dsRNA
15996	10	0	1	chlorophyll catabolic process
7059	10	0	1	chromosome segregation
5375	10	0	1	copper ion transmembrane transporter activity
6825	10	0	1	copper ion transport
9975	10	0	1	cyclase activity
3684	10	0	1	damaged DNA binding
19239	10	0	1	deaminase activity
2213	10	0	1	defense response to insect
9583	10	0	1	detection of light stimulus
724	10	0	1	double-strand break repair via homologous recombination
31050	10	0	1	dsRNA fragmentation
51656	10	0	1	establishment of organelle localization
4311	10	0	1	farnesyltranstransferase activity
6635	10	0	1	fatty acid beta-oxidation
8417	10	0	1	fucosyltransferase activity
6012	10	0	1	galactose metabolic process
8378	10	0	1	galactosyltransferase activity
19682	10	0	1	glyceraldehyde-3-phosphate metabolic process
9247	10	0	1	glycolipid biosynthetic process
42743	10	0	1	hydrogen peroxide metabolic process
46219	10	0	1	indolalkylamine biosynthetic process
9684	10	0	1	indoleacetic acid biosynthetic process
9682	10	0	1	induced systemic resistance
5626	10	0	1	insoluble fraction
31301	10	0	1	integral to organelle membrane
16872	10	0	1	intramolecular lyase activity
5381	10	0	1	iron ion transmembrane transporter activity
8300	10	0	1	isoprenoid catabolic process
10311	10	0	1	lateral root formation
5811	10	0	1	lipid particle
5624	10	0	1	membrane fraction
5761	10	0	1	mitochondrial ribosome
16459	10	0	1	myosin complex
45786	10	0	1	negative regulation of cell cycle
55029	10	0	1	nuclear DNA-directed RNA polymerase complex
16604	10	0	1	nuclear body
19205	10	0	1	nucleobase, nucleoside, nucleotide kinase activity
8514	10	0	1	organic anion transmembrane transporter activity
30613	10	0	1	oxidoreductase activity, acting on phosphorus or arsenic in donors
30614	10	0	1	oxidoreductase activity, acting on phosphorus or arsenic in donors, disulfide as acceptor
8113	10	0	1	peptide-methionine-(S)-S-oxide reductase activity
6817	10	0	1	phosphate transport
5545	10	0	1	phosphatidylinositol binding
51219	10	0	1	phosphoprotein binding
9853	10	0	1	photorespiration
16129	10	0	1	phytosteroid biosynthetic process
46149	10	0	1	pigment catabolic process
6595	10	0	1	polyamine metabolic process
30422	10	0	1	production of siRNA involved in RNA interference
70918	10	0	1	production of small RNA involved in gene silencing by RNA
45309	10	0	1	protein phosphorylated amino acid binding
6213	10	0	1	pyrimidine nucleoside metabolic process
46131	10	0	1	pyrimidine ribonucleoside metabolic process
725	10	0	1	recombinational repair
31537	10	0	1	regulation of anthocyanin metabolic process
80010	10	0	1	regulation of oxygen and reactive oxygen species metabolic process
9646	10	0	1	response to absence of light
43331	10	0	1	response to dsRNA
50826	10	0	1	response to freezing
9612	10	0	1	response to mechanical stimulus
9608	10	0	1	response to symbiont
9610	10	0	1	response to symbiotic fungus
48829	10	0	1	root cap development
6665	10	0	1	sphingolipid metabolic process
103	10	0	1	sulfate assimilation
16115	10	0	1	terpenoid catabolic process
3712	10	0	1	transcription cofactor activity
989	10	0	1	transcription factor binding transcription factor activity
46912	10	0	1	transferase activity, transferring acyl groups, acyl groups converted into alkyl on transfer
3746	10	0	1	translation elongation factor activity
6414	10	0	1	translational elongation
10091	10	0	1	trichome branching
16104	10	0	1	triterpenoid biosynthetic process
162	10	0	1	tryptophan biosynthetic process
16122	10	0	1	xanthophyll metabolic process
6829	10	0	1	zinc ion transport
5525	108	0	1	GTP binding
32561	108	0	1	guanyl ribonucleotide binding
71370	29	0	1	cellular response to gibberellin stimulus
16859	29	0	1	cis-trans isomerase activity
43648	29	0	1	dicarboxylic acid metabolic process
72509	29	0	1	divalent inorganic cation transmembrane transporter activity
4866	29	0	1	endopeptidase inhibitor activity
61135	29	0	1	endopeptidase regulator activity
9740	29	0	1	gibberellic acid mediated signaling pathway
10476	29	0	1	gibberellin mediated signaling pathway
34220	29	0	1	ion transmembrane transport
9561	29	0	1	megagametogenesis
15932	29	0	1	nucleobase, nucleoside, nucleotide and nucleic acid transmembrane transporter activity
3755	29	0	1	peptidyl-prolyl cis-trans isomerase activity
10087	29	0	1	phloem or xylem histogenesis
6470	29	0	1	protein dephosphorylation
33365	29	0	1	protein localization to organelle
46915	29	0	1	transition metal ion transmembrane transporter activity
156	29	0	1	two-component response regulator activity
6767	29	0	1	water-soluble vitamin metabolic process
6520	178	0	1	cellular amino acid metabolic process
32989	178	0	1	cellular component morphogenesis
34621	107	0	1	cellular macromolecular complex subunit organization
44431	20	0	1	Golgi apparatus part
3954	20	0	1	NADH dehydrogenase activity
9066	20	0	1	aspartate family amino acid metabolic process
9851	20	0	1	auxin biosynthetic process
6575	20	0	1	cellular modified amino acid metabolic process
30095	20	0	1	chloroplast photosystem II
16102	20	0	1	diterpenoid biosynthetic process
16877	20	0	1	ligase activity, forming carbon-sulfur bonds
10648	20	0	1	negative regulation of cell communication
2000242	20	0	1	negative regulation of reproductive process
35467	20	0	1	negative regulation of signaling pathway
15205	20	0	1	nucleobase transmembrane transporter activity
10260	20	0	1	organ senescence
16671	20	0	1	oxidoreductase activity, acting on a sulfur group of donors, disulfide as acceptor
48573	20	0	1	photoperiodism, flowering
33037	20	0	1	polysaccharide localization
45036	20	0	1	protein targeting to chloroplast
16854	20	0	1	racemase and epimerase activity
31329	20	0	1	regulation of cellular catabolic process
43900	20	0	1	regulation of multi-organism process
43067	20	0	1	regulation of programmed cell death
70469	20	0	1	respiratory chain
5991	20	0	1	trehalose metabolic process
5516	120	0	1	calmodulin binding
42625	35	0	1	ATPase activity, coupled to transmembrane movement of ions
6323	35	0	1	DNA packaging
6310	35	0	1	DNA recombination
3899	35	0	1	DNA-directed RNA polymerase activity
3993	35	0	1	acid phosphatase activity
16831	35	0	1	carboxy-lyase activity
6576	35	0	1	cellular biogenic amine metabolic process
42538	35	0	1	hyperosmotic salinity response
9965	35	0	1	leaf morphogenesis
51172	35	0	1	negative regulation of nitrogen compound metabolic process
45934	35	0	1	negative regulation of nucleobase, nucleoside, nucleotide and nucleic acid metabolic process
17038	35	0	1	protein import
42542	35	0	1	response to hydrogen peroxide
16779	89	0	1	nucleotidyltransferase activity
8324	267	0	1	cation transmembrane transporter activity
9657	77	0	1	plastid organization
6461	77	0	1	protein complex assembly
9310	28	0	1	amine catabolic process
43038	28	0	1	amino acid activation
4812	28	0	1	aminoacyl-tRNA ligase activity
48532	28	0	1	anatomical structure arrangement
48653	28	0	1	anther development
71395	28	0	1	cellular response to jasmonic acid stimulus
6096	28	0	1	glycolysis
9867	28	0	1	jasmonic acid mediated signaling pathway
16876	28	0	1	ligase activity, forming aminoacyl-tRNA and related compounds
16875	28	0	1	ligase activity, forming carbon-oxygen bonds
51094	28	0	1	positive regulation of developmental process
30170	28	0	1	pyridoxal phosphate binding
43039	28	0	1	tRNA aminoacylation
6418	28	0	1	tRNA aminoacylation for protein translation
70279	28	0	1	vitamin B6 binding
8610	241	0	1	lipid biosynthetic process
43492	121	0	1	ATPase activity, coupled to movement of substances
42626	121	0	1	ATPase activity, coupled to transmembrane movement of substances
6396	121	0	1	RNA processing
16705	154	0	1	oxidoreductase activity, acting on paired donors, with incorporation or reduction of molecular oxygen
46907	136	0	1	intracellular transport
70013	179	0	1	intracellular organelle lumen
31974	184	0	1	membrane-enclosed lumen
6732	71	0	1	coenzyme metabolic process
8080	22	0	1	N-acetyltransferase activity
46165	22	0	1	alcohol biosynthetic process
43176	22	0	1	amine binding
16597	22	0	1	amino acid binding
16116	22	0	1	carotenoid metabolic process
5261	22	0	1	cation channel activity
5938	22	0	1	cell cortex
42401	22	0	1	cellular biogenic amine biosynthetic process
6818	22	0	1	hydrogen transport
51536	22	0	1	iron-sulfur cluster binding
30076	22	0	1	light-harvesting complex
51540	22	0	1	metal cluster binding
16702	22	0	1	oxidoreductase activity, acting on single donors with incorporation of molecular oxygen, incorporation of two atoms of oxygen
31408	22	0	1	oxylipin biosynthetic process
9648	22	0	1	photoperiodism
15992	22	0	1	proton transport
10109	22	0	1	regulation of photosynthesis
10119	22	0	1	regulation of stomatal movement
51761	22	0	1	sesquiterpene metabolic process
6714	22	0	1	sesquiterpenoid metabolic process
48863	22	0	1	stem cell differentiation
16108	22	0	1	tetraterpenoid metabolic process
22832	22	0	1	voltage-gated channel activity
5244	22	0	1	voltage-gated ion channel activity
4091	269	0	1	carboxylesterase activity
10154	269	0	1	fruit development
19200	25	0	1	carbohydrate kinase activity
48469	25	0	1	cell maturation
42547	25	0	1	cell wall modification involved in multidimensional cell growth
16569	25	0	1	covalent chromatin modification
44421	25	0	1	extracellular region part
4499	25	0	1	flavin-containing monooxygenase activity
2252	25	0	1	immune effector process
42435	25	0	1	indole-containing compound biosynthetic process
31968	25	0	1	organelle outer membrane
9765	25	0	1	photosynthesis, light harvesting
9528	25	0	1	plastid inner membrane
48765	25	0	1	root hair cell differentiation
46246	25	0	1	terpene biosynthetic process
6413	25	0	1	translational initiation
48764	25	0	1	trichoblast maturation
48610	106	0	1	cellular process involved in reproduction
44429	106	0	1	mitochondrial part
19320	45	0	1	hexose catabolic process
3777	45	0	1	microtubule motor activity
46365	45	0	1	monosaccharide catabolic process
10557	45	0	1	positive regulation of macromolecule biosynthetic process
51173	45	0	1	positive regulation of nitrogen compound metabolic process
10114	45	0	1	response to red light
9260	45	0	1	ribonucleotide biosynthetic process
8104	146	0	1	protein localization
51649	167	0	1	establishment of localization in cell
44428	167	0	1	nuclear part
48367	134	0	1	shoot development
7623	43	0	1	circadian rhythm
4364	43	0	1	glutathione transferase activity
48467	43	0	1	gynoecium development
34470	43	0	1	ncRNA processing
16709	43	0	1	oxidoreductase activity, acting on paired donors, with incorporation or reduction of molecular oxygen, NADH or NADPH as one donor, and incorporation of one atom of oxygen
16903	43	0	1	oxidoreductase activity, acting on the aldehyde or oxo group of donors
9152	43	0	1	purine ribonucleotide biosynthetic process
48511	43	0	1	rhythmic process
43565	43	0	1	sequence-specific DNA binding
15935	43	0	1	small ribosomal subunit
6766	43	0	1	vitamin metabolic process
6189	2	0		de novo' IMP biosynthetic process
6207	2	0		de novo' pyrimidine base biosynthetic process
30794	2	0		(S)-coclaurine-N-methyltransferase activity
3844	2	0		1,4-alpha-glucan branching enzyme activity
8661	2	0		1-deoxy-D-xylulose-5-phosphate synthase activity
10177	2	0		2-(2'-methylthio)ethylmalate synthase activity
52624	2	0		2-phytyl-1,4-naphthoquinone methyltransferase activity
42781	2	0		3'-tRNA processing endoribonuclease activity
3854	2	0		3-beta-hydroxy-delta5-steroid dehydrogenase activity
8442	2	0		3-hydroxyisobutyrate dehydrogenase activity
3861	2	0		3-isopropylmalate dehydratase activity
3862	2	0		3-isopropylmalate dehydrogenase activity
4134	2	0		4-alpha-glucanotransferase activity
46429	2	0		4-hydroxy-3-methylbut-2-en-1-yl diphosphate synthase activity
80105	2	0		6-methylthiopropyl glucosinolate S-oxygenase activity
8312	2	0		7S RNA binding
46031	2	0		ADP metabolic process
15217	2	0		ADP transmembrane transporter activity
15866	2	0		ADP transport
80041	2	0		ADP-ribose pyrophosphohydrolase activity
5086	2	0		ARF guanyl-nucleotide exchange factor activity
3879	2	0		ATP phosphoribosyltransferase activity
5347	2	0		ATP transmembrane transporter activity
15867	2	0		ATP transport
4004	2	0		ATP-dependent RNA helicase activity
249	2	0		C-22 sterol desaturase activity
16454	2	0		C-palmitoyltransferase activity
18410	2	0		C-terminal protein amino acid modification
6481	2	0		C-terminal protein methylation
17169	2	0		CDP-alcohol phosphatidyltransferase activity
71897	2	0		DNA biosynthetic process
738	2	0		DNA catabolic process, exonucleolytic
3689	2	0		DNA clamp loader activity
729	2	0		DNA double-strand break processing
3913	2	0		DNA photolyase activity
30337	2	0		DNA polymerase processivity factor activity
3896	2	0		DNA primase activity
5663	2	0		DNA replication factor C complex
3906	2	0		DNA-(apurinic or apyrimidinic site) lyase activity
80119	2	0		ER body organization
46923	2	0		ER retention sequence binding
8020	2	0		G-protein coupled photoreceptor activity
4930	2	0		G-protein coupled receptor activity
82	2	0		G1/S transition of mitotic cell cycle
80048	2	0		GDP-D-glucose phosphorylase activity
8446	2	0		GDP-mannose 4,6-dehydratase activity
6177	2	0		GMP biosynthetic process
46037	2	0		GMP metabolic process
30660	2	0		Golgi-associated vesicle membrane
10179	2	0		IAA-Ala conjugate hydrolase activity
8447	2	0		L-ascorbate oxidase activity
4069	2	0		L-aspartate:2-oxoglutarate aminotransferase activity
6005	2	0		L-fucose biosynthetic process
51938	2	0		L-glutamate import
5313	2	0		L-glutamate transmembrane transporter activity
15813	2	0		L-glutamate transport
15189	2	0		L-lysine transmembrane transporter activity
30060	2	0		L-malate dehydrogenase activity
71265	2	0		L-methionine biosynthetic process
71267	2	0		L-methionine salvage
19509	2	0		L-methionine salvage from methylthioadenosine
6559	2	0		L-phenylalanine catabolic process
15193	2	0		L-proline transmembrane transporter activity
4709	2	0		MAP kinase kinase kinase activity
4018	2	0		N6-(1,2-dicarboxyethyl)AMP AMP-lyase (fumarate-forming) activity
19674	2	0		NAD metabolic process
10275	2	0		NAD(P)H dehydrogenase complex assembly
210	2	0		NAD+ diphosphatase activity
3951	2	0		NAD+ kinase activity
10258	2	0		NADH dehydrogenase complex (plastoquinone) assembly
10257	2	0		NADH dehydrogenase complex assembly
4648	2	0		O-phospho-L-serine:2-oxoglutarate aminotransferase activity
9517	2	0		PSII associated light-harvesting complex II
9452	2	0		RNA capping
6401	2	0		RNA catabolic process
6405	2	0		RNA export from nucleus
6403	2	0		RNA localization
70063	2	0		RNA polymerase binding
394	2	0		RNA splicing, via endonucleolytic cleavage and ligation
50658	2	0		RNA transport
8186	2	0		RNA-dependent ATPase activity
3968	2	0		RNA-directed RNA polymerase activity
5093	2	0		Rab GDP-dissociation inhibitor activity
5094	2	0		Rho GDP-dissociation inhibitor activity
16417	2	0		S-acyltransferase activity
31146	2	0		SCF-dependent proteasomal ubiquitin-dependent protein catabolic process
9432	2	0		SOS response
6617	2	0		SRP-dependent cotranslational protein targeting to membrane, signal sequence recognition
50378	2	0		UDP-glucuronate 4-epimerase activity
9650	2	0		UV protection
16277	2	0		[myelin basic protein]-arginine N-methyltransferase activity
30785	2	0		[ribulose-bisphosphate carboxylase]-lysine N-methyltransferase activity
46345	2	0		abscisic acid catabolic process
80168	2	0		abscisic acid transport
6085	2	0		acetyl-CoA biosynthetic process
3989	2	0		acetyl-CoA carboxylase activity
10309	2	0		acireductone dioxygenase [iron(II)-requiring] activity
3994	2	0		aconitate hydratase activity
3785	2	0		actin monomer binding
33613	2	0		activating transcription factor binding
46463	2	0		acylglycerol biosynthetic process
46464	2	0		acylglycerol catabolic process
295	2	0		adenine nucleotide transmembrane transporter activity
51503	2	0		adenine nucleotide transport
15853	2	0		adenine transport
4017	2	0		adenylate kinase activity
4020	2	0		adenylylsulfate kinase activity
48830	2	0		adventitious root development
10618	2	0		aerenchyma formation
8783	2	0		agmatinase activity
46185	2	0		aldehyde catabolic process
15720	2	0		allantoin transport
5274	2	0		allantoin uptake transmembrane transporter activity
52578	2	0		alpha-farnesene synthase activity
4557	2	0		alpha-galactosidase activity
4558	2	0		alpha-glucosidase activity
15151	2	0		alpha-glucoside transmembrane transporter activity
16842	2	0		amidine-lyase activity
80144	2	0		amino acid homeostasis
43102	2	0		amino acid salvage
4047	2	0		aminomethyltransferase activity
19676	2	0		ammonia assimilation cycle
51739	2	0		ammonia transmembrane transporter activity
9501	2	0		amyloplast
71695	2	0		anatomical structure maturation
48654	2	0		anther morphogenesis
43481	2	0		anthocyanin accumulation in tissues in response to UV light
5950	2	0		anthranilate synthase complex
42891	2	0		antibiotic transport
43290	2	0		apocarotenoid catabolic process
19566	2	0		arabinose metabolic process
4053	2	0		arginase activity
6527	2	0		arginine catabolic process
8792	2	0		arginine decarboxylase activity
15181	2	0		arginine transmembrane transporter activity
18488	2	0		aryl-aldehyde oxidase activity
4816	2	0		asparagine-tRNA ligase activity
6421	2	0		asparaginyl-tRNA aminoacylation
5776	2	0		autophagic vacuole
10011	2	0		auxin binding
10315	2	0		auxin efflux
10328	2	0		auxin influx transmembrane transporter activity
45178	2	0		basal part of cell
9925	2	0		basal plasma membrane
16323	2	0		basolateral plasma membrane
52641	2	0		benzoic acid glucosyltransferase activity
4566	2	0		beta-glucuronidase activity
80139	2	0		boron efflux transmembrane transporter activity
10432	2	0		bract development
15434	2	0		cadmium-transporting ATPase activity
5262	2	0		calcium channel activity
5432	2	0		calcium:sodium antiporter activity
80165	2	0		callose deposition in phloem sieve plate
33500	2	0		carbohydrate homeostasis
16121	2	0		carotene catabolic process
16118	2	0		carotenoid catabolic process
48462	2	0		carpel formation
34703	2	0		cation channel complex
7569	2	0		cell aging
1709	2	0		cell fate determination
34330	2	0		cell junction organization
1906	2	0		cell killing
70726	2	0		cell wall assembly
52546	2	0		cell wall pectin metabolic process
16337	2	0		cell-cell adhesion
80079	2	0		cellobiose glucosidase activity
43603	2	0		cellular amide metabolic process
1678	2	0		cellular glucose homeostasis
30026	2	0		cellular manganese ion homeostasis
71277	2	0		cellular response to calcium ion
71490	2	0		cellular response to far red light
71497	2	0		cellular response to freezing
71333	2	0		cellular response to glucose stimulus
71366	2	0		cellular response to indolebutyric acid stimulus
51365	2	0		cellular response to potassium ion starvation
71466	2	0		cellular response to xenobiotic stimulus
6882	2	0		cellular zinc ion homeostasis
10215	2	0		cellulose microfibril organization
51087	2	0		chaperone binding
61077	2	0		chaperone-mediated protein folding
34256	2	0		chlorophyll(ide) b reductase activity
47746	2	0		chlorophyllase activity
10277	2	0		chlorophyllide a oxygenase [overall] activity
10019	2	0		chloroplast-nucleus signaling pathway
4103	2	0		choline kinase activity
31490	2	0		chromatin DNA binding
16585	2	0		chromatin remodeling complex
30261	2	0		chromosome condensation
781	2	0		chromosome, telomeric region
32922	2	0		circadian regulation of gene expression
6101	2	0		citrate metabolic process
30130	2	0		clathrin coat of trans-Golgi network vesicle
15087	2	0		cobalt ion transmembrane transporter activity
8278	2	0		cohesin complex
43674	2	0		columella
47782	2	0		coniferin beta-glucosidase activity
15088	2	0		copper uptake transmembrane transporter activity
10005	2	0		cortical microtubule, transverse to long axis
48826	2	0		cotyledon morphogenesis
9805	2	0		coumarin biosynthetic process
9804	2	0		coumarin metabolic process
6723	2	0		cuticle hydrocarbon biosynthetic process
307	2	0		cyclin-dependent protein kinase holoenzyme complex
47800	2	0		cysteamine dioxygenase activity
4817	2	0		cysteine-tRNA ligase activity
6423	2	0		cysteinyl-tRNA aminoacylation
47807	2	0		cytokinin 7-beta-glucosyltransferase activity
80062	2	0		cytokinin 9-beta-glucosyltransferase activity
9884	2	0		cytokinin receptor activity
6175	2	0		dATP biosynthetic process
6176	2	0		dATP biosynthetic process from ADP
46060	2	0		dATP metabolic process
70988	2	0		demethylation
19136	2	0		deoxynucleoside kinase activity
9186	2	0		deoxyribonucleoside diphosphate metabolic process
9726	2	0		detection of endogenous stimulus
9720	2	0		detection of hormone stimulus
4144	2	0		diacylglycerol O-acyltransferase activity
19877	2	0		diaminopimelate biosynthetic process
30523	2	0		dihydrolipoamide S-acyltransferase activity
4148	2	0		dihydrolipoyl dehydrogenase activity
4161	2	0		dimethylallyltranstransferase activity
16805	2	0		dipeptidase activity
42938	2	0		dipeptide transport
42936	2	0		dipeptide transporter activity
3691	2	0		double-stranded telomeric DNA binding
15307	2	0		drug:hydrogen antiporter activity
45158	2	0		electron transporter, transferring electrons within cytochrome b6/f complex of photosystem II activity
45157	2	0		electron transporter, transferring electrons within the noncyclic electron transport pathway of photosynthesis activity
48314	2	0		embryo sac morphogenesis
10086	2	0		embryonic root morphogenesis
33903	2	0		endo-1,3(4)-beta-glucanase activity
10342	2	0		endosperm cellularization
48730	2	0		epidermis morphogenesis
8622	2	0		epsilon DNA polymerase complex
42276	2	0		error-prone translesion synthesis
51236	2	0		establishment of RNA localization
7164	2	0		establishment of tissue polarity
5851	2	0		eukaryotic translation initiation factor 2B complex
5852	2	0		eukaryotic translation initiation factor 3 complex
43668	2	0		exine
70382	2	0		exocytic vesicle
44420	2	0		extracellular matrix part
31314	2	0		extrinsic to mitochondrial inner membrane
10018	2	0		far-red light signaling pathway
45338	2	0		farnesyl diphosphate metabolic process
5504	2	0		fatty acid binding
8937	2	0		ferredoxin reductase activity
30385	2	0		ferredoxin:thioredoxin reductase activity
4325	2	0		ferrochelatase activity
48464	2	0		flower calyx development
4328	2	0		formamidase activity
42132	2	0		fructose 1,6-bisphosphate 1-phosphatase activity
42353	2	0		fucose biosynthetic process
45283	2	0		fumarate reductase complex
4335	2	0		galactokinase activity
10475	2	0		galactose-1-phosphate guanylyltransferase (GDP) activity
9450	2	0		gamma-aminobutyric acid catabolic process
9448	2	0		gamma-aminobutyric acid metabolic process
4337	2	0		geranyltranstransferase activity
10341	2	0		gibberellin carboxyl-O-methyltransferase activity
4338	2	0		glucan exo-1,3-beta-glucosidase activity
42593	2	0		glucose homeostasis
10255	2	0		glucose mediated signaling pathway
42947	2	0		glucoside transmembrane transporter activity
16595	2	0		glutamate binding
6538	2	0		glutamate catabolic process
4351	2	0		glutamate decarboxylase activity
6540	2	0		glutamate decarboxylation to succinate
4353	2	0		glutamate dehydrogenase [NAD(P)+] activity
16041	2	0		glutamate synthase (ferredoxin) activity
42286	2	0		glutamate-1-semialdehyde 2,1-aminomutase activity
6542	2	0		glutamine biosynthetic process
50567	2	0		glutaminyl-tRNA synthase (glutamine-hydrolyzing) activity
6424	2	0		glutamyl-tRNA aminoacylation
8883	2	0		glutamyl-tRNA reductase activity
4362	2	0		glutathione-disulfide reductase activity
46504	2	0		glycerol ether biosynthetic process
44269	2	0		glycerol ether catabolic process
4366	2	0		glycerol-3-phosphate O-acyltransferase activity
4367	2	0		glycerol-3-phosphate dehydrogenase [NAD+] activity
9331	2	0		glycerol-3-phosphate dehydrogenase complex
6072	2	0		glycerol-3-phosphate metabolic process
46503	2	0		glycerolipid catabolic process
4820	2	0		glycine-tRNA ligase activity
47958	2	0		glycine:2-oxoglutarate aminotransferase activity
6426	2	0		glycyl-tRNA aminoacylation
6097	2	0		glyoxylate cycle
46487	2	0		glyoxylate metabolic process
15854	2	0		guanine transport
8617	2	0		guanosine metabolic process
15969	2	0		guanosine tetraphosphate metabolic process
4385	2	0		guanylate kinase activity
10441	2	0		guard cell development
10442	2	0		guard cell morphogenesis
10297	2	0		heteroglycan binding
15929	2	0		hexosaminidase activity
15712	2	0		hexose phosphate transport
8645	2	0		hexose transport
15089	2	0		high affinity copper ion transmembrane transporter activity
15398	2	0		high affinity secondary active ammonium transmembrane transporter activity
33523	2	0		histone H2B ubiquitination
70734	2	0		histone H3-K27 methylation
51567	2	0		histone H3-K9 methylation
16573	2	0		histone acetylation
35173	2	0		histone kinase activity
35175	2	0		histone kinase activity (H3-S10 specific)
46976	2	0		histone methyltransferase activity (H3-K27 specific)
10390	2	0		histone monoubiquitination
35174	2	0		histone serine kinase activity
16574	2	0		histone ubiquitination
8469	2	0		histone-arginine N-methyltransferase activity
8897	2	0		holo-[acyl-carrier-protein] synthase activity
8898	2	0		homocysteine S-methyltransferase activity
10354	2	0		homogentisate prenyltransferase activity
4412	2	0		homoserine dehydrogenase activity
50665	2	0		hydrogen peroxide biosynthetic process
10421	2	0		hydrogen peroxide-mediated programmed cell death
16812	2	0		hydrolase activity, acting on carbon-nitrogen (but not peptide) bonds, in cyclic amides
80131	2	0		hydroxyjasmonate sulfotransferase activity
46218	2	0		indolalkylamine catabolic process
48281	2	0		inflorescence morphogenesis
7007	2	0		inner mitochondrial membrane organization
46855	2	0		inositol phosphate dephosphorylation
32957	2	0		inositol trisphosphate metabolic process
8934	2	0		inositol-1(or 4)-monophosphatase activity
30173	2	0		integral to Golgi membrane
31357	2	0		integral to chloroplast inner membrane
31353	2	0		integral to plastid inner membrane
18393	2	0		internal peptidyl-lysine acetylation
6475	2	0		internal protein amino acid acetylation
9898	2	0		internal side of plasma membrane
80006	2	0		internode patterning
16869	2	0		intramolecular transferase activity, transferring amino groups
50486	2	0		intramolecular transferase activity, transferring hydroxy groups
31228	2	0		intrinsic to Golgi membrane
34702	2	0		ion channel complex
15603	2	0		iron chelate transmembrane transporter activity
34755	2	0		iron ion transmembrane transport
51980	2	0		iron-nicotianamine transmembrane transporter activity
8909	2	0		isochorismate synthase activity
4451	2	0		isocitrate lyase activity
19287	2	0		isopentenyl diphosphate biosynthetic process, mevalonate pathway
46864	2	0		isoprenoid transport
9871	2	0		jasmonic acid and ethylene-dependent systemic resistance, ethylene mediated signaling pathway
19209	2	0		kinase activator activity
776	2	0		kinetochore
31219	2	0		levanase activity
71614	2	0		linoleic acid epoxygenase activity
9245	2	0		lipid A biosynthetic process
46493	2	0		lipid A metabolic process
34389	2	0		lipid particle organization
9105	2	0		lipoic acid biosynthetic process
9103	2	0		lipopolysaccharide biosynthetic process
8653	2	0		lipopolysaccharide metabolic process
17118	2	0		lipoyltransferase activity
10351	2	0		lithium ion transport
6370	2	0		mRNA capping
6402	2	0		mRNA catabolic process
9299	2	0		mRNA transcription
45005	2	0		maintenance of fidelity involved in DNA-dependent DNA replication
35437	2	0		maintenance of protein localization in endoplasmic reticulum
5363	2	0		maltose transmembrane transporter activity
6013	2	0		mannose metabolic process
4476	2	0		mannose-6-phosphate isomerase activity
15923	2	0		mannosidase activity
16592	2	0		mediator complex
706	2	0		meiotic DNA double-strand break processing
7128	2	0		meiotic prophase I
51177	2	0		meiotic sister chromatid cohesion
212	2	0		meiotic spindle organization
4181	2	0		metallocarboxypeptidase activity
10326	2	0		methionine-oxo-acid transaminase activity
10428	2	0		methyl-CpNpG binding
10429	2	0		methyl-CpNpN binding
15200	2	0		methylammonium transmembrane transporter activity
35198	2	0		miRNA binding
10480	2	0		microsporocyte differentiation
42776	2	0		mitochondrial ATP synthesis coupled proton transport
7006	2	0		mitochondrial membrane organization
5742	2	0		mitochondrial outer membrane translocase complex
276	2	0		mitochondrial proton-transporting ATP synthase complex, coupling factor F(o)
5749	2	0		mitochondrial respiratory chain complex II
5750	2	0		mitochondrial respiratory chain complex III
5751	2	0		mitochondrial respiratory chain complex IV
7093	2	0		mitotic cell cycle checkpoint
7094	2	0		mitotic cell cycle spindle assembly checkpoint
71174	2	0		mitotic cell cycle spindle checkpoint
7091	2	0		mitotic metaphase/anaphase transition
6312	2	0		mitotic recombination
15718	2	0		monocarboxylic acid transport
43693	2	0		monoterpene biosynthetic process
43692	2	0		monoterpene metabolic process
16099	2	0		monoterpenoid biosynthetic process
16098	2	0		monoterpenoid metabolic process
5366	2	0		myo-inositol:hydrogen symporter activity
43628	2	0		ncRNA 3'-end processing
51053	2	0		negative regulation of DNA metabolic process
8156	2	0		negative regulation of DNA replication
2000104	2	0		negative regulation of DNA-dependent DNA replication
10362	2	0		negative regulation of anion channel activity by blue light
51782	2	0		negative regulation of cell division
8285	2	0		negative regulation of cell proliferation
51245	2	0		negative regulation of cellular defense response
32269	2	0		negative regulation of cellular protein metabolic process
51494	2	0		negative regulation of cytoskeleton organization
50777	2	0		negative regulation of immune response
2683	2	0		negative regulation of immune system process
45824	2	0		negative regulation of innate immune response
48579	2	0		negative regulation of long-day photoperiodism, flowering
45841	2	0		negative regulation of mitotic metaphase/anaphase transition
43901	2	0		negative regulation of multi-organism process
31333	2	0		negative regulation of protein complex assembly
51248	2	0		negative regulation of protein metabolic process
32272	2	0		negative regulation of protein polymerization
2832	2	0		negative regulation of response to biotic stimulus
2000122	2	0		negative regulation of stomatal complex development
10113	2	0		negative regulation of systemic acquired resistance
43433	2	0		negative regulation of transcription factor activity
90048	2	0		negative regulation of transcription regulator activity
17148	2	0		negative regulation of translation
46460	2	0		neutral lipid biosynthetic process
46461	2	0		neutral lipid catabolic process
8936	2	0		nicotinamidase activity
19359	2	0		nicotinamide nucleotide biosynthetic process
8940	2	0		nitrate reductase activity
7263	2	0		nitric oxide mediated signal transduction
9344	2	0		nitrite reductase complex [NAD(P)H]
43596	2	0		nuclear replication fork
43601	2	0		nuclear replisome
50657	2	0		nucleic acid transport
33865	2	0		nucleoside bisphosphate metabolic process
19206	2	0		nucleoside kinase activity
15215	2	0		nucleotide transmembrane transporter activity
109	2	0		nucleotide-excision repair complex
5034	2	0		osmosensor activity
50162	2	0		oxalate oxidase activity
16728	2	0		oxidoreductase activity, acting on CH or CH2 groups, disulfide as acceptor
52592	2	0		oxidoreductase activity, acting on CH or CH2 groups, with an iron-sulfur protein as acceptor
16681	2	0		oxidoreductase activity, acting on diphenols and related substances as donors, cytochrome as acceptor
16731	2	0		oxidoreductase activity, acting on iron-sulfur proteins as donors, NAD or NADP as acceptor
16636	2	0		oxidoreductase activity, acting on the CH-CH group of donors, iron-sulfur protein as acceptor
16643	2	0		oxidoreductase activity, acting on the CH-NH2 group of donors, iron-sulfur protein as acceptor
10242	2	0		oxygen evolving activity
16409	2	0		palmitoyltransferase activity
15940	2	0		pantothenate biosynthetic process
15939	2	0		pantothenate metabolic process
45490	2	0		pectin catabolic process
43043	2	0		peptide biosynthetic process
42586	2	0		peptide deformylase activity
33743	2	0		peptide-methionine (R)-S-oxide reductase activity
35246	2	0		peptidyl-arginine N-methylation
18216	2	0		peptidyl-arginine methylation
19919	2	0		peptidyl-arginine methylation, to asymmetrical-dimethyl arginine
18195	2	0		peptidyl-arginine modification
35247	2	0		peptidyl-arginine omega-N-methylation
18394	2	0		peptidyl-lysine acetylation
48451	2	0		petal formation
10233	2	0		phloem transport
19902	2	0		phosphatase binding
19208	2	0		phosphatase regulator activity
55062	2	0		phosphate ion homeostasis
6655	2	0		phosphatidylglycerol biosynthetic process
34593	2	0		phosphatidylinositol bisphosphate phosphatase activity
4439	2	0		phosphatidylinositol-4,5-bisphosphate 5-phosphatase activity
5546	2	0		phosphatidylinositol-4,5-bisphosphate binding
6659	2	0		phosphatidylserine biosynthetic process
6658	2	0		phosphatidylserine metabolic process
4614	2	0		phosphoglucomutase activity
4617	2	0		phosphoglycerate dehydrogenase activity
4618	2	0		phosphoglycerate kinase activity
4619	2	0		phosphoglycerate mutase activity
34595	2	0		phosphoinositide 5-phosphatase activity
4623	2	0		phospholipase A2 activity
4638	2	0		phosphoribosylaminoimidazole carboxylase activity
46838	2	0		phosphorylated carbohydrate dephosphorylation
9782	2	0		photosystem I antenna complex
9783	2	0		photosystem II antenna complex
10270	2	0		photosystem II oxygen evolving complex assembly
80005	2	0		photosystem stoichiometry adjustment
46938	2	0		phytochelatin biosynthetic process
46937	2	0		phytochelatin metabolic process
10024	2	0		phytochromobilin biosynthetic process
51202	2	0		phytochromobilin metabolic process
43476	2	0		pigment accumulation
43478	2	0		pigment accumulation in response to UV light
43480	2	0		pigment accumulation in tissues
43479	2	0		pigment accumulation in tissues in response to UV light
31409	2	0		pigment binding
43473	2	0		pigmentation
71668	2	0		plant-type cell wall assembly
52541	2	0		plant-type cell wall cellulose metabolic process
32544	2	0		plastid translation
8574	2	0		plus-end-directed microtubule motor activity
9865	2	0		pollen tube adhesion
43667	2	0		pollen wall
8143	2	0		poly(A) RNA binding
46592	2	0		polyamine oxidase activity
90353	2	0		polygalacturonase inhibitor activity
4652	2	0		polynucleotide adenylyltransferase activity
15791	2	0		polyol transport
4654	2	0		polyribonucleotide nucleotidyltransferase activity
51054	2	0		positive regulation of DNA metabolic process
[truncated: 3,368 more rows]
