# Supplementary material for: Reverse engineering and analysis of large genome-scale gene networks
Source: Nucleic Acids Res. 2012 Oct 5;41(1):e24. doi: 10.1093/nar/gks904 (PMC3592423; doi:10.1093/nar/gks904)
Supplement: Supplementary Data [file supp_gks904_nar-00583-met-n-2012-File015.xls]

## Sheet: Sheet1
Cellulose Biosynthesis
Affy ID	Locus ID	Gene Alias	GeneRank	Annotation
Cell Wall Biogenesis
262796_at	AT1G20850	XCP2	0.00900288	XCP2 (XYLEM CYSTEINE PEPTIDASE 2); cysteine-type peptidase/ peptidase
259606_at	AT1G27920	AT1G27920	0.0068296	microtubule associated protein (MAP65/ASE1) family protein
266385_at	AT2G14610	PR1	0.016497	PR1 (PATHOGENESIS-RELATED GENE 1)
266070_at	AT2G18660	EXLB3	0.0112855	EXLB3 (EXPANSIN-LIKE B3 PRECURSOR)
265463_at	AT2G37090	IRX9	0.0110124	IRX9 (IRREGULAR XYLEM 9); transferase, transferring glycosyl groups / xylosyltransferase
267094_at	AT2G38080	LAC4	0.0202281	IRX12/LAC4 (laccase 4); copper ion binding / oxidoreductase
260568_at	AT2G43570	AT2G43570	0.00756741	chitinase, putative
257896_at	AT3G16920	AT3G16920	0.0252026	chitinase
251625_at	AT3G57260	BG2	0.0691055	BGL2 (PATHOGENESIS-RELATED PROTEIN 2); glucan 1,3-beta-glucosidase/ hydrolase, hydrolyzing O-glycosyl compounds
251297_at	AT3G62020	GLP10	0.0064887	GLP10 (GERMIN-LIKE PROTEIN 10); manganese ion binding / metal ion binding / nutrient reservoir
254618_at	AT4G18780	IRX1	0.0884052	CESA8 (CELLULOSE SYNTHASE 8); cellulose synthase/ transferase, transferring glycosyl groups
253191_at	AT4G35350	XCP1	0.00407343	XCP1 (XYLEM CYSTEINE PEPTIDASE 1); cysteine-type peptidase
252886_at	AT4G39350	CESA2	0.0657101	CESA2 (CELLULOSE SYNTHASE 2); cellulose synthase/ transferase, transferring glycosyl groups
250933_at	AT5G03170	FLA11	0.0113691	FLA11 (fasciclin-like arabinogalactan-protein 11)
250505_at	AT5G09870	CESA5	0.0090768	CESA5 (CELLULOSE SYNTHASE 5); transferase, transferring glycosyl groups
246512_at	AT5G15630	IRX6	0.00972929	COBL4/IRX6 (COBRA-LIKE4)
249070_at	AT5G44030	IRX5	0.091666	CESA4 (CELLULOSE SYNTHASE 4); transferase, transferring glycosyl groups
248121_at	AT5G54690	IRX8	0.0135423	GAUT12/IRX8/LGT6 (GALACTURONOSYLTRANSFERASE 12); polygalacturonate 4-alpha-galacturonosyltransferase/ transferase, transferring glycosyl groups / transferase, transferring hexosyl groups
Kinases
261339_at	AT1G35710	AT1G35710	0.00399312	leucine-rich repeat transmembrane protein kinase, putative
261399_at	AT1G79620	AT1G79620	0.00718128	leucine-rich repeat transmembrane protein kinase, putative
267546_at	AT2G32680	AtRLP23	0.00257268	disease resistance family protein
257100_at	AT3G25010	AtRLP41	0.00228873	disease resistance family protein
254869_at	AT4G11890	AT4G11890	0.0062239	protein kinase family protein
254271_at	AT4G23150	AT4G23150	0.00937125	protein kinase family protein
259559_at	AT1G21240	WAK3	0.0022568	WAK3 (WALL ASSOCIATED KINASE 3); kinase/ protein serine/threonine kinase
Phenylpropanoid/Lignin Metabolism
261279_at	AT1G05850	CTL1	0.00924944	POM1 (POM-POM1); chitinase
261692_at	AT1G08450	CRT3	0.00301654	CRT3 (CALRETICULIN 3); calcium ion binding
245792_at	AT1G32100	ATPRR1	0.0033201	pinoresinol-lariciresinol reductase, putative
253876_at	AT4G27430	CIP7	0.00958725	CIP7 (COP1-INTERACTING PROTEIN 7)
251131_at	AT5G01190	LAC10	0.00370377	LAC10 (laccase 10); copper ion binding / oxidoreductase
250958_at	AT5G03260	LAC11	0.00232055	LAC11 (laccase 11); copper ion binding / oxidoreductase
248639_at	AT5G48930	HCT	0.0036626	transferase family protein
247648_at	AT5G60020	LAC17	0.00467518	LAC17 (laccase 17); copper ion binding / oxidoreductase
261809_at	AT1G08340	AT1G08340	0.0020314	rac GTPase activating protein, putative
253798_at	AT4G28500	SND2	0.00298963	ANAC073 (Arabidopsis NAC domain containing protein 73); transcription factor
250322_at	AT5G12870	MYB46	0.00681183	AtMYB46/MYB46 (myb domain protein 46); DNA binding / transcription factor
Miscellaneous
255852_at	AT1G66970	SVL2	0.000220955	glycerophosphoryl diester phosphodiesterase family protein
248062_at	AT5G55450	AT5G55450	0.000605519	protease inhibitor/seed storage/lipid transfer protein (LTP) family protein
Unclassified
257757_at	AT3G18660	PGSIP1	0.00965602	PGSIP1 (PLANT GLYCOGENIN-LIKE STARCH INITIATION PROTEIN 1); transferase, transferring glycosyl groups
250892_at	AT5G03760	RAT4	0.00972885	ATCSLA09 (RESISTANT TO AGROBACTERIUM TRANSFORMATION 4); transferase, transferring glycosyl groups
250445_at	AT5G10760	AT5G10760	0.0135155	aspartyl protease family protein
256054_at	AT1G07120	AT1G07120	0.00223333	similar to proline-rich family protein [Arabidopsis thaliana] (TAIR:AT4G18570.1); similar to unnamed protein product [Vitis vinifera] (GB:CAO21423.1)
264559_at	AT1G09610	AT1G09610	0.00275613	similar to unknown protein [Arabidopsis thaliana] (TAIR:AT4G09990.1); similar to hypothetical protein [Vitis vinifera] (GB:CAN78768.1); contains InterPro domain Protein of unknown function DUF579, plant (InterPro:IPR006514)
246635_at	AT1G31720	AT1G31720	0.00281521	similar to unknown protein [Arabidopsis thaliana] (TAIR:AT4G19370.1); similar to unknown [Picea sitchensis] (GB:ABK21519.1); similar to Os02g0703300 [Oryza sativa (japonica cultivar-group)] (GB:NP_001047854.1); contains InterPro domain Protein of unknown function DUF1218 (InterPro:IPR009606)
261999_at	AT1G33800	AT1G33800	0.00219832	similar to unknown protein [Arabidopsis thaliana] (TAIR:AT4G09990.1); similar to unknown [Populus trichocarpa] (GB:ABK93991.1); contains InterPro domain Protein of unknown function DUF579, plant (InterPro:IPR006514)
262438_at	AT1G47410	AT1G47410	0.00734521	unknown protein
266244_at	AT2G27740	AT2G27740	0.00694943	similar to unknown protein [Arabidopsis thaliana] (TAIR:AT2G36410.2); similar to unnamed protein product [Vitis vinifera] (GB:CAO16676.1); contains InterPro domain Protein of unknown function DUF662 (InterPro:IPR007033)
245105_at	AT2G41610	AT2G41610	0.00333971	similar to unnamed protein product [Vitis vinifera] (GB:CAO24352.1)
259012_at	AT3G07360	PUB9	0.0032718	armadillo/beta-catenin repeat family protein / U-box domain-containing protein
257633_at	AT3G26125	CYP86C2	0.00246387	CYP86C2 (cytochrome P450, family 86, subfamily C, polypeptide 2); oxygen binding
252211_at	AT3G50220	AT3G50220	0.00215151	nucleic acid binding / pancreatic ribonuclease
252025_at	AT3G52900	AT3G52900	0.00233224	similar to unknown protein [Arabidopsis thaliana] (TAIR:AT2G36355.1); similar to hypothetical protein [Vitis vinifera] (GB:CAN75481.1); similar to unnamed protein product [Vitis vinifera] (GB:CAO46538.1); contains InterPro domain Protein of unknown function DUF662 (InterPro:IPR007033)
245329_at	AT4G14365	AT4G14365	0.00355384	zinc finger (C3HC4-type RING finger) family protein / ankyrin repeat family protein
251093_at	AT5G01360	AT5G01360	0.00298673	similar to unknown protein [Arabidopsis thaliana] (TAIR:AT3G55990.1); similar to unnamed protein product [Vitis vinifera] (GB:CAO50124.1); contains InterPro domain Protein of unknown function DUF231, plant (InterPro:IPR004253)
250653_at	AT5G06930	AT5G06930	0.00403149	similar to nucleolar protein gar2-related [Arabidopsis thaliana] (TAIR:AT2G42320.1); similar to nucleolar protein gar2-related [Arabidopsis thaliana] (TAIR:AT2G42320.2); similar to unnamed protein product [Vitis vinifera] (GB:CAO23533.1)
250337_at	AT5G11790	AT5G11790	0.00991316	Ndr family protein

## Sheet: Sheet2
Carotenoid Biosynthesis
Affy ID	Locus ID	Gene Alias	GeneRank	Annotation
Carotenoid Biosynthesis
247025_at	AT5G67030	ZEP	0.0288066	ABA1 (ABA DEFICIENT 1); zeaxanthin epoxidase
247936_at	AT5G57030	LUT2	0.0272432	LUT2 (LUTEIN DEFICIENT 2); lycopene epsilon cyclase
248311_at	AT5G52570	B2	0.0272064	BETA-OHASE 2 (BETA-CAROTENE HYDROXYLASE 2); beta-carotene hydroxylase
259140_at	AT3G10230	LYC	0.0268935	LYC (LYCOPENE CYCLASE); lycopene beta cyclase
264799_at	AT1G08550	NPQ1	0.0265818	NPQ1 (NON-PHOTOCHEMICAL QUENCHING 1)
250095_at	AT5G17230	PSY	0.0264158	PSY (PHYTOENE SYNTHASE); geranylgeranyl-diphosphate geranylgeranyltransferase
251969_at	AT3G53130	LUT1	0.0262311	LUT1 (LUTEIN DEFICIENT 1); oxygen binding
245284_at	AT4G14210	PDS	0.026058	PDS3 (PHYTOENE DESATURASE)
254020_at	AT4G25700	B1	0.0256406	BETA-OHASE 1 (BETA-HYDROXYLASE 1); beta-carotene hydroxylase
246268_at	AT1G31800	LUT5	0.0254381	CYP97A3/LUT5 (CYTOCHROME P450-TYPE MONOOXYGENASE 97A3); carotene beta-ring hydroxylase/ oxygen binding
Photosynthesis
262612_at	AT1G14150	AT1G14150	0.00446796	oxygen evolving enhancer 3 (PsbQ) family protein
260036_at	AT1G68830	STN7	0.00405379	STN7 (STT7 HOMOLOG STN7); kinase/ protein kinase
247816_at	AT5G58260	AT5G58260	0.00395287	Encodes subunit NDH-N of NAD(P)H:plastoquinone dehydrogenase complex (Ndh complex) present in the thylakoid membrane of chloroplasts. This subunit is thought to be required for Ndh complex assembly.
263533_at	AT2G24820	TIC55	0.00394057	TIC55 (TRANSLOCON AT THE INNER ENVELOPE MEMBRANE OF CHLOROPLASTS 55); oxidoreductase
251762_at	AT3G55800	SBPASE	0.00380574	SBPASE (SEDOHEPTULOSE-BISPHOSPHATASE); phosphoric ester hydrolase/ sedoheptulose-bisphosphatase
264959_at	AT1G77090	AT1G77090	0.00314723	thylakoid lumenal 29.8 kDa protein
257222_at	AT3G27925	DEGP1	0.00288004	DEGP1 (DEGP PROTEASE 1); serine-type peptidase
Miscellaneous
256057_at	AT1G07180	NDA1	0.00555567	ATNDI1/NDA1 (ALTERNATIVE NAD(P)H DEHYDROGENASE 1); NADH dehydrogenase
Unclassified
257172_at	AT3G23700	AT3G23700	0.00402549	S1 RNA-binding domain-containing protein
267005_at	AT2G34460	AT2G34460	0.0039689	flavin reductase-related
258188_at	AT3G17800	AT3G17800	0.00318132	mRNA level of the MEB5.2 gene (At3g17800) remains unchanged after cutting the inflorescence stem
265182_at	AT1G23740	AT1G23740	0.00315068	oxidoreductase, zinc-binding dehydrogenase family protein
259460_at	AT1G44000	AT1G44000	0.0028836	similar to unknown protein [Arabidopsis thaliana] (TAIR:AT4G11911.1); similar to hypothetical protein [Vitis vinifera] (GB:CAN81476.1)

## Sheet: Sheet3
Aerobic Respiration
Affy ID	Locus ID	Gene Alias	Gene Rank	Annotation
Energy Production
260706_at	AT1G32350	AOX1D	0.0296325	AOX1D (ALTERNATIVE OXIDASE 1D); alternative oxidase
262275_at	AT1G68710	AT1G68710	0.0255665	haloacid dehalogenase-like hydrolase family protein
265329_at	AT2G18450	SDH1-2	0.0251308	SDH1-2 (Succinate dehydrogenase 1-2)
263250_at	AT2G31390	AT2G31390	0.0026961	pfkB-type carbohydrate kinase family protein
257217_at	AT3G14940	ATPPC3	0.00241169	ATPPC3 (PHOSPHOENOLPYRUVATE CARBOXYLASE 3); phosphoenolpyruvate carboxylase
257058_at	AT3G15352	COX17	0.0270559	ATCOX17 (Arabidopsis thaliana cytochrome c oxidase 17)
258451_at	AT3G22360	AOX1B	0.0269765	AOX1B (alternative oxidase 1B); alternative oxidase
258452_at	AT3G22370	AOX1A	0.0368939	AOX1A (alternative oxidase 1A); alternative oxidase
258235_at	AT3G27620	AOX1C	0.0250533	AOX1C (alternative oxidase 1C); alternative oxidase
255259_at	AT4G05020	NDB2	0.00133482	NDB2 (NAD(P)H DEHYDROGENASE B2); disulfide oxidoreductase
250498_at	AT5G09660	PMDH2	0.00558529	PMDH2 (PEROXISOMAL NAD-MALATE DEHYDROGENASE 2); malate dehydrogenase
245977_at	AT5G13110	G6PD2	0.00169463	G6PD2 (GLUCOSE-6-PHOSPHATE DEHYDROGENASE 2); glucose-6-phosphate dehydrogenase
247989_at	AT5G56350	AT5G56350	0.00436504	pyruvate kinase, putative
247269_at	AT5G64210	AOX2	0.0250195	AOX2 (alternative oxidase 2); alternative oxidase
247060_at	AT5G66760	SDH1-1	0.0270501	SDH1-1 (Succinate dehydrogenase 1-1)
257339_s_at	ATMG00040;AT2G07671;ATMG01080	ATMG00040;AT2G07671;ATMG01080	0.00678955	[ATMG00040, hypothetical protein];[AT2G07671, H+-transporting two-sector ATPase, C subunit family protein];[ATMG01080, subunit 9 of mitochondrial F0-ATPase]
244950_at	ATMG00160	COX2	0.0298419	cytochrome c oxidase subunit 2
266045_s_at	ATMG00220;AT2G07727	ATMG00220;AT2G07727	0.0011626	[ATMG00410, ATPase subunit 6];[AT2G07741, ATPase subunit 6, putative];[ATMG01170, ATPase subunit 6];[AT2G07699, pseudogene, similar to ATPase subunit 6, blastp match of 80% identity and 7.4e-154 P-value to GP|515963|gb|AAA72061.1||M24672 ATPase subunit 6 {Raphanus sativus}]
265230_s_at	ATMG00480;AT2G07707	ATMG00480;AT2G07707	0.00156727	[ATMG00480, Encodes subunit 8 of the mitochondrial F(O) ATP synthase complex.];[AT2G07707, Identical to ATP synthase protein YMF19 (YMF19) [Arabidopsis Thaliana] (GB:P93303;GB:Q4PL89); similar to Putative ATP synthase protein YMF19 (Mitochondrial protein YMF19) (GB:Q03152); contains InterPro domain Protein of unknown function DUF1082, plant mitochondria (InterPro:IPR009455); contains InterPro dom…
257338_s_at	ATMG00513;AT2G07711	ATMG00513;AT2G07711	0.00159174	[ATMG00513, Mitochondrial NADH dehydrogenase subunit 5. The gene is trans-spliced from three different pre-cursors, NAD5a, NAD5b and NAD5c.];[AT2G07711, pseudogene, similar to NADH dehydrogenase subunit 5, blastp match of 97% identity and 2.2e-244 P-value to GP|1066145|dbj|BAA07176.1||D37958 NADH dehydrogenase subunit 5 {Malus x domestica}]
244901_at	ATMG00640	ORF25	0.00496041	encodes a plant b subunit of mitochondrial ATP synthase based on structural similarity and the presence in the F(0) complex.
244902_at	ATMG00650	NAD4L	0.00563061	Encodes NADH dehydrogenase subunit 4L.
257333_at	ATMG01360	COX1	0.00318205	cytochrome c oxidase subunit 1
248049_at	AT5G56090	COX15	0.00126592	COX15 (CYTOCHROME C OXIDASE 15)
Amino Acid Metabolism
266365_at	AT2G41220	GLU2	0.0106134	GLU2 (Glutamate synthase)
258160_at	AT3G17820	ATGSKB6	0.00194394	ATGSKB6 (Arabidopsis thaliana glutamine synthase clone KB6); glutamate-ammonia ligase
Carbohydrate Metabolism
267300_at	AT2G30140	AT2G30140	0.00135363	UDP-glucoronosyl/UDP-glucosyl transferase family protein
249658_s_at	AT5G36700;AT5G36790	AT5G36700;AT5G36790	0.00151875	[AT5G36790, phosphoglycolate phosphatase, putative];[AT5G36700, ATPGLP1/PGLP1 (2-PHOSPHOGLYCOLATE PHOSPHATASE 1); phosphoglycolate phosphatase]
Photosynthesis
262612_at	AT1G14150	AT1G14150	0.00125445	oxygen evolving enhancer 3 (PsbQ) family protein
262288_at	AT1G70760	CRR23	0.0013907	inorganic carbon transport protein-related
266716_at	AT2G46820	PSAP	0.00119857	PSAP/PSI-P/PTAC8/TMP14 (THYLAKOID MEMBRANE PHOSPHOPROTEIN OF 14 KDA); DNA binding
255435_at	AT4G03280	PETC	0.0012053	PETC (PHOTOSYNTHETIC ELECTRON TRANSFER C)
255046_at	AT4G09650	ATPD	0.00117788	ATP synthase delta chain, chloroplast, putative / H(+)-transporting two-sector ATPase, delta (OSCP) subunit, putative
254398_at	AT4G21280	PSBQA	0.0013168	PSBQ/PSBQ-1/PSBQA; calcium ion binding
245904_at	AT5G11110	KNS2	0.00137441	ATSPS2F/SPS1 (SUCROSE PHOSPHATE SYNTHASE 1); sucrose-phosphate synthase
Miscellaneous
244944_s_at	ATMG00080;ATMG00090	ATMG00080;ATMG00090	0.00147302	[ATMG00080, encodes a mitochondrial ribosomal protein L16, which is a constituent of the large ribosomal subunit];[ATMG00090, ribosomal protein S3]
246042_at	AT5G19440	AT5G19440	0.00249089	cinnamyl-alcohol dehydrogenase, putative (CAD)
246375_at	AT1G51830	AT1G51830	0.00240385	ATP binding / kinase/ protein serine/threonine kinase
Stress Response
264708_at	AT1G09740	AT1G09740	0.00548938	ethylene-responsive protein, putative
261192_at	AT1G32870	ANAC13	0.00505818	ANAC013 (Arabidopsis NAC domain containing protein 13); transcription factor
266330_at	AT2G01530	MLP329	0.00496941	MLP329 (MLP-LIKE PROTEIN 329)
266941_at	AT2G18980	AT2G18980	0.00270028	peroxidase, putative
266267_at	AT2G29460	GST22	0.00646934	ATGSTU4 (GLUTATHIONE S-TRANSFERASE 22); glutathione transferase
266270_at	AT2G29470	GST21	0.00349888	ATGSTU3 (GLUTATHIONE S-TRANSFERASE 21); glutathione transferase
259276_at	AT3G01190	AT3G01190	0.00288189	peroxidase 27 (PER27) (P27) (PRXR7)
258277_at	AT3G26830	PAD3	0.00521873	PAD3 (PHYTOALEXIN DEFICIENT 3); oxygen binding
256576_at	AT3G28210	PMZ	0.00126437	PMZ; zinc ion binding
253046_at	AT4G37370	CYP81D8	0.0108447	CYP81D8 (cytochrome P450, family 81, subfamily D, polypeptide 8); oxygen binding
250059_at	AT5G17820	AT5G17820	0.00321379	peroxidase 57 (PER57) (P57) (PRXR10)
246744_at	AT5G27760	AT5G27760	0.00613297	hypoxia-responsive family protein
247199_at	AT5G65210	TGA1	0.00532652	TGA1; DNA binding / calmodulin binding / transcription factor
249481_at	AT5G38900	AT5G38900	0.00264976	DSBA oxidoreductase family protein
257252_at	AT3G24170	ATGR1	0.0014258	ATGR1 (GLUTATHIONE-DISULFIDE REDUCTASE); glutathione-disulfide reductase
Transport Facilitation
265006_at	AT1G61570	TIM13	0.00642964	TIM13; P-P-bond-hydrolysis-driven protein transmembrane transporter
263403_at	AT2G04040	TX1	0.00122959	ATDTX1; antiporter/ multidrug efflux pump/ multidrug transporter/ transporter
263502_s_at	AT2G07675;ATMG00980	AT2G07675;ATMG00980	0.0029771	[ATMG00040, hypothetical protein];[AT2G07671, H+-transporting two-sector ATPase, C subunit family protein];[ATMG01080, subunit 9 of mitochondrial F0-ATPase]
252334_at	AT3G48850	AT3G48850	0.00371932	mitochondrial phosphate transporter, putative
254500_at	AT4G20110	AT4G20110	0.00136088	vacuolar sorting receptor, putative
251020_at	AT5G02270	ATNAP9	0.00161299	ATNAP9 (Non-intrinsic ABC protein 9)
248101_at	AT5G55200	AT5G55200	0.0075846	co-chaperone grpE protein, putative
247851_at	AT5G58070	TIL	0.00252853	lipocalin, putative
247678_at	AT5G59520	ZIP2	0.00297324	ZIP2 (ZINC TRANSPORTER 2 PRECURSOR); transferase, transferring glycosyl groups / zinc ion transmembrane transporter
246984_at	AT5G67310	CYP81G1	0.00185199	CYP81G1 (cytochrome P450, family 81, subfamily G, polypeptide 1); oxygen binding
Unclassified
260916_at	AT1G02475	AT1G02475	0.00230686	similar to unknown protein [Arabidopsis thaliana] (TAIR:AT4G01883.1); similar to unnamed protein product [Vitis vinifera] (GB:CAO40177.1); contains InterPro domain Streptomyces cyclase/dehydrase (InterPro:IPR005031)
263709_at	AT1G09310	AT1G09310	0.00526915	similar to unknown protein [Arabidopsis thaliana] (TAIR:AT1G56580.1); similar to unknown [Populus trichocarpa] (GB:ABK94207.1); contains InterPro domain Protein of unknown function DUF538 (InterPro:IPR007493)
257401_at	AT1G23550	SRO2	0.00259952	SRO2 (SIMILAR TO RCD ONE 2); NAD+ ADP-ribosyltransferase
259864_at	AT1G72800	AT1G72800	0.00153582	nuM1-related
261118_at	AT1G75460	AT1G75460	0.00488814	ATP-dependent protease La (LON) domain-containing protein
266012_s_at	AT2G07699;ATMG00410;AT2G07741;ATMG01170	AT2G07699;ATMG00410;AT2G07741;ATMG01170	0.0015191	[AT2G07723, pseudogene, similar to orf454~homology with two ORFs from Marchantia polymorpha mtDNA (orf169 and orf322), high similarity to 3'-terminal part of ccl1 of Rhodobacter, blastp match of 76% identity and 3.4e-193 P-value to GP|459537|emb|CAA54966.1||X78036 orf454~homology with two ORFs from Marchantia polymorpha mtDNA (orf169 and orf322), high similarity to 3'-terminal part of ccl1 of Rho…
244951_s_at	AT2G07723;ATMG00180	AT2G07723;ATMG00180	0.00424442	[AT2G07727, cytochrome b (MTCYB) (COB) (CYTB)];[ATMG00220, Mitochondrial apocytochrome b (cob) gene encodes a subunit of the ubiquinol-cytochrome c oxidoreductase and is part of a 5 kb transcript. The transcript also contains a pseudogene for ribosomal protein S14 called RPS15 and a tRNA(Ser) gene. Both the Cob and RPS15 genes are edited in the transcript.]
265415_at	AT2G20890	THF1	0.0013652	PSB29 (THYLAKOID FORMATION1)
260522_x_at	AT2G41730	AT2G41730	0.00588973	similar to unknown protein [Arabidopsis thaliana] (TAIR:AT5G24640.1); similar to unnamed protein product [Vitis vinifera] (GB:CAO14635.1)
266925_at	AT2G45740	PEX11D	0.00327106	PEX11D
258162_at	AT3G17810	AT3G17810	0.00144994	dihydroorotate dehydrogenase family protein / dihydroorotate oxidase family protein
257966_at	AT3G19800	AT3G19800	0.00486761	similar to unnamed protein product [Vitis vinifera] (GB:CAO15360.1)
256754_at	AT3G25690	CHUP1	0.0012303	CHUP1 (CHLOROPLAST UNUSUAL POSITIONING 1)
251975_at	AT3G53230	AT3G53230	0.00157185	cell division cycle protein 48, putative / CDC48, putative
254718_at	AT4G13580	AT4G13580	0.00306433	disease resistance-responsive family protein
254318_at	AT4G22530	AT4G22530	0.00116779	embryo-abundant protein-related
253136_at	AT4G35470	AT4G35470	0.00345139	leucine-rich repeat family protein
251036_at	AT5G02160	AT5G02160	0.00234748	unknown protein
250668_at	AT5G07020	AT5G07020	0.00129802	proline-rich family protein
250279_at	AT5G13200	AT5G13200	0.00412113	GRAM domain-containing protein / ABA-responsive protein-related
249435_at	AT5G39970	AT5G39970	0.001932	catalytic
249233_at	AT5G42150	AT5G42150	0.00175841	electron carrier/ protein disulfide oxidoreductase
249125_at	AT5G43450	AT5G43450	0.00312446	2-oxoglutarate-dependent dioxygenase, putative
248492_at	AT5G51040	AT5G51040	0.00166139	similar to unnamed protein product [Vitis vinifera] (GB:CAO23083.1); contains InterPro domain Protein of unknown function DUF339 (InterPro:IPR005631)
248449_at	AT5G51110	AT5G51110	0.0013591	similar to dehydratase family [Arabidopsis thaliana] (TAIR:AT1G29810.1); similar to unnamed protein product [Vitis vinifera] (GB:CAO62291.1); contains InterPro domain Transcriptional coactivator/pterin dehydratase (InterPro:IPR001533)
244906_at	ATMG00690	ORF240A	0.00374248	hypothetical protein
257321_at	ATMG01130	ORF106F	0.00304823	hypothetical protein
257334_at	ATMG01370	ORF111D	0.00258033	hypothetical protein
