# Supplementary material for: Reverse engineering and analysis of large genome-scale gene networks
Source: Nucleic Acids Res. 2012 Oct 5;41(1):e24. doi: 10.1093/nar/gks904 (PMC3592423; doi:10.1093/nar/gks904)
Supplement: Supplementary Data [file supp_gks904_nar-00583-met-n-2012-File016.xls]

## Sheet: Table S1
Database	Experiment	CEL files
ArrayExpress	E-MEXP-1304	84
ArrayExpress	E-TABM-18	55
ArrayExpress	E-TABM-52	52
ArrayExpress	E-TABM-19	36
ArrayExpress	E-MEXP-1299	36
ArrayExpress	E-MEXP-828	34
ArrayExpress	E-MEXP-728	28
ArrayExpress	E-MEXP-1138	28
ArrayExpress	E-MEXP-791	24
ArrayExpress	E-MEXP-739	24
ArrayExpress	E-MEXP-509	24
ArrayExpress	E-MEXP-475	23
ArrayExpress	E-MEXP-546	21
ArrayExpress	E-TABM-63	20
ArrayExpress	E-MEXP-550	20
ArrayExpress	E-TABM-21	18
ArrayExpress	E-MEXP-265	18
ArrayExpress	E-ATMX-27	18
ArrayExpress	E-MEXP-1797	17
ArrayExpress	E-MEXP-807	16
ArrayExpress	E-MEXP-1112	16
ArrayExpress	E-MEXP-300	15
ArrayExpress	E-MEXP-1474	15
ArrayExpress	E-MEXP-547	14
ArrayExpress	E-ATMX-32	14
ArrayExpress	E-ATMX-13	14
ArrayExpress	E-MEXP-637	12
ArrayExpress	E-MEXP-444	12
ArrayExpress	E-MEXP-174	12
ArrayExpress	E-MEXP-432	10
ArrayExpress	E-MEXP-285	10
ArrayExpress	E-ATMX-35	9
ArrayExpress	E-ATMX-25	9
ArrayExpress	E-MEXP-98	8
ArrayExpress	E-MEXP-81	8
ArrayExpress	E-MEXP-1443	8
ArrayExpress	E-MEXP-838	6
ArrayExpress	E-MEXP-502	6
ArrayExpress	E-MEXP-443	6
ArrayExpress	E-ATMX-34	6
ArrayExpress	E-ATMX-26	6
ArrayExpress	E-MEXP-809	4
AtGenExpress	ME00319	237
AtGenExpress	ME00339	94
AtGenExpress	ME00338	60
AtGenExpress	ME00330	60
AtGenExpress	ME00329	60
AtGenExpress	ME00340	52
AtGenExpress	ME00328	52
AtGenExpress	ME00327	52
AtGenExpress	ME00326	52
AtGenExpress	ME00325	52
AtGenExpress	ME00354	48
AtGenExpress	ME00345	48
AtGenExpress	ME00331	48
AtGenExpress	ME00332	42
AtGenExpress	ME00353	32
AtGenExpress	ME00352	26
AtGenExpress	ME00343	24
AtGenExpress	ME00335	24
AtGenExpress	ME00347	22
AtGenExpress	ME00357	20
AtGenExpress	ME00359	18
AtGenExpress	ME00342	18
AtGenExpress	ME00363	12
AtGenExpress	ME00356	12
AtGenExpress	ME00350	12
AtGenExpress	ME00344	12
AtGenExpress	ME00341	12
AtGenExpress	ME00337	12
AtGenExpress	ME00336	12
AtGenExpress	ME00334	12
AtGenExpress	ME00333	12
AtGenExpress	ME00365	10
AtGenExpress	ME00358	10
AtGenExpress	ME00364	8
AtGenExpress	ME00351	8
AtGenExpress	ME00349	8
AtGenExpress	ME00366	7
AtGenExpress	ME00360	6
AtGenExpress	ME00355	6
AtGenExpress	ME00346	6
AtGenExpress	ME00367	4
AtGenExpress	ME00362	4
AtGenExpress	ME00361	4
AtGenExpress	ME00348	4
GEO	GSE12404	69
GEO	GSE10576	52
GEO	GSE9719	30
GEO	GSE11558	28
GEO	GSE4733	27
GEO	GSE9955	24
GEO	GSE9728	24
GEO	GSE11852	24
GEO	GSE10749	24
GEO	GSE10646	24
GEO	GSE10522	24
GEO	GSE10670	22
GEO	GSE7743	21
GEO	GSE11708	20
GEO	GSE7570	18
GEO	GSE9816	18
GEO	GSE12887	18
GEO	GSE6825	16
GEO	GSE3326	16
GEO	GSE7796	15
GEO	GSE11262	15
GEO	GSE10016	14
GEO	GSE14091	13
GEO	GSE9957	12
GEO	GSE7353	12
GEO	GSE6906	12
GEO	GSE6832	12
GEO	GSE6826	12
GEO	GSE5770	12
GEO	GSE12856	12
GEO	GSE6828	11
GEO	GSE11216	11
GEO	GSE7211	10
GEO	GSE13469	10
GEO	GSE12691	10
GEO	GSE10509	10
GEO	GSE7227	9
GEO	GSE6831	9
GEO	GSE4113	9
GEO	GSE9956	8
GEO	GSE7112	8
GEO	GSE6638	8
GEO	GSE5759	8
GEO	GSE5534	8
GEO	GSE12676	8
GEO	GSE10812	8
GEO	GSE10643	8
GEO	GSE4662	7
GEO	GSE6827	6
GEO	GSE12401	6
GEO	GSE11594	6
GEO	GSE10568	6
GEO	GSE10248	6
GEO	GSE6823	5
GEO	GSE6788	4
GEO	GSE5537	4
GEO	GSE12137	4
GEO	GSE12029	4
GEO	GSE11119	4
GEO	GSE10928	4
NASC	NASC-61	35
NASC	NASC-92	28
NASC	NASC-70	26
NASC	NASC-147	24
NASC	NASC-367	23
NASC	NASC-59	22
NASC	NASC-60	18
NASC	NASC-365	17
NASC	NASC-105	16
NASC	NASC-81	15
NASC	NASC-330	14
NASC	NASC-108	13
NASC	NASC-338	12
NASC	NASC-324	12
NASC	NASC-29	12
NASC	NASC-89	10
NASC	NASC-52	10
NASC	NASC-84	9
NASC	NASC-76	9
NASC	NASC-32	9
NASC	NASC-136	9
NASC	NASC-96	8
NASC	NASC-77	8
NASC	NASC-71	8
NASC	NASC-66	8
NASC	NASC-65	8
NASC	NASC-54	8
NASC	NASC-337	8
NASC	NASC-78	7
NASC	NASC-74	7
NASC	NASC-53	7
NASC	NASC-44	7
NASC	NASC-82	6
NASC	NASC-80	6
NASC	NASC-79	6
NASC	NASC-63	6
NASC	NASC-62	6
NASC	NASC-56	6
NASC	NASC-51	6
NASC	NASC-48	6
NASC	NASC-40	6
NASC	NASC-343	6
NASC	NASC-335	6
NASC	NASC-30	6
NASC	NASC-27	6
NASC	NASC-26	6
NASC	NASC-24	6
NASC	NASC-102	6
NASC	NASC-49	5
NASC	NASC-101	5
NASC	NASC-46	4

## Sheet: Table S2
Nodes	100
Observations	200
Average over 10 executions
	Linear			Sigmoidal			Steep
	TINGe	ARACNe	GeneNet	TINGe	ARACNe	GeneNet	TINGe	ARACNe	GeneNet
Precision	0.697013	0.700232	0.809939	0.73421	0.731384	0.391	0.527831	0.385551	0.117033
Recall	0.572529	0.57555	0.162599	0.655813	0.647413	0.13237	0.471513	0.347887	0.217631
F-Score	0.628117	0.631256	0.262035	0.691806	0.685951	0.176592	0.49658	0.363333	0.14739
Nodes	500
Observations	200
Average over 10 executions
	Linear			Sigmoidal			Steep
	TINGe	ARACNe	GeneNet	TINGe	ARACNe	GeneNet	TINGe	ARACNe	GeneNet
Precision	0.559415	0.597429	0.137829	0.461174	0.50119	0.0881524	0.501979	0.468715	0.069799
Recall	0.443975	0.45146	0.345384	0.395436	0.391549	0.401292	0.392412	0.331718	0.363027
F-Score	0.494921	0.51423	0.196842	0.425554	0.439531	0.144315	0.440413	0.38841	0.116915
Comparisom of execution times
Time in seconds	100x200	500x200
TINGe	2	50
ARACNe	11	260
GGM	1	10

## Sheet: Table S3
TINGe runtime in seconds for different number of genes n,
and different number of expression observations m
	Time in seconds				Relative speedup
Processors	m=911 n=2048	m=911 n=4096	m=2996 n=2048	m=2996 n=4096	m=911 n=2048	m=911 n=4096	m=2996 n=2048	m=2996 n=4096
32	382	1525	1489	5932	1	1	1	1
64	193	766	752	2986	1.97927	1.99086	1.98005	1.9866
128	98	385	378	1495	3.89796	3.96104	3.93915	3.96789
256	50	196	193	762	7.64	7.78061	7.71503	7.78478
512	27	101	101	386	14.1481	15.099	14.7426	15.3679
1024	17	55	56	203	22.4706	27.7273	26.5893	29.2217

## Sheet: Table S4
ATH1 Probe	AGI	Alias	Degree	Betweenness	Clustering	Description
250498_at	AT5G09660	PMDH2	2290	0.0599469	0.00528214	encodes a microbody NAD-dependent malate dehydrogenase encodes an peroxisomal NAD-malate dehydrogenase that is involved in fatty acid beta-oxidation through providing NAD to the process of converting fatty acyl CoA to acetyl CoA.
266716_at	AT2G46820	PSAP	1481	0.0196426	0.01356	Encodes the P subunit of Photosystem I. About 25% of the TMP14 pool appeared to be phosphorylated, and this ratio is not affected by light. Contains seven phosphorylation sites on threonine residue and chloroplast targeting signal. Located in the proximity of PSI-L, -H and -O subunits.
262288_at	AT1G70760	CRR23	1388	0.0270222	0.0110007	a subunit of the chloroplast NAD(P)H dehydrogenase complex, involved in PSI cyclic electron transport. Located on the thylakoid membrane. Mutant has impaired NAD(P)H dehydrogenase activity.
257172_at	AT3G23700	AT3G23700	1343	0.0252777	0.00977304	S1 RNA-binding domain-containing protein; similar to RPS1 (ribosomal protein S1), RNA binding [Arabidopsis thaliana] (TAIR:AT5G30510.1); similar to unnamed protein product [Vitis vinifera] (GB:CAO45252.1); contains InterPro domain S1, RNA binding; (InterPro:IPR003029); contains InterPro domain Nucleic acid-binding, OB-fold (InterPro:IPR012340); contains InterPro domain Nucleic acid-binding, OB-fo…
245195_at	AT1G67740	PSBY	1151	0.0160399	0.0155736	PsbY precursor (psbY) mRNA. This single nuclear gene is imported into the chloroplasts where it is processed into two integral membrane proteins with identical topology (PsbY-1 and PsbY-2). The protein appears to bind manganese but its role is not well understood.
251762_at	AT3G55800	SBPASE	1117	0.0143637	0.0229525	Encodes the chloroplast enzyme sedoheptulose-1,7-bisphosphatase (SBPase), involved in the carbon reduction of the Calvin cycle. Increase in SBPase activity in transgenic lines accumulate up to 50% more sucrose and starch than wild-type.
255720_at	AT1G32060	PRK	1086	0.0132198	0.018294	PRK (PHOSPHORIBULOKINASE); ATP binding / phosphoribulokinase/ protein binding; Identical to Phosphoribulokinase, chloroplast precursor [Arabidopsis Thaliana] (GB:P25697); similar to uracil phosphoribosyltransferase, putative / UMP pyrophosphorylase, putative / UPRTase, putative [Arabidopsis thaliana] (TAIR:AT3G27440.1); similar to hypothetical protein [Vitis vinifera] (GB:CAN78901.1); contains In…
262612_at	AT1G14150	AT1G14150	1074	0.0208339	0.0192884	oxygen evolving enhancer 3 (PsbQ) family protein; similar to oxygen evolving enhancer 3 (PsbQ) family protein [Arabidopsis thaliana] (TAIR:AT3G01440.1); similar to unnamed protein product [Vitis vinifera] (GB:CAO48361.1); contains InterPro domain Photosystem II oxygen evolving complex protein PsbQ; (InterPro:IPR008797)
259981_at	AT1G76450	AT1G76450	1060	0.013488	0.0154133	oxygen-evolving complex-related; Identical to Unknown thylakoid lumen protein, chloroplast precursor [Arabidopsis Thaliana] (GB:Q9S720); similar to hypothetical protein [Vitis vinifera] (GB:CAN64877.1); contains InterPro domain Mog1/PsbP/DUF1795, alpha/beta/alpha sandwich (InterPro:IPR016124)
260014_at	AT1G68010	HPR	1039	0.0153581	0.0174801	Encodes hydroxypyruvate reductase.
255046_at	AT4G09650	ATPD	1029	0.0229571	0.0213441	Encodes the chloroplast ATPase delta-subunit.
248449_at	AT5G51110	AT5G51110	1027	0.0100656	0.0160349	similar to dehydratase family [Arabidopsis thaliana] (TAIR:AT1G29810.1); similar to expressed protein [Oryza sativa (japonica cultivar-group)] (GB:ABF93463.1); contains InterPro domain Transcriptional coactivator/pterin dehydratase; (InterPro:IPR001533)
247816_at	AT5G58260	AT5G58260	1019	0.017402	0.0172074	Encodes subunit NDH-N of NAD(P)H:plastoquinone dehydrogenase complex (Ndh complex) present in the thylakoid membrane of chloroplasts. This subunit is thought to be required for Ndh complex assembly.
267376_at	AT2G26330	ER	997	0.046852	0.00268275	Homologous to receptor protein kinases. Involved in specification of organs originating from the shoot apical meristem. Contains a cytoplasmic protein kinase catalytic domain, a transmembrane region, and an extracellular leucine-rich repeat. ER has been identified as a quantitative trait locus for transpiration efficiency by influencing epidermal and mesophyll development, stomatal density and po…
249875_at	AT5G23120	HCF136	979	0.01371	0.0203684	encodes a stability and/or assembly factor of photosystem II
261948_at	AT1G64680	AT1G64680	967	0.011744	0.0137627	similar to unknown protein [Arabidopsis thaliana] (TAIR:AT1G03055.1); similar to hypothetical protein LOC_Os11g37650 [Oryza sativa (japonica cultivar-group)] (GB:ABA94460.1); similar to Os08g0114100 [Oryza sativa (japonica cultivar-group)] (GB:NP_001060847.1)
253420_at	AT4G32260	AT4G32260	956	0.0120438	0.0218734	ATP synthase family; similar to unknown [Populus trichocarpa] (GB:ABK94675.1); contains InterPro domain ATPase, F0 complex, subunit B/B&apos; (InterPro:IPR002146)
264959_at	AT1G77090	AT1G77090	932	0.0208813	0.0100059	thylakoid lumenal 29.8 kDa protein; Identical to Thylakoid lumenal 29.8 kDa protein, chloroplast precursor [Arabidopsis Thaliana] (GB:O49292); similar to thylakoid lumenal 20 kDa protein [Arabidopsis thaliana] (TAIR:AT3G56650.1); similar to unnamed protein product [Vitis vinifera] (GB:CAO60896.1); contains InterPro domain Mog1/PsbP/DUF1795, alpha/beta/alpha sandwich (InterPro:IPR016124); contains…
245198_at	AT1G67700	AT1G67700	885	0.0126029	0.0228264	similar to At1g67700/F12A21_30 [Medicago truncatula] (GB:ABE84614.1); contains domain OLIGOPEPTIDASE (PTHR11804:SF2); contains domain PROTEASE M3 THIMET OLIGOPEPTIDASE-RELATED (PTHR11804)
259603_at	AT1G56500	AT1G56500	870	0.0169887	0.0191315	haloacid dehalogenase-like hydrolase family protein; similar to EMB1974 (EMBRYO DEFECTIVE 1974) [Arabidopsis thaliana] (TAIR:AT3G07060.1); similar to hypothetical protein OsI_007169 [Oryza sativa (indica cultivar-group)] (GB:EAY85936.1); similar to unnamed protein product [Vitis vinifera] (GB:CAO17415.1); similar to predicted protein [Physcomitrella patens subsp. patens] (GB:EDQ70349.1); contains…
259838_at	AT1G52220	AT1G52220	867	0.00719443	0.0135505	similar to TMP14 (THYLAKOID MEMBRANE PHOSPHOPROTEIN OF 14 KDA) [Arabidopsis thaliana] (TAIR:AT2G46820.2); similar to P0460E08.25 [Oryza sativa (japonica cultivar-group)] (GB:BAB61215.1); similar to Os01g0761000 [Oryza sativa (japonica cultivar-group)] (GB:NP_001044320.1)
248962_at	AT5G45680	AT5G45680	826	0.00908765	0.0243334	FK506-binding protein 1 (FKBP13); Identical to FKBP-type peptidyl-prolyl cis-trans isomerase 3, chloroplast precursor (FKBP13) [Arabidopsis Thaliana] (GB:Q9SCY2;GB:Q8M8T4); similar to immunophilin, putative / FKBP-type peptidyl-prolyl cis-trans isomerase, putative [Arabidopsis thaliana] (TAIR:AT4G39710.1); similar to unnamed protein product [Vitis vinifera] (GB:CAO41908.1); contains InterPro doma…
258398_at	AT3G15360	ATM4	825	0.012569	0.0120212	encodes a prokaryotic thioredoxin
247131_at	AT5G66190	FNR1	820	0.00779276	0.0262902	Encodes a leaf-type ferredoxin:NADP(H) oxidoreductase. It is present in both chloroplast stroma and thylakoid membranes but is more abundant in the thylakoid. The affinity of this enzyme for ferredoxin is slightly, but significantly, higher than AtLFNR2, an isoform of the same enzyme. AtLFNR1 forms a heterodimer with AtFNR2 and is also a prerequisite to attach AtFNR2 to the thylakoid membrane.
249658_s_at	AT5G36700;AT5G36790	AT5G36700;AT5G36790	758	0.00659589	0.0321049
245701_at	AT5G04140	GLS1	756	0.0053185	0.00815375	Encodes a gene whose sequence is similar to ferredoxin dependent glutamate synthase (Fd-GOGAT). Expression in leaves is induced by light and sucrose. Proposed to be involved in photorespiration and nitrogen assimilation.
252116_at	AT3G51510	AT3G51510	750	0.00983575	0.0251144	similar to unknown [Hordeum vulgare] (GB:ABK56720.1)
266979_at	AT2G39470	PPL2	710	0.00454015	0.0155506	PPL2 (PSBP-LIKE PROTEIN 2); calcium ion binding; similar to PPL1 (PSBP-LIKE PROTEIN 1), calcium ion binding [Arabidopsis thaliana] (TAIR:AT3G55330.1); similar to unnamed protein product [Vitis vinifera] (GB:CAO69260.1); contains InterPro domain Mog1/PsbP/DUF1795, alpha/beta/alpha sandwich (InterPro:IPR016124); contains InterPro domain Mog1/PsbP, alpha/beta/alpha sandwich (InterPro:IPR016123); con…
252366_at	AT3G48420	AT3G48420	686	0.00614503	0.0165776	haloacid dehalogenase-like hydrolase family protein; similar to haloacid dehalogenase-like hydrolase family protein [Arabidopsis thaliana] (TAIR:AT4G39970.1); similar to unnamed protein product [Vitis vinifera] (GB:CAO64185.1); contains InterPro domain Haloacid dehydrogenase/epoxide hydrolase; (InterPro:IPR005833); contains InterPro domain Haloacid dehalogenase-like hydrolase; (InterPro:IPR005834…
245354_at	AT4G17600	LIL3:1	645	0.0104451	0.0256103	Encodes Lil3:1 (light-harvesting-like) protein. Belongs to the Lhc super-gene family encodes the light-harvesting chlorophyll a/b-binding (LHC) proteins that constitute the antenna system of the photosynthetic apparatus. A generic LHC motif is present in Lil3:1.
256015_at	AT1G19150	LHCA6	638	0.00648314	0.0277063	PSI type II chlorophyll a/b-binding protein (Lhca2*1) mRNA,
254398_at	AT4G21280	PSBQA	637	0.00303486	0.0328584	Encodes the PsbQ subunit of the oxygen evolving complex of photosystem II.
262939_s_at	AT1G16300;AT1G79530	AT1G16300;AT1G79530	636	0.0283873	0.00918635
261118_at	AT1G75460	AT1G75460	631	0.0102453	0.0224386	ATP-dependent protease La (LON) domain-containing protein; similar to ATP-dependent protease La (LON) domain-containing protein [Arabidopsis thaliana] (TAIR:AT1G19740.1); similar to unnamed protein product [Vitis vinifera] (GB:CAO61078.1); contains InterPro domain Peptidase S16, lon N-terminal; (InterPro:IPR003111)
259625_at	AT1G42970	GAPB	630	0.00427504	0.0328917	Encodes chloroplast localized glyceraldehyde-3-phosphate dehydrogenase.
250668_at	AT5G07020	AT5G07020	623	0.00609987	0.0338885	proline-rich family protein; similar to unknown protein [Lycopersicon esculentum] (GB:AAU03360.1)
257190_at	AT3G13120	AT3G13120	620	0.0125819	0.0425139	30S ribosomal protein S10, chloroplast, putative; Identical to 30S ribosomal protein S10, chloroplast precursor (RPS10) [Arabidopsis Thaliana] (GB:Q9LK61); similar to 30S ribosomal protein S10-like [Brassica rapa] (GB:ABL97980.1); contains InterPro domain Ribosomal protein S10, bacterial; (InterPro:IPR005731); contains InterPro domain Ribosomal protein S10; (InterPro:IPR001848)
247637_at	AT5G60600	HDS	618	0.00977168	0.018337	Encodes a chloroplast-localized hydroxy-2-methyl-2-(E)-butenyl 4-diphosphate (HMBPP) synthase (HDS), catalyzes the formation of HMBPP from 2-C-methyl-D-erythrytol 2,4-cyclodiphosphate (MEcPP). The HDS enzyme controls the penultimate steps of the biosynthesis of IPP and dimethylallyl diphosphate (DMAPP) via the MEP pathway and may serve as a metabolic control point for SA-mediated disease resistan…
264185_at	AT1G54780	AT1G54780	614	0.00319705	0.0233114	thylakoid lumen 18.3 kDa protein; similar to unnamed protein product [Vitis vinifera] (GB:CAO17663.1); contains InterPro domain Protein of unknown function DUF477 (InterPro:IPR007621)
261119_at	AT1G75350	emb2184	604	0.00492569	0.0316354	EMB2184 (EMBRYO DEFECTIVE 2184); structural constituent of ribosome; Identical to 50S ribosomal protein L31, chloroplast precursor (RPL31) [Arabidopsis Thaliana] (GB:Q9FWS4); similar to unnamed protein product [Vitis vinifera] (GB:CAO61124.1); similar to hypothetical protein [Vitis vinifera] (GB:CAN64555.1); contains InterPro domain Ribosomal protein L31; (InterPro:IPR002150)
265247_at	AT2G43030	AT2G43030	586	0.00571125	0.0273563	ribosomal protein L3 family protein; Identical to 50S ribosomal protein L3-1, chloroplast precursor (RPL3A) [Arabidopsis Thaliana] (GB:Q9SKX4;GB:Q8LEQ9); similar to RPL3P (ribosomal protein large subunit 3P), structural constituent of ribosome [Arabidopsis thaliana] (TAIR:AT3G17465.1); similar to 50S ribosomal protein L3, chloroplast precursor (GB:O80360); contains InterPro domain Ribosomal prote…
255567_at	AT4G01150	AT4G01150	576	0.0047958	0.0210205	Identical to Uncharacterized protein At4g01150, chloroplast precursor [Arabidopsis Thaliana] (GB:O04616;GB:Q38835); similar to unknown [Populus trichocarpa] (GB:ABK95729.1)
255435_at	AT4G03280	PETC	572	0.00320821	0.0311134	Encodes the Rieske FeS center of cytochrome b6f complex. Gene is expressed in shoot but not in root. Mutant has reduced electron transport at saturating light intensities and Q-cycle activity is hypersensitive to acidification of the thylakoid lumen.
261788_at	AT1G15980	NDF1	563	0.00431294	0.0292978	encodes a novel subunit of the chloroplast NAD(P)H dehydrogenase complex, involved in cyclic electron flow around photosystem I to produce ATP.
255719_at	AT1G32080	AT1G32080	549	0.00363569	0.0244373	membrane protein, putative; similar to unnamed protein product [Vitis vinifera] (GB:CAO67510.1); contains InterPro domain Duffy antigen/chemokine receptor; (InterPro:IPR005384); contains InterPro domain LrgB-like protein; (InterPro:IPR007300)
251784_at	AT3G55330	PPL1	542	0.00409554	0.0518924	PPL1 (PSBP-LIKE PROTEIN 1); calcium ion binding; Identical to PsbP-related thylakoid lumenal protein 2, chloroplast precursor [Arabidopsis Thaliana] (GB:P82538); similar to PPL2 (PSBP-LIKE PROTEIN 2), calcium ion binding [Arabidopsis thaliana] (TAIR:AT2G39470.2); similar to PPL2 (PSBP-LIKE PROTEIN 2), calcium ion binding [Arabidopsis thaliana] (TAIR:AT2G39470.1); similar to unnamed protein produc…
256754_at	AT3G25690	CHUP1	537	0.00751567	0.0153006	actin binding protein required for normal chloroplast positioning
266207_at	AT2G27680	AT2G27680	537	0.00531833	0.0243475	aldo/keto reductase family protein; similar to aldo/keto reductase family protein [Arabidopsis thaliana] (TAIR:AT1G06690.1); similar to hypothetical protein [Vitis vinifera] (GB:CAN82646.1); contains InterPro domain Aldo/keto reductase; (InterPro:IPR001395)
265415_at	AT2G20890	THF1	532	0.00384474	0.0425216	Chloroplast-localized Thylakoid formation1 gene product involved in vesicle-mediated formation of thylakoid membranes. Thf1 antisense lines contain abnormal chloroplasts early in leaf development (chloroplasts have loosely stacked thylakoid membranes). Expression was induced in the light and decreased under dark conditions. G-alpha interaction partner that functions downstream of the plasma membr…
266925_at	AT2G45740	PEX11D	516	0.00890189	0.0118161	member of the peroxin11 (PEX11) gene family, integral to peroxisome membrane, controls peroxisome proliferation.
251118_at	AT3G63410	APG1	501	0.00515476	0.0181158	Encodes a MPBQ/MSBQ methyltransferase located in the chloroplast inner envelope membrane. Mutant plants lack plastoquinone (PQ), suggesting that the APG1 protein is involved in the methylation step of PQ biosynthesis. The gene product is also involved in tocopherol (vitamin E) biosynthesis.
257966_at	AT3G19800	AT3G19800	500	0.00613671	0.0096513	similar to unnamed protein product [Vitis vinifera] (GB:CAO15360.1)
258359_s_at	AT3G14415;AT3G14420	AT3G14415;AT3G14420	487	0.00253327	0.0078333
257699_at	AT3G12780	PGK1	486	0.00268245	0.029163	nuclear phosphoglycerate kinase (PGK1)
246596_at	AT5G14740	CA2	483	0.00471643	0.0076029	Encodes a beta carbonic anhydrase likely to be localized in the cytoplasm. Expression of its mRNA is seen in etiolated seedlings and points to a possible nonphotosynthetic role for this isoform.
261483_at	AT1G14270	AT1G14270	482	0.0045545	0.0276481	CAAX amino terminal protease family protein; similar to CAAX amino terminal protease family protein [Arabidopsis thaliana] (TAIR:AT5G60750.1); similar to unnamed protein product [Vitis vinifera] (GB:CAO48394.1); contains InterPro domain Abortive infection protein (InterPro:IPR003675)
251243_at	AT3G61870	AT3G61870	482	0.00256253	0.0453585	similar to conserved hypothetical protein [Medicago truncatula] (GB:ABE93513.1)
248886_at	AT5G46110	TPT	473	0.00206022	0.0180689	mutant has Altered acclimation responses; Chloroplast Triose Phosphate Translocator
252929_at	AT4G38970	AT4G38970	466	0.00171637	0.031169	fructose-bisphosphate aldolase, putative; Identical to Probable fructose-bisphosphate aldolase 2, chloroplast precursor (FBA2) [Arabidopsis Thaliana] (GB:Q944G9;GB:Q5XEU6;GB:Q9SVJ6); similar to fructose-bisphosphate aldolase, putative [Arabidopsis thaliana] (TAIR:AT2G21330.1); similar to fructose-bisphosphate aldolase, putative [Arabidopsis thaliana] (TAIR:AT2G21330.3); similar to plastidic aldol…
255290_at	AT4G04640	ATPC1	465	0.00213572	0.0358176	One of two genes (with ATPC2) encoding the gamma subunit of Arabidopsis chloroplast ATP synthase.
259193_at	AT3G01480	CYP38	464	0.00564667	0.0522269	Encodes a chloroplast cyclophilin functioning in the assembly and maintenance of photosystem II (PSII) supercomplexes.
256979_at	AT3G21055	PSBTN	451	0.00216714	0.0378813	Encodes photosystem II 5 kD protein subunit PSII-T. This is a nuclear-encoded gene (PsbTn) which also has a plastid-encoded paralog (PsbTc).
253272_at	AT4G34190	SEP1	441	0.00291434	0.06208	Encodes a stress enhanced protein that localizes to the thylakoid membrane and whose mRNA is upregulated in response to high light intensity. It may be involved in chlorophyll binding.
263048_s_at	AT2G05310;AT4G13500	AT2G05310;AT4G13500	427	0.00293565	0.0378775
258285_at	AT3G16140	PSAH-1	411	0.00190224	0.0313928	Encodes subunit H of photosystem I reaction center subunit VI.
247059_at	AT5G66690	UGT72E2	408	0.0157275	0.0569085	UGT72E2 is an UDPG:coniferyl alcohol glucosyltransferase which glucosylates sinapyl- and coniferyl aldehydes as well as sinapyl- and coniferyl alcohol. The enzyme is thought to be involved in lignin metabolism. A knockdown mutant line (72E2KD) was obtained using RNAi silencing. A twofold reduction in coniferyl alcohol 4-<i>O</i>-glucoside and sinapyl alcohol 4-<i>O</i>-glucoside was detected in t…
251883_at	AT3G54210	AT3G54210	402	0.00237131	0.064627	ribosomal protein L17 family protein; Identical to 50S ribosomal protein L17, chloroplast precursor (RPL17) [Arabidopsis Thaliana] (GB:Q9M385;GB:Q8LCR3); similar to ribosomal protein L17 family protein [Arabidopsis thaliana] (TAIR:AT5G09770.1); similar to 50S ribosomal protein L17, chloroplast precursor (CL17) (GB:O80363); contains InterPro domain Ribosomal protein L17; (InterPro:IPR000456)
255078_at	AT4G09010	APX4	382	0.00301237	0.0572343	Encodes a microsomal ascorbate peroxidase APX4. Ascorbate peroxidases are enzymes that scavenge hydrogen peroxide in plant cells. Eight types of APX have been described for Arabidopsis: three cytosolic (APX1, APX2, APX6), two chloroplastic types (stromal sAPX, thylakoid tAPX), and three microsomal (APX3, APX4, APX5) isoforms.
254105_at	AT4G25080	CHLM	379	0.0086959	0.0339937	Encodes a protein with methyltransferase activity responsible for the methylation of magnesium protoporphyrin IX. Mutants defective in this gene are affected in chlorophyll biosynthesis and show a reduction in the accumulation of a number of major thylakoid-associated proteins including components of PSI (LHCI), PSII (LHCII, D1, CP43) and the cytochrome b6f complex (Cytf). By contrast, no signifi…
251885_at	AT3G54050	AT3G54050	378	0.0023414	0.0480822	fructose-1,6-bisphosphatase, putative / D-fructose-1,6-bisphosphate 1-phosphohydrolase, putative / FBPase, putative; Identical to Fructose-1,6-bisphosphatase, chloroplast precursor (FBP) [Arabidopsis Thaliana] (GB:P25851;GB:Q9M398); similar to fructose-1,6-bisphosphatase, putative / D-fructose-1,6-bisphosphate 1-phosphohydrolase, putative / FBPase, putative [Arabidopsis thaliana] (TAIR:AT1G43670.…
264845_at	AT1G03680	ATHM1	374	0.0021942	0.0609454	encodes a chloroplast thioredoxin similar to prokaryotic thioredoxins.
260898_at	AT1G29070	AT1G29070	369	0.00402093	0.0527866	ribosomal protein L34 family protein; Identical to 50S ribosomal protein L34, chloroplast precursor (RPL34) [Arabidopsis Thaliana] (GB:Q9LP37); similar to 50S ribosomal protein L34, chloroplast precursor (CL34) (GB:P82244); contains InterPro domain Ribosomal protein L34; (InterPro:IPR000271)
263761_at	AT2G21330	AT2G21330	369	0.00162902	0.0235065	fructose-bisphosphate aldolase, putative; Identical to Probable fructose-bisphosphate aldolase 1, chloroplast precursor (FBA1) [Arabidopsis Thaliana] (GB:Q9SJU4;GB:Q2V473;GB:Q93WF5;GB:Q94C97); similar to fructose-bisphosphate aldolase, putative [Arabidopsis thaliana] (TAIR:AT4G38970.1); similar to plastidic aldolase [Solanum tuberosum] (GB:ABY58016.1); similar to unnamed protein product [Vitis vi…
245852_at	AT5G13510	AT5G13510	366	0.00468706	0.0661127	ribosomal protein L10 family protein; Identical to 50S ribosomal protein L10, chloroplast precursor (RPL10) [Arabidopsis Thaliana] (GB:Q9FY50); similar to ribosomal protein L10 family protein [Arabidopsis thaliana] (TAIR:AT3G12370.1); similar to 50S ribosomal protein L10, chloroplast precursor (CL10) (GB:O80362); contains InterPro domain Ribosomal protein L10; (InterPro:IPR001790)
250059_at	AT5G17820	AT5G17820	357	0.00969567	0.0350927	peroxidase 57 (PER57) (P57) (PRXR10); Identical to Peroxidase 57 precursor (PER57) [Arabidopsis Thaliana] (GB:Q43729;GB:Q84WN8); similar to peroxidase, putative [Arabidopsis thaliana] (TAIR:AT3G03670.1); similar to Haem peroxidase, plant/fungal/bacterial [Medicago truncatula] (GB:ABN08467.1); contains InterPro domain Plant peroxidase; (InterPro:IPR000823); contains InterPro domain Haem peroxidase…
261338_at	AT1G44920	AT1G44920	356	0.00520945	0.0463048	similar to unknown protein [Oryza sativa (japonica cultivar-group)] (GB:AAO38479.1)
261190_at	AT1G32990	PRPL11	350	0.00292288	0.0698977	mutant has Decreased effective quantum yield of photosystem II; Pale green plants; Reduced growth rate; Plastid Ribosomal Protein L11
246673_at	AT5G30510	RPS1	346	0.00240486	0.0614727	RPS1 (ribosomal protein S1); RNA binding; similar to S1 RNA-binding domain-containing protein [Arabidopsis thaliana] (TAIR:AT1G71720.1); similar to unnamed protein product [Vitis vinifera] (GB:CAO44958.1); contains InterPro domain Ribosomal protein S1; (InterPro:IPR000110); contains InterPro domain S1, RNA binding; (InterPro:IPR003029); contains InterPro domain Nucleic acid-binding, OB-fold (Inte…
259892_at	AT1G72610	GER1	340	0.0029455	0.0312858	germin-like protein (GLP1)
245388_at	AT4G16410	AT4G16410	336	0.00180559	0.0521677	similar to Os07g0607200 [Oryza sativa (japonica cultivar-group)] (GB:NP_001060233.1); contains InterPro domain Protein of unknown function DUF751; (InterPro:IPR008470)
256088_at	AT1G20810	AT1G20810	332	0.00280733	0.0357624	immunophilin / FKBP-type peptidyl-prolyl cis-trans isomerase family protein; Identical to Probable FKBP-type peptidyl-prolyl cis-trans isomerase 1, chloroplast precursor [Arabidopsis Thaliana] (GB:Q9LM71); similar to immunophilin, putative / FKBP-type peptidyl-prolyl cis-trans isomerase, putative [Arabidopsis thaliana] (TAIR:AT3G10060.1); similar to unnamed protein product [Vitis vinifera] (GB:CA…
262283_at	AT1G68590	AT1G68590	329	0.00236663	0.0366966	plastid-specific 30S ribosomal protein 3, putative / PSRP-3, putative; Identical to Plastid-specific 30S ribosomal protein 3-1, chloroplast precursor [Arabidopsis Thaliana] (GB:Q9SX22;GB:Q8LD87); similar to plastid-specific 30S ribosomal protein 3, putative / PSRP-3, putative [Arabidopsis thaliana] (TAIR:AT5G15760.1); similar to unnamed protein product [Vitis vinifera] (GB:CAO49311.1); contains I…
265628_at	AT2G27290	AT2G27290	318	0.00397013	0.0404936	similar to unknown protein [Arabidopsis thaliana] (TAIR:AT2G20940.1); similar to Os04g0416000 [Oryza sativa (japonica cultivar-group)] (GB:NP_001052762.1); similar to Predicted membrane protein (ISS) [Ostreococcus tauri] (GB:CAL57011.1); similar to OSIGBa0092M08.4 [Oryza sativa (indica cultivar-group)] (GB:CAH67592.1); contains InterPro domain Protein of unknown function DUF1279; (InterPro:IPR009…
266517_at	AT2G35120	AT2G35120	317	0.0136327	0.00984307	glycine cleavage system H protein, mitochondrial, putative; similar to glycine cleavage system H protein, mitochondrial, putative [Arabidopsis thaliana] (TAIR:AT1G32470.1); similar to unnamed protein product [Vitis vinifera] (GB:CAO42006.1); similar to 2-oxo acid dehydrogenase, lipoyl-binding site [Medicago truncatula] (GB:ABC75361.1); contains InterPro domain Single hybrid motif (InterPro:IPR011…
246313_at	AT1G31920	AT1G31920	317	0.00475449	0.02326	pentatricopeptide (PPR) repeat-containing protein; similar to pentatricopeptide (PPR) repeat-containing protein [Arabidopsis thaliana] (TAIR:AT5G66520.1); similar to unnamed protein product [Vitis vinifera] (GB:CAO63312.1); similar to hypothetical protein [Vitis vinifera] (GB:CAN70294.1); contains InterPro domain Pentatricopeptide repeat (InterPro:IPR002885)
265400_at	AT2G10940	AT2G10940	316	0.00672273	0.0163753	protease inhibitor/seed storage/lipid transfer protein (LTP) family protein; similar to protease inhibitor/seed storage/lipid transfer protein (LTP) family protein [Arabidopsis thaliana] (TAIR:AT1G62500.1); similar to Plant lipid transfer/seed storage/trypsin-alpha amylase inhibitor [Medicago truncatula] (GB:ABP03851.1); contains InterPro domain Plant lipid transfer protein/seed storage/trypsin-a…
264575_at	AT1G05190	emb2394	315	0.00172294	0.0459003	EMB2394 (EMBRYO DEFECTIVE 2394); structural constituent of ribosome; Identical to 50S ribosomal protein L6, chloroplast precursor (RPL6) [Arabidopsis Thaliana] (GB:O23049); similar to ribosomal protein L6 family protein [Arabidopsis thaliana] (TAIR:AT2G18400.1); similar to Os03g0751400 [Oryza sativa (japonica cultivar-group)] (GB:NP_001051292.1); similar to Os03g0356300 [Oryza sativa (japonica cu…
245347_at	AT4G14890	AT4G14890	314	0.00266847	0.0332513	ferredoxin family protein; similar to ATFD3 (FERREDOXIN 3), electron carrier [Arabidopsis thaliana] (TAIR:AT2G27510.1); similar to unnamed protein product [Vitis vinifera] (GB:CAO71173.1); similar to hypothetical protein [Vitis vinifera] (GB:CAN69765.1); contains InterPro domain Ferredoxin [2Fe-2S], plant; (InterPro:IPR010241); contains InterPro domain Beta-grasp fold, ferredoxin-type (InterPro:I…
264837_at	AT1G03600	AT1G03600	313	0.00221932	0.0411854	photosystem II family protein; similar to unknown [Populus trichocarpa x Populus deltoides] (GB:ABK96761.1)
249580_at	AT5G37740	AT5G37740	312	0.0131699	0.0182208	C2 domain-containing protein; similar to C2 domain-containing protein [Arabidopsis thaliana] (TAIR:AT1G66360.1); similar to unknown [Populus trichocarpa] (GB:ABK92911.1); similar to hypothetical protein [Vitis vinifera] (GB:CAN69475.1); contains InterPro domain C2 calcium-dependent membrane targeting (InterPro:IPR000008); contains InterPro domain C2 calcium/lipid-binding region, CaLB (InterPro:IP…
251157_at	AT3G63140	CSP41A	312	0.00141496	0.0545799	Encodes a protein with ribonuclease activity that is involved in plastid rRNA maturation.
255457_at	AT4G02770	PSAD-1	312	0.00102349	0.0395333	Encodes a protein predicted by sequence similarity with spinach PsaD to be photosystem I reaction center subunit II (PsaD1)
258076_at	AT3G25920	RPL15	309	0.00265555	0.0702518	encodes a plastid ribosomal protein CL15, a constituent of the large subunit of the ribosomal complex
246548_at	AT5G14910	AT5G14910	302	0.00210255	0.0739038	heavy-metal-associated domain-containing protein; similar to unnamed protein product [Vitis vinifera] (GB:CAO14822.1); contains InterPro domain Heavy metal transport/detoxification protein; (InterPro:IPR006121)
260916_at	AT1G02475	AT1G02475	301	0.00561897	0.0239424	similar to unknown protein [Arabidopsis thaliana] (TAIR:AT4G01883.1); similar to Streptomyces cyclase/dehydrase [Medicago truncatula] (GB:ABE82400.1); contains InterPro domain Streptomyces cyclase/dehydrase; (InterPro:IPR005031)
254298_at	AT4G22890	PGR5-LIKE	298	0.00339453	0.0473414	Encodes PGRL1A, a transmembrane protein present in thylakoids. PGRL1A has a highly homologous isoform PGRL1B encoded by At4g11960. Plants lacking PGRL1 show perturbation of cyclic electron flow, similar to PGR5-deficient plants. PGRL1 and PGR5 interact physically and associate with PSI (photosystem I).
262954_at	AT1G54500	AT1G54500	296	0.00207206	0.0388456	rubredoxin family protein; similar to hypothetical protein [Vitis vinifera] (GB:CAN65205.1); contains InterPro domain Rubredoxin-type Fe(Cys)4 protein; (InterPro:IPR004039); contains InterPro domain Rubredoxin; (InterPro:IPR001052)
266813_at	AT2G44920	AT2G44920	296	0.00205259	0.0490151	thylakoid lumenal 15 kDa protein, chloroplast; Identical to Thylakoid lumenal 15 kDa protein 1, chloroplast precursor [Arabidopsis Thaliana] (GB:O22160;GB:Q53YH9;GB:Q949R8); similar to FIP2 (FH protein interacting protein 2), voltage-gated potassium channel [Arabidopsis thaliana] (TAIR:AT5G55000.1); similar to FIP2 (FH protein interacting protein 2), voltage-gated potassium channel [Arabidopsis t…
251664_at	AT3G56940	ACSF	296	0.00142994	0.0292029	Encodes a putative ZIP protein with varying mRNA accumulation in leaves, stems and roots. Has a consensus carboxylate-bridged di-iron binding site.
254718_at	AT4G13580	AT4G13580	287	0.0060354	0.0334056	disease resistance-responsive family protein; similar to disease resistance-responsive family protein [Arabidopsis thaliana] (TAIR:AT3G24020.1); similar to unnamed protein product [Vitis vinifera] (GB:CAO71554.1); contains InterPro domain Plant disease resistance response protein (InterPro:IPR004265)
263676_at	AT1G09340	CSP41B	285	0.00114439	0.0880158	Encodes CHLOROPLAST RNA BINDING (CRB), a putative RNA-binding protein. CRB is important for the proper functioning of the chloroplast. Mutations in CRB also affects the circadian system, altering the expression of both oscillator and output genes.
258223_at	AT3G15840	PIFI	284	0.00504479	0.0142587	Encodes a chloroplast-targeted protein localized in the stroma that is a novel component essential for NDH-mediated non-photochemical reduction of the plastoquinone pool in chlororespiratory electron transport.
259276_at	AT3G01190	AT3G01190	281	0.00422918	0.0405694	peroxidase 27 (PER27) (P27) (PRXR7); Identical to Peroxidase 27 precursor (PER27) [Arabidopsis Thaliana] (GB:Q43735); similar to peroxidase, putative [Arabidopsis thaliana] (TAIR:AT5G15180.1); similar to unnamed protein product [Vitis vinifera] (GB:CAO69696.1); contains InterPro domain Plant peroxidase; (InterPro:IPR000823); contains InterPro domain Haem peroxidase; (InterPro:IPR010255); contains…
265073_at	AT1G55480	AT1G55480	280	0.00182297	0.0463902	binding / protein binding; similar to LPA1 (LOW PSII ACCUMULATION1), binding [Arabidopsis thaliana] (TAIR:AT1G02910.1); similar to unnamed protein product [Vitis vinifera] (GB:CAO22110.1); contains InterPro domain Tetratricopeptide-like helical; (InterPro:IPR011990); contains InterPro domain PDZ/DHR/GLGF; (InterPro:IPR001478); contains InterPro domain Tetratricopeptide region (InterPro:IPR013026)
250190_at	AT5G14320	AT5G14320	280	0.00115043	0.0766257	30S ribosomal protein S13, chloroplast (CS13); Identical to 30S ribosomal protein S13, chloroplast precursor (RPS13) [Arabidopsis Thaliana] (GB:P42732;GB:Q9LY97); similar to 30S ribosomal protein S13, chloroplast, putative [Arabidopsis thaliana] (TAIR:AT1G77750.1); similar to unknown [Populus trichocarpa] (GB:ABK95935.1); contains InterPro domain Ribosomal protein S13-like, H2TH; (InterPro:IPR010…
259161_at	AT3G01500	CA1	276	0.00175986	0.0135705	CA1 (CARBONIC ANHYDRASE 1); carbonate dehydratase/ zinc ion binding; Identical to Carbonic anhydrase, chloroplast precursor (CA1) [Arabidopsis Thaliana] (GB:P27140;GB:Q0WWA9;GB:Q8RWW2;GB:Q93VR8); similar to CA2 (BETA CARBONIC ANHYDRASE 2), carbonate dehydratase/ zinc ion binding [Arabidopsis thaliana] (TAIR:AT5G14740.2); similar to CA2 (BETA CARBONIC ANHYDRASE 2), carbonate dehydratase/ zinc ion …
258607_at	AT3G02730	ATF1	275	0.00226569	0.0675249	ATF1/TRXF1 (THIOREDOXIN F-TYPE 1); thiol-disulfide exchange intermediate; Identical to Thioredoxin F-type 1, chloroplast precursor [Arabidopsis Thaliana] (GB:Q9XFH8;GB:Q9M8R5); similar to ATF2/TRXF2 (THIOREDOXIN F2), thiol-disulfide exchange intermediate [Arabidopsis thaliana] (TAIR:AT5G16400.1); similar to Thioredoxin F-type, chloroplast precursor (Trx-F) (GB:O48897); contains InterPro domain Th…
262175_at	AT1G74880	NDH-O	275	0.0019091	0.0286928	Encodes subunit NDH-O of NAD(P)H:plastoquinone dehydrogenase complex (Ndh complex) present in the thylakoid membrane of chloroplasts. This subunit is thought to be required for Ndh complex assembly.
252409_at	AT3G47650	AT3G47650	275	0.00139314	0.0712674	bundle-sheath defective protein 2 family / bsd2 family; similar to hypothetical protein [Vitis vinifera] (GB:CAN62523.1); contains InterPro domain Heat shock protein DnaJ, cysteine-rich region; (InterPro:IPR001305)
262988_at	AT1G23310	AOAT1	274	0.00335296	0.0174862	Identified by cloning the gene that corresponded to a purified protein having glyoxylate aminotransferase activity. Localized to the peroxisome and thought to be involved in photorespiration/ metabolic salvage pathway.
262151_at	AT1G52510	AT1G52510	273	0.0022248	0.0280112	hydrolase, alpha/beta fold family protein; similar to hydrolase, alpha/beta fold family protein [Arabidopsis thaliana] (TAIR:AT4G12830.1); similar to unnamed protein product [Vitis vinifera] (GB:CAO62689.1); contains InterPro domain Alpha/beta hydrolase; (InterPro:IPR003089); contains InterPro domain Alpha/beta hydrolase fold-1 (InterPro:IPR000073); contains InterPro domain Epoxide hydrolase-like…
263533_at	AT2G24820	TIC55	272	0.00686102	0.0209735	TIC55 (TRANSLOCON AT THE INNER ENVELOPE MEMBRANE OF CHLOROPLASTS 55); oxidoreductase; similar to ACD1 (ACCELERATED CELL DEATH 1) [Arabidopsis thaliana] (TAIR:AT3G44880.1); similar to hypothetical protein OsI_009063 [Oryza sativa (indica cultivar-group)] (GB:EAY87830.1); similar to Rieske iron-sulfur protein Tic55 [Pisum sativum] (GB:CAA04157.1); similar to Os02g0792800 [Oryza sativa (japonica cul…
248224_at	AT5G53490	AT5G53490	272	0.00250816	0.0494356	thylakoid lumenal 17.4 kDa protein, chloroplast, identical to SP:P81760 Thylakoid lumenal 17.4 kDa protein, chloroplast precursor (P17.4) {Arabidopsis thaliana}. Putative pentapeptide protein.
259880_at	AT1G76730	AT1G76730	271	0.00191055	0.065136	5-formyltetrahydrofolate cyclo-ligase family protein; similar to unnamed protein product [Vitis vinifera] (GB:CAO43609.1); contains InterPro domain 5-formyltetrahydrofolate cyclo-ligase; (InterPro:IPR002698)
263250_at	AT2G31390	AT2G31390	266	0.00935312	0.022755	pfkB-type carbohydrate kinase family protein; Identical to Probable fructokinase-1 [Arabidopsis Thaliana] (GB:Q9SID0;GB:Q94F01); similar to pfkB-type carbohydrate kinase family protein [Arabidopsis thaliana] (TAIR:AT1G06030.1); similar to hypothetical protein [Vitis vinifera] (GB:CAN67659.1); contains InterPro domain Carbohydrate/purine kinase (InterPro:IPR011611); contains InterPro domain Carboh…
262235_at	AT1G48350	AT1G48350	266	0.00194719	0.0980848	ribosomal protein L18 family protein; Identical to 50S ribosomal protein L18, chloroplast precursor (RPL18) [Arabidopsis Thaliana] (GB:Q9SX68); similar to structural constituent of ribosome [Arabidopsis thaliana] (TAIR:AT3G17626.1); similar to unknown [Populus trichocarpa] (GB:ABK95541.1); contains InterPro domain Ribosomal protein L18, bacterial; (InterPro:IPR004389); contains InterPro domain Ri…
247523_at	AT5G61410	RPE	258	0.00142216	0.0434048	Arabidopsis thaliana ribulose-5-phosphate-3-epimerase mRNA
259896_at	AT1G71500	AT1G71500	258	0.00125169	0.074865	Rieske (2Fe-2S) domain-containing protein; similar to unnamed protein product [Vitis vinifera] (GB:CAO16307.1); contains InterPro domain Rieske [2Fe-2S] region; (InterPro:IPR005806)
257222_at	AT3G27925	DEGP1	254	0.00388538	0.0470262	Encodes a DegP protease; nuclear gene encoding chloroplast-targeted protease that can degrade two lumenal proteins, plastocyanin and OE33, suggesting a role as a general-purpose protease in the thylakoid lumen. Involved in the degradation of D1 protein of PS II, hence participating in the repair of PS II damages caused by photoinhibition.
252463_at	AT3G47070	AT3G47070	253	0.00170769	0.0359182	similar to thylakoid soluble phosphoprotein [Spinacia oleracea] (GB:CAD45559.1)
267196_at	AT2G30950	VAR2	251	0.0030712	0.0364622	Metalloprotease that functions in thylakoid membrane biogenesis. Involved in the repair of PSII following damaged incurred during photoinhibition. Forms a complex with VAR1. Mutants show a variegated phenotype, which decreases during development. Transcript and protein levels increase with light intensity.
247678_at	AT5G59520	ZIP2	248	0.00561727	0.0519459	encodes a metal ion transporter whose expression is regulated by copper.
265342_at	AT2G18300	AT2G18300	247	0.00750865	0.0083934	basic helix-loop-helix (bHLH) family protein; similar to BEE2 (BR ENHANCED EXPRESSION 2), DNA binding / transcription factor [Arabidopsis thaliana] (TAIR:AT4G36540.2); similar to unnamed protein product [Vitis vinifera] (GB:CAO47615.1); contains InterPro domain Basic helix-loop-helix dimerisation region bHLH; (InterPro:IPR001092); contains InterPro domain Helix-loop-helix DNA-binding; (InterPro:I…
254102_at	AT4G25050	ACP4	247	0.00209498	0.059083	encodes an acyl carrier protein predominantly expressed in leaves. Gene expression is upregulated by light.
246308_at	AT3G51820	G4	247	0.00074535	0.036536	Encodes a protein with chlorophyll synthase activity. This enzyme has been shown to perform the esterification of chlorophyllide (a and b), the last step of chlorophyll biosynthesis. Although it can use either geranylgeranyl pyrophosphate (GGPP) or phytyl pyrophosphate (PhyPP) as substrates, the esterification reaction was faster with GGPP than with PhyPP.
253547_at	AT4G30950	FAD6	246	0.00157285	0.036602	Chloroplastic enzyme responsible for the synthesis of 16:2 and 18:2 fatty acids from galactolipids, sulpholipids and phosphatidylglycerol. Uses ferredoxin as electron donor. Gene mutation resulted in reduced level of unsaturated fatty acids leading to susceptibility to photoinhibition.
252032_at	AT3G52150	AT3G52150	245	0.00135109	0.0922048	RNA recognition motif (RRM)-containing protein; similar to CP33 (PIGMENT DEFECTIVE 322), RNA binding [Arabidopsis thaliana] (TAIR:AT3G52380.1); similar to unknown [Populus trichocarpa x Populus deltoides] (GB:ABK96373.1); contains InterPro domain RNA recognition motif, RNP-1; (InterPro:IPR000504); contains InterPro domain Nucleotide-binding, alpha-beta plait; (InterPro:IPR012677); contains InterP…
247936_at	AT5G57030	LUT2	244	0.00425454	0.044323	Lutein-deficient 2 (LUT2) required for lutein biosynthesis, member of the xanthophyll class of carotenoids. Encodes lycopene epsilon cyclase
252092_at	AT3G51420	SSL4	244	0.000777778	0.0171018	strictosidine synthase family protein; similar to YLS2 (yellow-leaf-specific gene 2), strictosidine synthase [Arabidopsis thaliana] (TAIR:AT3G51430.1); similar to unnamed protein product [Vitis vinifera] (GB:CAO42645.1); contains InterPro domain Strictosidine synthase; (InterPro:IPR004141); contains InterPro domain Six-bladed beta-propeller, TolB-like (InterPro:IPR011042)
266636_at	AT2G35370	GDCH	243	0.00089423	0.0384655	Encodes glycine decarboxylase complex H protein. Involved in photorespiration.
261218_at	AT1G20020	FNR2	240	0.00191573	0.0410739	Encodes a leaf-type ferredoxin:NADP(H) oxidoreductase. It is present in both chloroplast stroma and thylakoid membranes but is more abundant in the stroma
261954_at	AT1G64510	AT1G64510	240	0.00076134	0.103347	ribosomal protein S6 family protein; Identical to 30S ribosomal protein S6 alpha, chloroplast precursor (RPS6) [Arabidopsis Thaliana] (GB:Q8VY91;GB:Q9SGW4); similar to unnamed protein product [Vitis vinifera] (GB:CAO69490.1); contains InterPro domain Ribosomal protein S6; (InterPro:IPR000529); contains InterPro domain Translation elongation factor EF1B/ribosomal protein S6 (InterPro:IPR014717)
251353_at	AT3G61080	AT3G61080	239	0.00246051	0.0381492	fructosamine kinase family protein; Identical to Uncharacterized protein At3g61080 [Arabidopsis Thaliana] (GB:Q9LEW8); similar to unnamed protein product [Vitis vinifera] (GB:CAO24394.1); contains InterPro domain Fructosamine kinase; (InterPro:IPR005581); contains InterPro domain Protein kinase-like (InterPro:IPR011009); contains InterPro domain Ketosamine-3-kinase (InterPro:IPR016477)
263880_at	AT2G21960	AT2G21960	234	0.000712036	0.0769964	similar to unknown protein [Arabidopsis thaliana] (TAIR:AT1G56180.1); similar to Os04g0639300 [Oryza sativa (japonica cultivar-group)] (GB:NP_001054033.1); similar to OSJNBb0003B01.9 [Oryza sativa (japonica cultivar-group)] (GB:CAE03618.3); similar to unnamed protein product [Ostreococcus tauri] (GB:CAL58559.1)
251082_at	AT5G01530	AT5G01530	232	0.00085664	0.0554187	chlorophyll A-B binding protein CP29 (LHCB4); Identical to Chlorophyll a-b binding protein CP29.1, chloroplast precursor (LHCB4.1) [Arabidopsis Thaliana] (GB:Q07473;GB:Q8RWN1;GB:Q94AD5;GB:Q94K17); similar to LHCB4.2 (LIGHT HARVESTING COMPLEX PSII) [Arabidopsis thaliana] (TAIR:AT3G08940.2); similar to chlorophyll a/b binding protein CP29 [Vigna radiata] (GB:AAD27878.1); contains InterPro domain Ch…
266941_at	AT2G18980	AT2G18980	230	0.00316779	0.0364914	peroxidase, putative; Identical to Peroxidase 16 precursor (PER16) [Arabidopsis Thaliana] (GB:Q96518); similar to peroxidase, putative [Arabidopsis thaliana] (TAIR:AT4G30170.1); similar to unnamed protein product [Vitis vinifera] (GB:CAO43212.1); contains InterPro domain Plant peroxidase; (InterPro:IPR000823); contains InterPro domain Haem peroxidase; (InterPro:IPR010255); contains InterPro domai…
262168_at	AT1G74730	AT1G74730	230	0.00119675	0.0979685	similar to unknown protein [Arabidopsis thaliana] (TAIR:AT5G08050.1); similar to Os12g0575000 [Oryza sativa (japonica cultivar-group)] (GB:NP_001067105.1); similar to Os01g0585300 [Oryza sativa (japonica cultivar-group)] (GB:NP_001043425.1); contains InterPro domain Protein of unknown function DUF1118; (InterPro:IPR009500)
248798_at	AT5G47190	AT5G47190	229	0.00193238	0.0865318	ribosomal protein L19 family protein; Identical to 50S ribosomal protein L19-2, chloroplast precursor [Arabidopsis Thaliana] (GB:Q8RXX5;GB:Q8LBV7;GB:Q9LVU0); similar to ribosomal protein L19 family protein [Arabidopsis thaliana] (TAIR:AT4G17560.1); similar to plastid ribosomal protein L19, putative [Brassica oleracea] (GB:ABD64915.1); contains InterPro domain Ribosomal protein L19; (InterPro:IPR0…
261078_at	AT1G07320	RPL4	229	0.00149178	0.0651957	encodes a plastid ribosomal protein L4
254137_at	AT4G24930	AT4G24930	228	0.00142106	0.0187418	thylakoid lumenal 17.9 kDa protein, chloroplast; Identical to Thylakoid lumenal 17.9 kDa protein, chloroplast precursor [Arabidopsis Thaliana] (GB:Q9SW33); similar to unnamed protein product [Vitis vinifera] (GB:CAO68315.1)
246294_at	AT3G56910	PSRP5	227	0.0011402	0.0983587	PSRP5 (PLASTID-SPECIFIC 50S RIBOSOMAL PROTEIN 5); Identical to Plastid-specific 50S ribosomal protein 5, chloroplast precursor (PSRP5) [Arabidopsis Thaliana] (GB:Q9LER7;GB:Q94B31); contains domain PD031914 (PD031914)
260236_at	AT1G74470	AT1G74470	222	0.00106676	0.00929436	Encodes for a multifunctional protein with geranylgeranyl reductase activity shown to catalyze the reduction of prenylated geranylgeranyl-chlorophyll a to phytyl-chlorophyll a (chlorophyll a) and free geranylgeranyl pyrophosphate to phytyl pyrophosphate.
265149_at	AT1G51400	AT1G51400	221	0.0046952	0.0235294	photosystem II 5 kD protein; similar to PSBTN (photosystem II subunit T) [Arabidopsis thaliana] (TAIR:AT3G21055.1); similar to unknown [Brassica rapa] (GB:ABD91572.1); contains domain PD030057 (PD030057)
249519_at	AT5G38660	APE1	220	0.00128586	0.0547115	mutant has Altered acclimation responses;
254480_at	AT4G20360	ATRAB8D	220	0.000575488	0.0674554	AtRABE1b/AtRab8D (Arabidopsis Rab GTPase homolog E1b); translation elongation factor; Identical to Elongation factor Tu, chloroplast precursor (TUFA) [Arabidopsis Thaliana] (GB:P17745); similar to elongation factor Tu, putative / EF-Tu, putative [Arabidopsis thaliana] (TAIR:AT4G02930.1); similar to Elongation factor Tu, chloroplast precursor (EF-Tu) (GB:Q43467); similar to Elongation factor Tu, c…
258087_at	AT3G26060	ATPRX	219	0.00107721	0.0833229	encodes periredoxin Q which decomposes peroxides and plays a role in the protection of the photosynthetic apparatus
253009_at	AT4G37930	STM	219	0.00081911	0.0593607	Encodes a protein with mitochondrial serine hydroxymethyltransferase activity, which functions in the photorespiratory pathway, catalyzes the conversion of serine and tetrahydrofolate to glycine and 5,10-methylene tetrahydrofolate. Involved in controlling cell damage caused by abiotic stress, such as high light and salt and the hypersensitive defense response of plants.
266329_at	AT2G01590	CRR3	217	0.00148899	0.0513313	Likely a subunit of the chloroplast NAD(P)H dehydrogenase complex, involved in PSI cyclic electron transport. Located in the membrane fraction of chloroplast. Mutant has impaired NAD(P)H dehydrogenase activity.
245138_at	AT2G45190	AFO	216	0.00515773	0.0228682	Encodes a member of the YABBY family of transcriptional regulators that is involved in abaxial cell type specification in leaves and fruits. YAB1 acts in a non-cell autonomous fashion within the meristem to affect phyllotactic patterning. The non-autonomous effect on the central region of the meristem is mediated through the activity if Lateral Suppressor (LAS).
267172_at	AT2G37660	AT2G37660	213	0.0021739	0.0546993	binding / catalytic/ coenzyme binding; Identical to Uncharacterized protein At2g37660, chloroplast precursor [Arabidopsis Thaliana] (GB:O80934;GB:Q94B61); similar to binding / catalytic/ coenzyme binding [Arabidopsis thaliana] (TAIR:AT5G02240.1); similar to Os05g0110300 [Oryza sativa (japonica cultivar-group)] (GB:NP_001054439.1); similar to hypothetical protein OsI_017494 [Oryza sativa (indica c…
251036_at	AT5G02160	AT5G02160	212	0.00732201	0.015917	unknown protein
257831_at	AT3G26710	CCB1	212	0.00193885	0.0902262	similar to unnamed protein product [Vitis vinifera] (GB:CAO49107.1)
251218_at	AT3G62410	CP12-2	211	0.00174161	0.0225231	CP12-2 encodes a small peptide found in the chloroplast stroma. It belongs to the CP12 gene family thought to be involved in the formation of a supramolecular complex with glyceraldehyde-3-phosphate dehydrogenase (GAPDH) and phosphoribulokinase (PRK) embedded in the Calvin cycle. CP12-2 is coordinately regulated by light with the photosynthetic GAPDH and PRK. The annotation of this gene is based …
256168_at	AT1G51805	AT1G51805	210	0.00282907	0.0141262	leucine-rich repeat protein kinase, putative; similar to leucine-rich repeat protein kinase, putative [Arabidopsis thaliana] (TAIR:AT3G21340.1); similar to leucine-rich repeat protein kinase, putative [Arabidopsis thaliana] (TAIR:AT1G51850.1); similar to leucine-rich repeat protein kinase, putative [Arabidopsis thaliana] (TAIR:AT1G51820.1); similar to leaf senescence-associated receptor-like prot…
251120_at	AT3G63490	AT3G63490	209	0.00102534	0.0749908	ribosomal protein L1 family protein; Identical to 50S ribosomal protein L1, chloroplast precursor (RPL1) [Arabidopsis Thaliana] (GB:Q9LY66;GB:Q9LWB4); similar to ribosomal protein L1 family protein [Arabidopsis thaliana] (TAIR:AT2G42710.1); similar to unknown [Populus trichocarpa] (GB:ABK95268.1); contains InterPro domain Ribosomal protein L1, bacterial-type; (InterPro:IPR005878); contains InterP…
264383_at	AT2G25080	ATGPX1	207	0.00516609	0.0148211	Encodes glutathione peroxidase.
257168_at	AT3G24430	HCF101	206	0.0022476	0.0844423	encodes a MRP-like protein with a nucleotide-binding domain.
255623_at	AT4G01310	AT4G01310	205	0.000762459	0.105835	ribosomal protein L5 family protein; Identical to 50S ribosomal protein L5, chloroplast precursor (RPL5) [Arabidopsis Thaliana] (GB:O04603); similar to unknown [Populus trichocarpa x Populus deltoides] (GB:ABK96601.1); contains InterPro domain Ribosomal protein L5; (InterPro:IPR002132)
263131_at	AT1G78630	emb1473	202	0.00114785	0.0852667	EMB1473 (EMBRYO DEFECTIVE 1473); structural constituent of ribosome; Identical to 50S ribosomal protein L13, chloroplast precursor (RPL13) [Arabidopsis Thaliana] (GB:Q9SYL9); similar to ribosomal protein L13 family protein [Arabidopsis thaliana] (TAIR:AT3G01790.2); similar to ribosomal protein L13 family protein [Arabidopsis thaliana] (TAIR:AT3G01790.1); similar to unknown [Populus trichocarpa x …
263709_at	AT1G09310	AT1G09310	201	0.0036157	0.0376617	similar to unknown protein [Arabidopsis thaliana] (TAIR:AT1G56580.1); similar to Os12g0563600 [Oryza sativa (japonica cultivar-group)] (GB:NP_001067038.1); similar to hypothetical protein [Oryza sativa (japonica cultivar-group)] (GB:BAC10818.1); similar to Os11g0683600 [Oryza sativa (japonica cultivar-group)] (GB:NP_001068462.1); contains InterPro domain Protein of unknown function DUF538; (Inter…
246159_at	AT5G20935	AT5G20935	200	0.00114297	0.0179899	similar to Os07g0164200 [Oryza sativa (japonica cultivar-group)] (GB:NP_001058958.1); similar to hypothetical protein Tery_2896 [Trichodesmium erythraeum IMS101] (GB:YP_722537.1)
261577_at	AT1G01080	AT1G01080	198	0.000934478	0.0492745	33 kDa ribonucleoprotein, chloroplast, putative / RNA-binding protein cp33, putative; similar to CP33 (PIGMENT DEFECTIVE 322), RNA binding [Arabidopsis thaliana] (TAIR:AT3G52380.1); similar to 31 kDa ribonucleoprotein, chloroplast, putative / RNA-binding protein RNP-T, putative / RNA-binding protein 1/2/3, putative / RNA-binding protein cp31, putative [Arabidopsis thaliana] (TAIR:AT5G50250.1); si…
248566_s_at	AT5G49730;AT5G49740	AT5G49730;AT5G49740	197	0.00225803	0.0224801
249472_at	AT5G39210	CRR7	196	0.00177643	0.0275249	Encodes a protein of the chloroplastic NAD(P)H dehydrogenase complex (NDH Complex) involved in respiration, photosystem I (PSI) cyclic electron transport and CO2 uptake. The product of this gene appears to be essential for the stable formation of the NDH Complex.
251155_at	AT3G63160	AT3G63160	193	0.003047	0.037187	unknown protein
247853_at	AT5G58140	NPL1	193	0.00251346	0.0770725	Membrane-bound protein serine/threonine kinase that functions as blue light photoreceptor in redundancy with PHO1. Involved in stomatal opening, chloroplast movement and phototropism. Mediates blue light-induced growth enhancements. PHOT1 and PHOT2 mediate blue light-dependent activation of the plasma membrane H+-ATPase in guard cell protoplasts. PHOT2 possesses two LOV (LOV1 and LOV2, for light-…
263410_at	AT2G04039	AT2G04039	193	0.00196252	0.0352979	similar to unknown protein [Oryza sativa (japonica cultivar-group)] (GB:BAC84849.1)
253971_at	AT4G26530	AT4G26530	193	0.00153341	0.0257988	fructose-bisphosphate aldolase, putative; similar to fructose-bisphosphate aldolase, cytoplasmic [Arabidopsis thaliana] (TAIR:AT4G26520.1); similar to unknown [Populus trichocarpa] (GB:ABK94744.1); contains InterPro domain Aldolase-type TIM barrel; (InterPro:IPR013785); contains InterPro domain Fructose-bisphosphate aldolase, class-I; (InterPro:IPR000741)
245555_at	AT4G15390	AT4G15390	192	0.00318695	0.0461933	transferase family protein; similar to transferase family protein [Arabidopsis thaliana] (TAIR:AT3G30280.1); similar to unnamed protein product [Vitis vinifera] (GB:CAO46689.1); contains InterPro domain Transferase (InterPro:IPR003480)
253758_at	AT4G29060	emb2726	192	0.00297797	0.0704079	EMB2726 (EMBRYO DEFECTIVE 2726); translation elongation factor; similar to translation elongation factor Ts (EF-Ts), putative [Arabidopsis thaliana] (TAIR:AT4G11120.1); similar to Os12g0541500 [Oryza sativa (japonica cultivar-group)] (GB:NP_001066956.1); similar to predicted protein [Physcomitrella patens subsp. patens] (GB:EDQ69965.1); contains InterPro domain Translation elongation factor EFTs/…
252327_at	AT3G48740	AT3G48740	192	0.00280168	0.0367583	nodulin MtN3 family protein; similar to MTN3 (ARABIDOPSIS HOMOLOG OF MEDICAGO TRUNCATULA MTN3) [Arabidopsis thaliana] (TAIR:AT5G23660.1); similar to unnamed protein product [Vitis vinifera] (GB:CAO68342.1); similar to hypothetical protein [Vitis vinifera] (GB:CAN71371.1); similar to hypothetical protein OsI_035009 [Oryza sativa (indica cultivar-group)] (GB:EAY81050.1); contains InterPro domain Mt…
246154_at	AT5G19940	AT5G19940	190	0.00198308	0.0284043	plastid-lipid associated protein PAP-related / fibrillin-related; Identical to Probable plastid-lipid-associated protein 8, chloroplast precursor (PAP8) [Arabidopsis Thaliana] (GB:Q941D3); similar to unnamed protein product [Vitis vinifera] (GB:CAO43949.1); contains InterPro domain PAP fibrillin; (InterPro:IPR006843)
267635_at	AT2G42220	AT2G42220	190	0.00114908	0.0350877	rhodanese-like domain-containing protein; similar to rhodanese-like domain-containing protein [Arabidopsis thaliana] (TAIR:AT3G08920.1); similar to unnamed protein product [Vitis vinifera] (GB:CAO23371.1); contains InterPro domain Rhodanese-like (InterPro:IPR001763)
247813_at	AT5G58330	AT5G58330	190	0.000698412	0.0628237	malate dehydrogenase (NADP), chloroplast, putative; similar to malate dehydrogenase, cytosolic, putative [Arabidopsis thaliana] (TAIR:AT5G56720.1); similar to Malate dehydrogenase [NADP], chloroplast precursor (NADP-MDH) (GB:O48902); contains InterPro domain Lactate dehydrogenase/glycoside hydrolase, family 4, C-terminal; (InterPro:IPR015955); contains InterPro domain Lactate/malate dehydrogenase…
245806_at	AT1G45474	LHCA5	189	0.000664673	0.0536418	Encodes a component of the light harvesting complex of photosystem I.
266642_at	AT2G35410	AT2G35410	186	0.000777065	0.083406	33 kDa ribonucleoprotein, chloroplast, putative / RNA-binding protein cp33, putative; similar to RNA recognition motif (RRM)-containing protein [Arabidopsis thaliana] (TAIR:AT4G09040.2); similar to RNA recognition motif (RRM)-containing protein [Arabidopsis thaliana] (TAIR:AT4G09040.1); similar to unnamed protein product [Vitis vinifera] (GB:CAO63401.1); contains InterPro domain RNA recognition m…
262970_at	AT1G75690	AT1G75690	186	0.000475437	0.0859053	chaperone protein dnaJ-related; similar to hypothetical protein [Vitis vinifera] (GB:CAN61696.1); contains InterPro domain Heat shock protein DnaJ, cysteine-rich region; (InterPro:IPR001305)
247320_at	AT5G64040	PSAN	185	0.000486468	0.0701528	Encodes the only subunit of photosystem I located entirely in the thylakoid lumen. May be involved in the interaction between plastocyanin and the photosystem I complex.
250531_at	AT5G08650	AT5G08650	184	0.00111568	0.100796	GTP-binding protein LepA, putative; similar to GTP binding / translation elongation factor [Arabidopsis thaliana] (TAIR:AT5G39900.1); similar to unnamed protein product [Vitis vinifera] (GB:CAO71621.1); similar to putative LepA protein [Oryza sativa (japonica cultivar-group)] (GB:BAD28023.1); similar to hypothetical protein [Vitis vinifera] (GB:CAN60938.1); contains InterPro domain Translation el…
253208_at	AT4G34830	AT4G34830	181	0.00158187	0.0298956	binding; similar to EMB2745 (EMBRYO DEFECTIVE 2745), binding [Arabidopsis thaliana] (TAIR:AT5G39710.1); similar to Putative crp1 protein [Oryza sativa (japonica cultivar-group)] (GB:AAL76193.1); similar to pentatricopeptide, putative, expressed [Oryza sativa (japonica cultivar-group)] (GB:ABG65945.1); similar to pentatricopeptide, putative, expressed [Oryza sativa (japonica cultivar-group)] (GB:A…
265998_at	AT2G24270	ALDH11A3	179	0.00199671	0.0278702	Encodes a protein with non-phosphorylating NADP-dependent glyceraldehyde-3-phosphate dehydrogenase activity. The activity of the enzyme was determined from leaf extracts; the enzyme has not been purified to confirm activity.
254126_at	AT4G24770	CP31	179	0.000961619	0.0998682	Encodes a chloroplast RNA-binding protein. A substrate of the type III effector HopU1 (mono-ADP-ribosyltransferase).
260165_at	AT1G79850	CS17	177	0.000536116	0.0711351	nuclear-encoded 30S chloroplast ribosomal protein S17
261769_at	AT1G76100	PETE1	177	0.000466664	0.0217001	One of two Arabidopsis plastocyanin genes. Expressed at 1/10th level of PETE2. Does not respond to increased copper levels and is thought to be the isoform that participates in electron transport under copper-limiting conditions.
246375_at	AT1G51830	AT1G51830	173	0.00223939	0.144509	ATP binding / kinase/ protein serine/threonine kinase; similar to leucine-rich repeat protein kinase, putative [Arabidopsis thaliana] (TAIR:AT1G51850.1); similar to leucine-rich repeat protein kinase, putative [Arabidopsis thaliana] (TAIR:AT1G51805.1); similar to leucine-rich repeat protein kinase, putative [Arabidopsis thaliana] (TAIR:AT1G51820.1); similar to leaf senescence-associated receptor-…
262878_at	AT1G64770	NDF2	172	0.0012685	0.0250238	encodes a novel subunit of the chloroplast NAD(P)H dehydrogenase complex, involved in cyclic electron flow around photosystem I to produce ATP.
264201_at	AT1G22630	AT1G22630	172	0.00109323	0.0465796	heat shock protein binding / unfolded protein binding; similar to unknown [Populus trichocarpa x Populus deltoides] (GB:ABK96480.1); contains InterPro domain Heat shock protein DnaJ, cysteine-rich region; (InterPro:IPR001305)
252353_at	AT3G48200	AT3G48200	172	0.000978923	0.0329797	similar to Os05g0594500 [Oryza sativa (japonica cultivar-group)] (GB:NP_001056507.1); similar to IMP dehydrogenase/GMP reductase [Medicago truncatula] (GB:ABE93579.1); contains domain gb def: Hypothetical protein At3g48200 (PTHR12326:SF1); contains domain UNCHARACTERIZED (PTHR12326)
260882_at	AT1G29280	WRKY65	171	0.00243617	0.0421741	member of WRKY Transcription Factor; Group II-e
258250_at	AT3G15850	ADS3	169	0.00216388	0.0332488	Chloroplastic enzyme responsible for the synthesis of 16:1 fatty acids from galactolipids and sulpholipids. Uses ferredoxin as electron donor.
257174_at	AT3G27190	AT3G27190	169	0.00175993	0.121231	uracil phosphoribosyltransferase, putative / UMP pyrophosphorylase, putative / UPRTase, putative; similar to ATUK/UPRT1 (URIDINE KINASE/URACIL PHOSPHORIBOSYLTRANSFERASE 1), ATP binding / kinase/ uracil phosphoribosyltransferase/ uridine kinase [Arabidopsis thaliana] (TAIR:AT5G40870.1); similar to uracil phosphoribosyltransferase, putative / UMP pyrophosphorylase, putative / UPRTase, putative [Ara…
266224_at	AT2G28800	ABL3	169	0.00140324	0.0406453	member of Chloroplast membrane protein ALBINO3 family
257217_at	AT3G14940	ATPPC3	167	0.00579001	0.0565616	One of four genes encoding phosphoenolpyruvate carboxylase, its mRNA is most abundantly expressed in roots and siliques.
247333_at	AT5G63600	FLS5	167	0.00381735	0.0534593	encodes a protein whose sequence is similar to flavonol synthase
265182_at	AT1G23740	AT1G23740	167	0.00241171	0.040329	oxidoreductase, zinc-binding dehydrogenase family protein; Identical to Quinone oxidoreductase-like protein At1g23740, chloroplast precursor [Arabidopsis Thaliana] (GB:Q9ZUC1;GB:Q945P3); similar to oxidoreductase, zinc-binding dehydrogenase family protein [Arabidopsis thaliana] (TAIR:AT4G13010.1); similar to unknown [Populus trichocarpa x Populus deltoides] (GB:ABK96279.1); contains InterPro doma…
251969_at	AT3G53130	LUT1	167	0.00128565	0.0763293	Lutein-deficient 1 (LUT1) required for lutein biosynthesis, member of the xanthophyll class of carotenoids. Involved in epsilon ring hydroxylation. Maps at 67.3 cM on chromosome 3.
261751_at	AT1G76080	CDSP32	166	0.00259785	0.0580504	ATCDSP32/CDSP32 (CHLOROPLASTIC DROUGHT-INDUCED STRESS PROTEIN OF 32 KD); thiol-disulfide exchange intermediate; similar to ATTRX4 (thioredoxin H-type 4), thiol-disulfide exchange intermediate [Arabidopsis thaliana] (TAIR:AT1G19730.1); similar to unnamed protein product [Vitis vinifera] (GB:CAO61974.1); contains InterPro domain Thioredoxin family (InterPro:IPR015467); contains InterPro domain Thio…
266838_at	AT2G25980	AT2G25980	165	0.00269582	0.0695492	jacalin lectin family protein; Identical to Myrosinase-binding protein-like At2g25980 [Arabidopsis Thaliana] (GB:O80998); similar to jacalin lectin family protein [Arabidopsis thaliana] (TAIR:AT1G33790.1); similar to jasmonate inducible protein [Brassica napus] (GB:CAA72271.1); contains InterPro domain Mannose-binding lectin (InterPro:IPR001229)
248094_at	AT5G55220	AT5G55220	165	0.00207571	0.073762	trigger factor type chaperone family protein; similar to unnamed protein product [Vitis vinifera] (GB:CAO38897.1); contains InterPro domain Peptidyl-prolyl cis-trans isomerase, FKBP-type; (InterPro:IPR001179); contains InterPro domain Trigger factor, C-terminal, bacterial; (InterPro:IPR008880); contains InterPro domain Trigger factor, ribosome-binding, bacterial; (InterPro:IPR008881)
267379_at	AT2G26340	AT2G26340	165	0.000975829	0.073762	similar to expressed protein [Oryza sativa (japonica cultivar-group)] (GB:ABF94264.1)
249524_at	AT5G38520	AT5G38520	164	0.000710537	0.0654646	hydrolase, alpha/beta fold family protein; similar to hydrolase, alpha/beta fold family protein [Arabidopsis thaliana] (TAIR:AT5G19850.1); similar to unknown [Populus trichocarpa x Populus deltoides] (GB:ABK96339.1); contains InterPro domain Alpha/beta hydrolase; (InterPro:IPR003089); contains InterPro domain Alpha/beta hydrolase fold-1 (InterPro:IPR000073)
246880_s_at	AT5G25980;AT5G26000	AT5G25980;AT5G26000	163	0.0014623	0.0714989
262397_at	AT1G49380	AT1G49380	161	0.00145733	0.0754658	cytochrome c biogenesis protein family; similar to hypothetical protein OsJ_012198 [Oryza sativa (japonica cultivar-group)] (GB:EAZ28715.1); similar to hypothetical protein OsI_013219 [Oryza sativa (indica cultivar-group)] (GB:EAY91986.1); similar to unnamed protein product [Vitis vinifera] (GB:CAO47670.1); contains InterPro domain ResB-like (InterPro:IPR007816)
263846_at	AT2G36990	SIG6	161	0.00136385	0.0381211	Encodes a general sigma factor in chloroplasts and is probably responsible for the recognition of sigma 70 type standard bacteria-type multi-subunit RNA polymerase (PEP) promoters in young cotyledons.
256655_at	AT3G18890	AT3G18890	161	0.00113635	0.0285714	binding / catalytic/ coenzyme binding; similar to flavin reductase-related [Arabidopsis thaliana] (TAIR:AT2G34460.1); similar to catalytic/coenzyme binding protein [Brassica rapa] (GB:ABV89636.1); contains InterPro domain NAD-dependent epimerase/dehydratase; (InterPro:IPR001509); contains InterPro domain NAD(P)-binding; (InterPro:IPR016040)
250073_at	AT5G17170	ENH1	160	0.000726634	0.0521226	ENH1 (ENHANCER OF SOS3-1); metal ion binding; similar to rubredoxin family protein [Arabidopsis thaliana] (TAIR:AT5G51010.1); similar to hypothetical protein OsI_026923 [Oryza sativa (indica cultivar-group)] (GB:EAZ05691.1); similar to Os08g0162600 [Oryza sativa (japonica cultivar-group)] (GB:NP_001061060.1); contains InterPro domain PDZ/DHR/GLGF; (InterPro:IPR001478); contains InterPro domain Ru…
245044_at	AT2G26500	AT2G26500	160	0.000508104	0.0463836	cytochrome b6f complex subunit (petM), putative; similar to unnamed protein product [Vitis vinifera] (GB:CAO61267.1); contains InterPro domain PetM of cytochrome b6f complex subunit 7; (InterPro:IPR012595)
260704_at	AT1G32470	AT1G32470	160	0.000390108	0.124135	glycine cleavage system H protein, mitochondrial, putative; Identical to Probable glycine cleavage system H protein 2, mitochondrial precursor [Arabidopsis Thaliana] (GB:Q9LQL0); similar to GDCH (Glycine decarboxylase complex H) [Arabidopsis thaliana] (TAIR:AT2G35370.1); similar to hypothetical protein [Vitis vinifera] (GB:CAN76620.1); contains InterPro domain Single hybrid motif (InterPro:IPR011…
266365_at	AT2G41220	GLU2	157	0.00408264	0.029724	Encodes a gene whose sequence is similar to ferredoxin dependent glutamate synthase (Fd-GOGAT). Expression is most abundant in root.
267526_at	AT2G30570	PSBW	157	0.000301008	0.110158	Encodes a protein similar to photosystem II reaction center subunit W.
248921_at	AT5G45950	AT5G45950	156	0.00406043	0.0205955	GDSL-motif lipase/hydrolase family protein; similar to GDSL-motif lipase/hydrolase family protein [Arabidopsis thaliana] (TAIR:AT5G45960.1); similar to unnamed protein product [Vitis vinifera] (GB:CAO66367.1); contains InterPro domain Lipase, GDSL; (InterPro:IPR001087)
259840_at	AT1G52230	PSAH2	156	0.000344695	0.0956989	PSAH-2/PSAH2/PSI-H (PHOTOSYSTEM I SUBUNIT H-2); Identical to Photosystem I reaction center subunit VI-2, chloroplast precursor (PSAH2) [Arabidopsis Thaliana] (GB:Q9SUI6); similar to PSAH-1 (photosystem I subunit H-1) [Arabidopsis thaliana] (TAIR:AT3G16140.1); similar to Photosystem I reaction center subunit VI, chloroplast precursor (PSI-H) (Light-harvesting complex I 11 kDa protein) (GB:O04006);…
253495_at	AT4G31850	PGR3	155	0.00285867	0.0566401	encodes a protein containing 27 pentatrico-peptide repeat (PPR) motifs
262575_at	AT1G15210	PDR7	155	0.00198266	0.143109	ATPDR7/PDR7 (PLEIOTROPIC DRUG RESISTANCE 7); ATPase, coupled to transmembrane movement of substances; Identical to Probable pleiotropic drug resistance protein 7 (PDR7) [Arabidopsis Thaliana] (GB:Q7PC86;GB:Q9XI48); similar to ATPDR12/PDR12 (PLEIOTROPIC DRUG RESISTANCE 12), ATPase, coupled to transmembrane movement of substances [Arabidopsis thaliana] (TAIR:AT1G15520.1); similar to ATPDR1/PDR1 (PL…
245877_at	AT1G26220	AT1G26220	155	0.000407445	0.0532049	GCN5-related N-acetyltransferase (GNAT) family protein; similar to ATNSI (NUCLEAR SHUTTLE INTERACTING) [Arabidopsis thaliana] (TAIR:AT1G32070.3); similar to hypothetical protein [Vitis vinifera] (GB:CAN70315.1); contains InterPro domain Acyl-CoA N-acyltransferase (InterPro:IPR016181); contains InterPro domain GCN5-related N-acetyltransferase; (InterPro:IPR000182)
249876_at	AT5G23060	CaS	154	0.000706503	0.0662932	similar to unknown protein [Arabidopsis thaliana] (TAIR:AT3G59780.1); similar to extracellular Ca2+ sensing receptor [Glycine max] (GB:ABY57763.1); contains InterPro domain Rhodanese-like (InterPro:IPR001763)
263678_at	AT1G04420	AT1G04420	152	0.000615699	0.105786	aldo/keto reductase family protein; similar to KAB1 (POTASSIUM CHANNEL BETA SUBUNIT), potassium channel [Arabidopsis thaliana] (TAIR:AT1G04690.1); similar to unnamed protein product [Vitis vinifera] (GB:CAO71416.1); contains InterPro domain Aldo/keto reductase; (InterPro:IPR001395)
245061_at	AT2G39730	RCA	152	0.000515408	0.0593412	Rubisco activase, a nuclear-encoded chloroplast protein that consists of two isoforms arising from alternative splicing in most plants. Required for the light activation of rubisco.
251918_at	AT3G54040	AT3G54040	150	0.00397404	0.0731991	photoassimilate-responsive protein-related; similar to photoassimilate-responsive protein, putative [Arabidopsis thaliana] (TAIR:AT5G52390.1); similar to unnamed protein product [Vitis vinifera] (GB:CAO15751.1); contains InterPro domain PAR1 (InterPro:IPR009489)
252318_at	AT3G48730	GSA2	150	0.00178798	0.0876063	GSA2 (GLUTAMATE-1-SEMIALDEHYDE 2,1-AMINOMUTASE 2); glutamate-1-semialdehyde 2,1-aminomutase; Identical to Glutamate-1-semialdehyde 2,1-aminomutase 2, chloroplast precursor (GSA2) [Arabidopsis Thaliana] (GB:Q42522;GB:Q1JPM9;GB:Q9SMM6); similar to GSA1 (GLUTAMATE-1-SEMIALDEHYDE-2,1-AMINOMUTASE), glutamate-1-semialdehyde 2,1-aminomutase [Arabidopsis thaliana] (TAIR:AT5G63570.1); similar to Glutamate…
253283_at	AT4G34090	AT4G34090	150	0.000706011	0.0967338	similar to unknown protein [Arabidopsis thaliana] (TAIR:AT2G23370.1); similar to Hypothetical protein [Oryza sativa (japonica cultivar-group)] (GB:AAN61482.1); similar to Os03g0109700 [Oryza sativa (japonica cultivar-group)] (GB:NP_001048710.1); contains domain TPR-like (SSF48452)
253849_at	AT4G28080	AT4G28080	148	0.000899884	0.0750138	binding; similar to binding [Arabidopsis thaliana] (TAIR:AT1G15290.1); similar to tetratricopeptide repeat (TPR)-containing protein [Arabidopsis thaliana] (TAIR:AT1G01320.1); similar to hypothetical protein OsJ_005940 [Oryza sativa (japonica cultivar-group)] (GB:EAZ22457.1); similar to unnamed protein product [Vitis vinifera] (GB:CAO66609.1); similar to hypothetical protein OsI_006478 [Oryza sati…
265773_at	AT2G48070	RPH1	148	0.000611152	0.0603971	Encodes a chloroplast protein RPH1 (resistance to Phytophthora 1). Involved in immune response to Phytophthora brassicae. rph1 mutant plants (in Ws background) are susceptible to P. brassicae.
267430_at	AT2G34860	EDA3	148	0.000291516	0.113164	EDA3 (embryo sac development arrest 3); heat shock protein binding / unfolded protein binding; similar to unnamed protein product [Vitis vinifera] (GB:CAO22019.1); contains InterPro domain Heat shock protein DnaJ, cysteine-rich region; (InterPro:IPR001305)
262483_at	AT1G17220	FUG1	147	0.00111453	0.070916	Encodes a chloroplast localized protein with similarity to translation initiation factor 2. Can complement loss of INFB in E.coli suggesting FUG1 does function as a translation initiation factor in vivo. Identified as a suppressor of the leaf variegation mutant var2-6. Suppression is only seen in hypomorphs as complete loss of function alleles are embryo lethal.
258161_at	AT3G17930	AT3G17930	146	0.00172557	0.0304204	similar to unnamed protein product [Ostreococcus tauri] (GB:CAL56506.1); similar to Os01g0805200 [Oryza sativa (japonica cultivar-group)] (GB:NP_001044558.1)
263114_at	AT1G03130	PSAD-2	146	0.00121177	0.0525272	Encodes a protein predicted by sequence similarity with spinach PsaD to be photosystem I reaction center subunit II (PsaD2)
265704_at	AT2G03420	AT2G03420	144	0.00188042	0.096251	similar to expressed protein [Oryza sativa (japonica cultivar-group)] (GB:ABF94594.1)
254623_at	AT4G18480	CH42	144	0.0011231	0.086927	Encodes the CHLI subunit of magnesium chelatase which is required for chlorophyll biosynthesis. All four cysteine residues of the protein form two disulfide bonds (Cys102-Cys193 and Cys354-Cys396) under oxidized conditions but are fully reduced by reduction. It was suggested that the redox state of CHLI is regulated in vivo by the change of the redox environment in the chloroplasts probably via t…
263014_at	AT1G23400	CAF2	143	0.00280016	0.049936	Promotes the splicing of chloroplast group II introns.
261695_at	AT1G08520	CHLD	143	0.00100067	0.0878558	CHLD/PDE166 (PIGMENT DEFECTIVE 166); magnesium chelatase/ nucleoside-triphosphatase/ nucleotide binding; Identical to Magnesium-chelatase subunit chlD, chloroplast precursor (CHLD) [Arabidopsis Thaliana] (GB:Q9SJE1;GB:Q8VZU7;GB:Q9SWY5); similar to CHLI1 (CHLORINA 42), magnesium chelatase [Arabidopsis thaliana] (TAIR:AT4G18480.1); similar to Magnesium-chelatase subunit chlD, chloroplast precursor …
254669_at	AT4G18370	DEG5	143	0.00055383	0.0910076	Encodes DEG5. Forms a hexamer with DEG8 in the thylakoid lumen. Involved in the cleavage of photodamaged D2 protein of photosystem II (PSII).
266172_at	AT2G39010	PIP2E	142	0.00196378	0.0276696	PIP2;6/PIP2E (plasma membrane intrinsic protein 2;6); water channel; Identical to Probable aquaporin PIP2-6 (PIP2-6) [Arabidopsis Thaliana] (GB:Q9ZV07); similar to PIP2,5/PIP2D (plasma membrane intrinsic protein 2,5), water channel [Arabidopsis thaliana] (TAIR:AT3G54820.1); similar to water channel protein [Brassica rapa] (GB:ABL97985.1); contains InterPro domain Aquaporin; (InterPro:IPR012269); …
252130_at	AT3G50820	OEC33	142	0.000298722	0.0971931	Encodes a protein which is an extrinsic subunit of photosystem II and which has been proposed to play a central role in stabilization of the catalytic manganese cluster. In <i>Arabidopsis thaliana</i> the PsbO proteins are encoded by two genes: <i>psbO1</i> and <i>psbO2</i>. PsbO2 is the minor isoform in the wild-type. Mutants defective in this gene have been shown to be affected in the dephospho…
257171_at	AT3G23760	AT3G23760	140	0.000971768	0.044296	similar to transferase, transferring glycosyl groups [Arabidopsis thaliana] (TAIR:AT4G14100.1); similar to conserved hypothetical protein [Medicago truncatula] (GB:ABE80211.1); contains domain Cystatin/monellin (SSF54403)
265649_at	AT2G27510	ATFD3	139	0.00220961	0.020123	ATFD3 (FERREDOXIN 3); electron carrier; similar to ATFD1 (FERREDOXIN 1), 2 iron, 2 sulfur cluster binding / electron carrier/ iron-sulfur cluster binding [Arabidopsis thaliana] (TAIR:AT1G10960.1); similar to non-photosynthetic ferredoxin [Citrus sinensis] (GB:CAA87068.1); contains InterPro domain 2Fe-2S ferredoxin, iron-sulphur binding site; (InterPro:IPR006058); contains InterPro domain 2Fe-2S f…
256855_at	AT3G15190	AT3G15190	139	0.00061928	0.138776	chloroplast 30S ribosomal protein S20, putative; Identical to 30S ribosomal protein S20, chloroplast precursor (RPS20) [Arabidopsis Thaliana] (GB:Q9ASV6;GB:Q9LIL6); similar to unnamed protein product [Vitis vinifera] (GB:CAO39320.1); contains InterPro domain Ribosomal protein S20; (InterPro:IPR002583)
248329_at	AT5G52780	AT5G52780	139	0.000552547	0.0385778	similar to unknown protein [Arabidopsis thaliana] (TAIR:AT4G19100.1); similar to hypothetical protein MtrDRAFT_AC134521g30v1 [Medicago truncatula] (GB:ABE93878.1)
258055_at	AT3G16250	NDF4	137	0.000914345	0.0715973	encodes a novel subunit of the chloroplast NAD(P)H dehydrogenase complex, involved in cyclic electron flow around photosystem I to produce ATP. Contains a 4Fe-4S cluster.
267435_at	AT2G33800	AT2G33800	137	0.000451835	0.157364	ribosomal protein S5 family protein; Identical to 30S ribosomal protein S5, chloroplast precursor (rps5) [Arabidopsis Thaliana] (GB:P93014); similar to unknown [Populus trichocarpa] (GB:ABK95748.1); contains InterPro domain Ribosomal protein S5 domain 2-type fold (InterPro:IPR014721); contains InterPro domain Ribosomal protein S5, bacterial-type; (InterPro:IPR005712); contains InterPro domain Rib…
266884_at	AT2G44790	UCC2	136	0.00520042	0.0344227	Encodes a uclacyanin, a protein precursor that is closely related to precursors of stellacyanins and a blue copper protein from pea pods.
261053_at	AT1G01320	AT1G01320	136	0.00307863	0.0152505	hypothetical protein
264195_at	AT1G22690	AT1G22690	136	0.00306469	0.0527233	gibberellin-responsive protein, putative; similar to GASA2 (GAST1 PROTEIN HOMOLOG 2) [Arabidopsis thaliana] (TAIR:AT4G09610.1); similar to snakin2 [Solanum tuberosum] (GB:CAC44012.1); contains InterPro domain Gibberellin regulated protein (InterPro:IPR003854)
258281_at	AT3G26900	AT3G26900	136	0.00115907	0.0678649	shikimate kinase family protein; similar to shikimate kinase, putative [Arabidopsis thaliana] (TAIR:AT2G21940.4); similar to shikimate kinase, putative [Arabidopsis thaliana] (TAIR:AT2G21940.5); similar to shikimate kinase, putative [Arabidopsis thaliana] (TAIR:AT2G21940.2); similar to unnamed protein product [Vitis vinifera] (GB:CAO49065.1); contains InterPro domain Shikimate kinase; (InterPro:I…
262045_at	AT1G80240;AT2G44100	AT1G80240;AT2G44100	135	0.00314093	0.0950802
260106_at	AT1G35420	AT1G35420	135	0.00122496	0.0342731	dienelactone hydrolase family protein; similar to dienelactone hydrolase family protein [Arabidopsis thaliana] (TAIR:AT3G23600.1); similar to unnamed protein product [Vitis vinifera] (GB:CAO64676.1); similar to hypothetical protein [Vitis vinifera] (GB:CAN78196.1); contains InterPro domain Dienelactone hydrolase; (InterPro:IPR002925)
256678_at	AT3G52380	CP33	133	0.000911445	0.0897699	chloroplast RNA-binding protein
255850_at	AT2G33450	AT2G33450	133	0.00055886	0.138186	50S ribosomal protein L28, chloroplast (CL28); Identical to 50S ribosomal protein L28, chloroplast precursor (RPL28) [Arabidopsis Thaliana] (GB:O22795;GB:Q8VY79); similar to unknown [Populus trichocarpa x Populus deltoides] (GB:ABK96762.1); contains InterPro domain Ribosomal protein L28; (InterPro:IPR001383)
245321_at	AT4G15545	AT4G15545	131	0.00241175	0.0254844	similar to unknown protein [Arabidopsis thaliana] (TAIR:AT1G16520.1); similar to unknown protein [Oryza sativa (japonica cultivar-group)] (GB:AAT85086.1); contains InterPro domain DNA topoisomerases I, dispensable insert, eukaryotic-type; (InterPro:IPR009054)
261372_at	AT1G53010	AT1G53010	131	0.00221681	0.0197299	zinc finger (C3HC4-type RING finger) family protein; similar to zinc finger (C3HC4-type RING finger) family protein [Arabidopsis thaliana] (TAIR:AT3G18773.1); similar to hypothetical protein [Oryza sativa (japonica cultivar-group)] (GB:BAD25417.1); contains InterPro domain Zinc finger, RING/FYVE/PHD-type (InterPro:IPR013083); contains InterPro domain Zinc finger, RING-type; (InterPro:IPR001841)
262172_at	AT1G74970	RPS9	131	0.000550528	0.111098	ribosomal protein S9, nuclear encoded component of the chloroplast ribosome
264899_at	AT1G23130	AT1G23130	130	0.00266636	0.0541443	Bet v I allergen family protein; similar to MLP31 (MLP-LIKE PROTEIN 31) [Arabidopsis thaliana] (TAIR:AT1G70840.1); similar to major latex-like protein [Prunus persica] (GB:AAK14060.1); contains InterPro domain Bet v I allergen; (InterPro:IPR000916)
251031_at	AT5G02120	OHP	130	0.000935775	0.0856291	Encodes a one helix protein homologous to cyanobacterial high-light inducible proteins. The protein is localized to the thylakoid membrane and its transcript is transiently induced by exposure to high light conditions.
266285_at	AT2G29180	AT2G29180	129	0.000401317	0.100533	similar to 80C09_19 [Brassica rapa subsp. pekinensis] (GB:AAZ41830.1)
267367_at	AT2G44210	AT2G44210	128	0.0017795	0.0690207	similar to unknown protein [Arabidopsis thaliana] (TAIR:AT1G55360.1); similar to unknown protein [Arabidopsis thaliana] (TAIR:AT3G13510.1); similar to Protein of unknown function DUF239, plant [Medicago truncatula] (GB:ABE82132.1); contains InterPro domain Protein of unknown function DUF239, plant; (InterPro:IPR004314)
266279_at	AT2G29290	AT2G29290	128	0.00151944	0.0457677	tropinone reductase, putative / tropine dehydrogenase, putative; similar to SAG13 (Senescence-associated gene 13), oxidoreductase [Arabidopsis thaliana] (TAIR:AT2G29350.1); similar to tropinone reductase [Cochlearia officinalis] (GB:CAO02390.1); contains InterPro domain Glucose/ribitol dehydrogenase; (InterPro:IPR002347); contains InterPro domain Short-chain dehydrogenase/reductase SDR; (InterPro…
251701_at	AT3G56650	AT3G56650	128	0.000580311	0.0895669	thylakoid lumenal 20 kDa protein; similar to thylakoid lumenal 29.8 kDa protein [Arabidopsis thaliana] (TAIR:AT1G77090.1); similar to unnamed protein product [Vitis vinifera] (GB:CAO18242.1); contains InterPro domain Mog1/PsbP/DUF1795, alpha/beta/alpha sandwich (InterPro:IPR016124); contains InterPro domain Mog1/PsbP, alpha/beta/alpha sandwich (InterPro:IPR016123)
254790_at	AT4G12800	PSAL	128	0.000171827	0.105684	Encodes subunit L of photosystem I reaction center.
251519_at	AT3G59400	GUN4	127	0.000727892	0.0269966	GUN, genomes uncoupled, is necessary for coupling the expression of some nuclear genes to the functional state of the chloroplast. Binds to the magnesium chelatase complex and promotes formation of the substrate,a tetrapyrrole signaling molecule. Porphyrin-binding protein that enhances the activity of Mg-chelatase. Although required for chlorophyll accumulation under normal growth conditions, GUN…
253738_at	AT4G28750	PSAE-1	127	0.000220185	0.0913636	mutant has Decreased effective quantum yield of photosystem II; Pale green plants; Reduced growth rate; Subunit E of Photosystem I
261422_at	AT1G18730	NDF6	126	0.000805768	0.105651	likely a subunit of the chloroplast NAD(P)H dehydrogenase complex, involved in PSI cyclic electron transport. Located on the thylakoid membrane. Mutant has impaired NAD(P)H dehydrogenase activity.
251305_at	AT3G62030	ROC4	122	0.00121601	0.117057	nuclear-encoded chloroplast stromal cyclophilin CYP20-3 (also known as ROC4)
258643_at	AT3G08010	ATAB2	122	0.000615618	0.0489094	Encodes a chloroplast-localized protein ATAB2. ATAB2 is involved in the biogenesis of Photosystem I and II. ATAB2 has A/U-rich RNA-binding activity and presumably functions as an activator of translation with targets at PS I and PS II.
262418_at	AT1G50320	ATX	121	0.00138949	0.0676309	encodes a prokaryotic thioredoxin
253582_at	AT4G30670	AT4G30670	121	0.00126242	0.190358	unknown protein
251497_at	AT3G59060	PIF5	120	0.0027115	0.00756303	Encodes a novel Myc-related bHLH transcription factor, which physically associated with APRR1/TOC1 and is a member of PIF3 transcription factor family. Involved in shade avoidance. Functions as negative regulator of PhyB. Protein levels are modulated by phytochrome B.
256774_at	AT3G13760	AT3G13760	120	0.00174731	0.158403	DC1 domain-containing protein; similar to DC1 domain-containing protein [Arabidopsis thaliana] (TAIR:AT2G17600.1); similar to DC1 domain-containing protein [Arabidopsis thaliana] (TAIR:AT1G35610.1); similar to DC1 domain-containing protein [Arabidopsis thaliana] (TAIR:AT3G11402.1); similar to DC1 domain-containing protein [Brassica oleracea] (GB:ABD65623.1); contains InterPro domain C1-like (Inte…
255572_at	AT4G01050	AT4G01050	120	0.000215977	0.102941	hydroxyproline-rich glycoprotein family protein, contains a rhodanese homology domain.
263668_at	AT1G04350	AT1G04350	119	0.00286872	0.0307648	encodes a protein whose sequence is similar to 2-oxoglutarate-dependent dioxygenase
250747_at	AT5G05900	AT5G05900	119	0.00163837	0.158382	UDP-glucoronosyl/UDP-glucosyl transferase family protein; similar to UDP-glucoronosyl/UDP-glucosyl transferase family protein [Arabidopsis thaliana] (TAIR:AT5G05880.1); similar to UDP-glucoronosyl/UDP-glucosyl transferase family protein [Arabidopsis thaliana] (TAIR:AT5G05890.1); similar to unnamed protein product [Vitis vinifera] (GB:CAO69089.1); contains InterPro domain UDP-glucuronosyl/UDP-gluc…
258674_at	AT3G08740	AT3G08740	119	0.00106715	0.144281	elongation factor P (EF-P) family protein; similar to elongation factor P (EF-P) family protein [Arabidopsis thaliana] (TAIR:AT4G26310.1); similar to unnamed protein product [Vitis vinifera] (GB:CAO48872.1); contains InterPro domain Translation elongation factor P/YeiP, central; (InterPro:IPR001059); contains InterPro domain Translation protein SH3-like (InterPro:IPR008991); contains InterPro dom…
258795_at	AT3G04570	AT3G04570	119	0.000649028	0.220054	DNA-binding protein-related; similar to DNA-binding protein-related [Arabidopsis thaliana] (TAIR:AT4G14465.1); similar to putative DNA-binding protein [Thlaspi caerulescens] (GB:AAY86771.1); contains InterPro domain Predicted AT-hook DNA-binding (InterPro:IPR014476); contains InterPro domain Protein of unknown function DUF296 (InterPro:IPR005175)
245213_at	AT1G44575	NPQ4	119	0.000132968	0.10668	Encoding PSII-S (CP22), a ubiquitous pigment-binding protein associated with photosystem II (PSII) of higher plants. Involved in nonphotochemical quenching rather than in photosynthesis. Mutant has a normal violaxanthin cycle but has a limited capacity of quenching singlet excited chlorophylls and is tolerant to lipid peroxidation.
252441_at	AT3G46780	PTAC16	118	0.000312628	0.0982182	PTAC16 (PLASTID TRANSCRIPTIONALLY ACTIVE18); binding / catalytic; similar to binding / catalytic/ coenzyme binding [Arabidopsis thaliana] (TAIR:AT3G18890.1); similar to unknown [Populus trichocarpa] (GB:ABK95703.1); contains InterPro domain NAD(P)-binding; (InterPro:IPR016040)
264592_at	AT2G17720	AT2G17720	117	0.0075299	0.0297672	oxidoreductase, 2OG-Fe(II) oxygenase family protein; similar to oxidoreductase, 2OG-Fe(II) oxygenase family protein [Arabidopsis thaliana] (TAIR:AT4G35810.1); similar to hypothetical protein [Vitis vinifera] (GB:CAN64470.1); similar to unnamed protein product [Vitis vinifera] (GB:CAO42933.1); contains InterPro domain Prolyl 4-hydroxylase, alpha subunit; (InterPro:IPR006620); contains InterPro dom…
250438_at	AT5G10580	AT5G10580	117	0.00288998	0.145152	similar to unknown protein [Arabidopsis thaliana] (TAIR:AT4G31330.1); similar to Os09g0494600 [Oryza sativa (japonica cultivar-group)] (GB:NP_001063551.1); similar to hypothetical protein [Oryza sativa (japonica cultivar-group)] (GB:BAC55679.1); similar to Os08g0521000 [Oryza sativa (japonica cultivar-group)] (GB:NP_001062272.1); contains InterPro domain Protein of unknown function DUF599; (Inter…
248854_at	AT5G46580	AT5G46580	115	0.00306646	0.0627002	pentatricopeptide (PPR) repeat-containing protein; similar to chloroplastic RNA-binding protein P67, putative [Arabidopsis thaliana] (TAIR:AT4G16390.1); similar to unnamed protein product [Vitis vinifera] (GB:CAO63424.1); similar to putative chloroplastic RNA-binding protein, with alternative splicing isoforms [Oryza sativa (japonica cultivar-group)] (GB:AAS01974.1); similar to hypothetical prote…
255008_at	AT4G10060	AT4G10060	115	0.00189195	0.063463	catalytic; similar to catalytic [Arabidopsis thaliana] (TAIR:AT1G33700.2); similar to catalytic [Arabidopsis thaliana] (TAIR:AT5G49900.1); similar to catalytic [Arabidopsis thaliana] (TAIR:AT1G33700.1); similar to unnamed protein product [Vitis vinifera] (GB:CAO16273.1); similar to hypothetical protein OsI_034437 [Oryza sativa (indica cultivar-group)] (GB:EAY80478.1); similar to unnamed protein p…
254794_at	AT4G12970	AT4G12970	115	0.00138974	0.0857361	similar to Os01g0914400 [Oryza sativa (japonica cultivar-group)] (GB:NP_001045180.1); similar to hypothetical protein [Oryza sativa (japonica cultivar-group)] (GB:BAC75419.1)
248174_at	AT5G54600	AT5G54600	113	0.000183199	0.140487	50S ribosomal protein L24, chloroplast (CL24); Identical to 50S ribosomal protein L24, chloroplast precursor (RPL24) [Arabidopsis Thaliana] (GB:P92959;GB:Q9FIU4); similar to KOW domain-containing protein [Arabidopsis thaliana] (TAIR:AT5G23535.1); similar to 50S ribosomal protein L24, chloroplast precursor (CL24) (GB:P11893); contains InterPro domain Ribosomal protein L24; (InterPro:IPR003256); co…
262368_at	AT1G73060	AT1G73060	112	0.000210802	0.20045	similar to unknown protein [Arabidopsis thaliana] (TAIR:AT5G48790.1); similar to unnamed protein product [Ostreococcus tauri] (GB:CAL50320.1); similar to Os02g0117100 [Oryza sativa (japonica cultivar-group)] (GB:NP_001045684.1)
264394_at	AT1G11860	AT1G11860	111	0.00181683	0.114988	aminomethyltransferase, putative; Identical to Aminomethyltransferase, mitochondrial precursor (GDCST) [Arabidopsis Thaliana] (GB:O65396;GB:Q42123); similar to unknown protein [Arabidopsis thaliana] (TAIR:AT1G60990.2); similar to unknown protein [Arabidopsis thaliana] (TAIR:AT1G60990.3); similar to aminomethyltransferase [Arabidopsis thaliana] (TAIR:AT1G60990.1); similar to unnamed protein produc…
257807_at	AT3G26650	GAPA	111	0.000157451	0.0814087	Encodes one of the two subunits forming the photosynthetic glyceraldehyde-3-phosphate dehydrogenase (GAPDH) and as such a constituent of the supramolecular complex with phosphoribulokinase (PRK) thought to be linked by a small peptide encoded by CP12-2. GapA-1 is coordinately expressed by light with PRK and CP12-2. The enzyme activity, tested in leaf protein extracts dropped significantly after e…
252940_at	AT4G39270	AT4G39270	110	0.00541581	0.0705588	leucine-rich repeat transmembrane protein kinase, putative; similar to leucine-rich repeat transmembrane protein kinase, putative [Arabidopsis thaliana] (TAIR:AT2G16250.1); similar to unnamed protein product [Vitis vinifera] (GB:CAO47625.1); contains InterPro domain Protein kinase, core; (InterPro:IPR000719); contains InterPro domain Protein kinase-like (InterPro:IPR011009); contains InterPro dom…
267226_at	AT2G44010	AT2G44010	110	0.00230806	0.106756	similar to unknown protein [Arabidopsis thaliana] (TAIR:AT3G59880.1); similar to conserved hypothetical protein [Medicago truncatula] (GB:ABE80221.1)
254117_at	AT4G24750	AT4G24750	110	0.000582984	0.105421	similar to rhodanese-like domain-containing protein [Arabidopsis thaliana] (TAIR:AT3G08920.1); similar to Os09g0279400 [Oryza sativa (japonica cultivar-group)] (GB:NP_001062759.1); similar to Os03g0289400 [Oryza sativa (japonica cultivar-group)] (GB:NP_001049793.1); similar to Os02g0596000 [Oryza sativa (japonica cultivar-group)] (GB:NP_001047318.1); contains InterPro domain Rhodanese-like; (Inte…
246991_at	AT5G67400	AT5G67400	109	0.00381545	0.0383962	peroxidase 73 (PER73) (P73) (PRXR11); Identical to Peroxidase 73 precursor (PER73) [Arabidopsis Thaliana] (GB:Q43873); similar to peroxidase, putative [Arabidopsis thaliana] (TAIR:AT3G49960.1); similar to unnamed protein product [Vitis vinifera] (GB:CAO71984.1); contains InterPro domain Plant peroxidase; (InterPro:IPR000823); contains InterPro domain Haem peroxidase; (InterPro:IPR010255); contain…
267471_at	AT2G30390	FC2	109	0.00074202	0.0557255	ferrochelatase II; Identical to Ferrochelatase-2, chloroplast precursor [Arabidopsis Thaliana] (GB:O04921;GB:O23623;GB:Q7GB39); similar to FC1 (FERROCHELATASE 1), ferrochelatase [Arabidopsis thaliana] (TAIR:AT5G26030.2); similar to FC1 (FERROCHELATASE 1), ferrochelatase [Arabidopsis thaliana] (TAIR:AT5G26030.1); similar to unnamed protein product [Vitis vinifera] (GB:CAO71607.1); similar to ferro…
247073_at	AT5G66570	OE33	109	0.00019218	0.110092	Encodes a protein which is an extrinsic subunit of photosystem II and which has been proposed to play a central role in stabilization of the catalytic manganese cluster. In <i>Arabidopsis thaliana</i> the PsbO proteins are encoded by two genes: <i>psbO1</i> and <i>psbO2</i>. PsbO1 is the major isoform in the wild-type.
254460_at	AT4G21210	ATRP1	108	0.000584967	0.136899	Encodes a PPDK regulatory protein that has both protein kinase and protein phosphatase activities towards PPDK (pyruvate orthophosphate dikinase).
251810_at	AT3G55250	AT3G55250	108	0.000261385	0.126341	similar to calcium homeostasis regulator CHoR1 [Solanum tuberosum] (GB:AAQ14193.1)
257225_s_at	AT3G27830;AT3G27850	AT3G27830;AT3G27850	108	0.000193705	0.0557286
255852_at	AT1G66970	SVL2	107	0.00553278	0.0782931	glycerophosphoryl diester phosphodiesterase family protein; Identical to Probable glycerophosphoryl diester phosphodiesterase 3 precursor (GPDL3) [Arabidopsis Thaliana] (GB:Q7Y208;GB:Q9FZI1); similar to glycerophosphoryl diester phosphodiesterase family protein [Arabidopsis thaliana] (TAIR:AT5G55480.1); similar to protein kinase family protein / glycerophosphoryl diester phosphodiesterase family …
265374_at	AT2G06520	PSBX	107	0.000132712	0.147946	Encodes a protein with sequence similarity to the spinach photosystem II subunit PsbX.
263142_at	AT1G65230	AT1G65230	106	0.000273406	0.133513	similar to hypothetical protein MtrDRAFT_AC148171g2v1 [Medicago truncatula] (GB:ABE89789.1)
261425_at	AT1G18880	AT1G18880	105	0.00586943	0.0197802	proton-dependent oligopeptide transport (POT) family protein; similar to proton-dependent oligopeptide transport (POT) family protein [Arabidopsis thaliana] (TAIR:AT3G47960.1); similar to proton-dependent oligopeptide transport (POT) family protein [Arabidopsis thaliana] (TAIR:AT5G62680.1); similar to unnamed protein product [Vitis vinifera] (GB:CAO62491.1); similar to nitrate transporter NRT1-5 …
257311_at	AT3G26570	ORF02	105	0.00364762	0.0503663	low affinity phosphate transporter
251942_at	AT3G53480	PDR9	105	0.000669045	0.256593	ATPDR9/PDR9 (PLEIOTROPIC DRUG RESISTANCE 9); ATPase, coupled to transmembrane movement of substances; Identical to Probable pleiotropic drug resistance protein 9 (PDR9) [Arabidopsis Thaliana] (GB:Q9LFH0); similar to ATPDR5/PDR5 (PLEIOTROPIC DRUG RESISTANCE 5), ATPase, coupled to transmembrane movement of substances [Arabidopsis thaliana] (TAIR:AT2G37280.1); similar to ATPDR13/PDR13 (PLEIOTROPIC D…
260155_at	AT1G52870	AT1G52870	103	0.00111993	0.0607272	peroxisomal membrane protein-related; similar to peroxisomal membrane protein-related [Arabidopsis thaliana] (TAIR:AT4G03410.2); similar to peroxisomal membrane protein-related [Arabidopsis thaliana] (TAIR:AT4G03410.1); similar to unknown [Populus trichocarpa x Populus deltoides] (GB:ABK96261.1); contains InterPro domain Mpv17/PMP22; (InterPro:IPR007248)
250095_at	AT5G17230	PSY	103	0.000724079	0.0883305	Encodes phytoene synthase.
265287_at	AT2G20260	PSAE-2	103	0.000201171	0.135922	Encodes subunit E of photosystem I.
263287_at	AT2G36145	AT2G36145	103	0.000156952	0.103941	similar to Os01g0862200 [Oryza sativa (japonica cultivar-group)] (GB:NP_001044880.1)
245118_at	AT2G41680	NTRC	102	0.000929854	0.101728	Encodes a NADPH thioredoxin reductase involved in chloroplast protection against oxidative damage.
261638_at	AT1G49975	AT1G49975	102	0.000395738	0.0359154	similar to expressed protein [Oryza sativa (japonica cultivar-group)] (GB:AAT77883.1); similar to Os03g0731100 [Oryza sativa (japonica cultivar-group)] (GB:NP_001051164.1)
249694_at	AT5G35790	G6PD1	101	0.00123021	0.0451485	Encodes a plastidic glucose-6-phosphate dehydrogenase that is sensitive to reduction by DTT and whose mRNA is more prevalent in developing organs but absent in the root.
262029_at	AT1G35680	AT1G35680	101	0.000228278	0.171287	50S ribosomal protein L21, chloroplast / CL21 (RPL21); Identical to 50S ribosomal protein L21, chloroplast precursor (RPL21) [Arabidopsis Thaliana] (GB:P51412;GB:Q9SMM2); similar to NFD1 (NUCLEAR FUSION DEFECTIVE 1), structural constituent of ribosome [Arabidopsis thaliana] (TAIR:AT4G30930.1); similar to unknown [Populus trichocarpa] (GB:ABK94900.1); contains InterPro domain Ribosomal protein L21…
260557_at	AT2G43610	AT2G43610	100	0.00264499	0.141818	glycoside hydrolase family 19 protein; similar to chitinase, putative [Arabidopsis thaliana] (TAIR:AT2G43620.1); similar to Basic endochitinase CHB4 precursor (GB:Q06209); contains InterPro domain Endochitinase (InterPro:IPR016283); contains InterPro domain Glycoside hydrolase, family 19, catalytic; (InterPro:IPR000726); contains InterPro domain Chitin-binding, type 1; (InterPro:IPR001002)
251298_at	AT3G62040	AT3G62040	100	0.0025279	0.107677	hydrolase; similar to haloacid dehalogenase-like hydrolase family protein [Arabidopsis thaliana] (TAIR:AT5G59490.1); similar to haloacid dehalogenase-like hydrolase family protein [Arabidopsis thaliana] (TAIR:AT5G02230.1); similar to haloacid dehalogenase-like hydrolase family protein [Arabidopsis thaliana] (TAIR:AT5G02230.2); similar to hypothetical protein OsI_026055 [Oryza sativa (indica culti…
261581_at	AT1G01140	PKS6	99	0.00195551	0.0917337	Encodes a CBL-interacting protein kinase with similarity to SOS2
250371_at	AT5G11450	AT5G11450	99	0.000505581	0.156256	oxygen-evolving complex-related; Identical to PsbP-related thylakoid lumenal protein 4, chloroplast precursor [Arabidopsis Thaliana] (GB:P82715;GB:Q8VY65); similar to unnamed protein product [Vitis vinifera] (GB:CAO44122.1); contains InterPro domain Mog1/PsbP/DUF1795, alpha/beta/alpha sandwich (InterPro:IPR016124); contains InterPro domain Mog1/PsbP, alpha/beta/alpha sandwich (InterPro:IPR016123)…
260542_at	AT2G43560	AT2G43560	99	0.000196903	0.157081	immunophilin / FKBP-type peptidyl-prolyl cis-trans isomerase family protein; Identical to Probable FKBP-type peptidyl-prolyl cis-trans isomerase 2, chloroplast precursor [Arabidopsis Thaliana] (GB:O22870;GB:Q940C0); similar to FK506-binding protein 1 (FKBP13) [Arabidopsis thaliana] (TAIR:AT5G45680.1); similar to unnamed protein product [Vitis vinifera] (GB:CAO46240.1); contains InterPro domain Pe…
252972_at	AT4G38840	AT4G38840	98	0.00176025	0.0458658	auxin-responsive protein, putative; similar to auxin-responsive protein, putative [Arabidopsis thaliana] (TAIR:AT2G21210.1); similar to auxin-induced SAUR-like protein [Capsicum annuum] (GB:AAM12778.1); contains InterPro domain Auxin responsive SAUR protein (InterPro:IPR003676)
245795_at	AT1G32160	AT1G32160	98	0.000541657	0.0645908	similar to unknown protein [Arabidopsis thaliana] (TAIR:AT3G17800.2); similar to unknown protein [Oryza sativa (japonica cultivar-group)] (GB:AAO38836.1); similar to Os03g0717900 [Oryza sativa (japonica cultivar-group)] (GB:NP_001051084.1); similar to Os04g0595100 [Oryza sativa (japonica cultivar-group)] (GB:NP_001053731.1); contains InterPro domain Protein of unknown function DUF760; (InterPro:I…
255809_at	AT4G10300	AT4G10300	98	0.000501065	0.0675363	similar to unknown protein [Arabidopsis thaliana] (TAIR:AT3G04300.1); similar to Os04g0445200 [Oryza sativa (japonica cultivar-group)] (GB:NP_001052900.1); similar to Cupin, RmlC-type [Medicago truncatula] (GB:ABE82642.1); similar to OSIGBa0140O07.4 [Oryza sativa (indica cultivar-group)] (GB:CAH67236.1); contains InterPro domain Protein of unknown function DUF861, cupin_3; (InterPro:IPR008579); c…
245357_at	AT4G17560	AT4G17560	98	0.000281695	0.146855	ribosomal protein L19 family protein; Identical to 50S ribosomal protein L19-1, chloroplast precursor [Arabidopsis Thaliana] (GB:Q8W463;GB:O23597); similar to ribosomal protein L19 family protein [Arabidopsis thaliana] (TAIR:AT5G47190.1); similar to plastid ribosomal protein L19, putative [Brassica oleracea] (GB:ABD65070.1); contains InterPro domain Ribosomal protein L19; (InterPro:IPR001857)
261197_at	AT1G12900	GAPA-2	98	0.000135869	0.156112	GAPA-2; similar to GAPA (GLYCERALDEHYDE 3-PHOSPHATE DEHYDROGENASE A SUBUNIT), glyceraldehyde-3-phosphate dehydrogenase [Arabidopsis thaliana] (TAIR:AT3G26650.1); similar to unnamed protein product [Vitis vinifera] (GB:CAO49140.1); contains InterPro domain Glyceraldehyde-3-phosphate dehydrogenase, type I; (InterPro:IPR006424); contains InterPro domain NAD(P)-binding; (InterPro:IPR016040); contains…
253387_at	AT4G33010	AtGLDP1	97	0.00117446	0.0779639	ATGLDP1 (ARABIDOPSIS THALIANA GLYCINE DECARBOXYLASE P-PROTEIN 1); Identical to Putative glycine dehydrogenase [decarboxylating] 2, mitochondrial precursor [Arabidopsis Thaliana] (GB:Q94B78;GB:O82642;GB:Q8GTY1;GB:Q8VZF0); similar to ATGLDP2 (ARABIDOPSIS THALIANA GLYCINE DECARBOXYLASE P-PROTEIN 2), glycine dehydrogenase (decarboxylating) [Arabidopsis thaliana] (TAIR:AT2G26080.1); similar to Glycine…
249893_at	AT5G22555	AT5G22555	97	0.000885905	0.226375	unknown protein
245775_at	AT1G30270	LKS1	96	0.00245973	0.0857456	Arabidopsis thaliana CBL-interacting protein kinase 23. CIPK23 serves as a positive regulator of the potassium transporter AKT1 by directly phosphorylates AKT1. CIPK23 is activated by the binding of two calcineurin B-like proteins, CBL1 and CBL9.
259943_at	AT1G71480	AT1G71480	95	0.00206121	0.0427772	nuclear transport factor 2 (NTF2) family protein; similar to unknown protein [Arabidopsis thaliana] (TAIR:AT5G41470.1); similar to unnamed protein product [Vitis vinifera] (GB:CAO16278.1); contains InterPro domain Nuclear transport factor 2; (InterPro:IPR002075)
265334_at	AT2G18370	AT2G18370	95	0.00189213	0.0707727	Predicted to encode a PR (pathogenesis-related) protein. Belongs to the lipid transfer protein (PR-14) family with the following members: At2g38540/LTP1, At2g38530/LTP2, At5g59320/LTP3, At5g59310/LTP4, At3g51600/LTP5, At3g08770/LTP6, At2g15050/LTP7, At2g18370/LTP8, At2g15325/LTP9, At5g01870/LTP10, At4g33355/LTP11, At3g51590/LTP12, At5g44265/LTP13, At5g62065/LTP14, At4g08530/LTP15.
257773_at	AT3G29185	AT3G29185	95	0.000507439	0.148488	similar to hypothetical protein MtrDRAFT_AC147482g2v1 [Medicago truncatula] (GB:ABD32485.1)
253014_at	AT4G37940	AGL21	95	0.000505573	0.232923	encodes a MADS box protein, highly expressed in the root.
256468_at	AT1G32550	AT1G32550	95	0.000286676	0.144681	ferredoxin family protein; similar to ATFD1 (FERREDOXIN 1), 2 iron, 2 sulfur cluster binding / electron carrier/ iron-sulfur cluster binding [Arabidopsis thaliana] (TAIR:AT1G10960.1); similar to Os03g0685000 [Oryza sativa (japonica cultivar-group)] (GB:NP_001050923.1); similar to unknown [Picea sitchensis] (GB:ABK22496.1); contains InterPro domain Ferredoxin [2Fe-2S], plant; (InterPro:IPR010241);…
263437_at	AT2G28670	AT2G28670	94	0.00333675	0.0535347	disease resistance-responsive family protein / fibroin-related; similar to disease resistance-responsive family protein [Arabidopsis thaliana] (TAIR:AT1G07730.2); similar to hypothetical protein [Vitis vinifera] (GB:CAN77499.1); contains InterPro domain Plant disease resistance response protein (InterPro:IPR004265)
256076_at	AT1G18060	AT1G18060	94	0.0012093	0.106383	similar to unnamed protein product [Ostreococcus tauri] (GB:CAL52789.1); similar to Os01g0120500 [Oryza sativa (japonica cultivar-group)] (GB:NP_001041868.1)
267005_at	AT2G34460	AT2G34460	93	0.00204678	0.0808789	flavin reductase-related; Identical to Uncharacterized protein At2g34460, chloroplast precursor [Arabidopsis Thaliana] (GB:Q8H124;GB:O64701;GB:Q7EXF0;GB:Q93W50); similar to binding / catalytic/ coenzyme binding [Arabidopsis thaliana] (TAIR:AT3G18890.1); similar to unnamed protein product [Vitis vinifera] (GB:CAO66936.1); contains InterPro domain NAD-dependent epimerase/dehydratase; (InterPro:IPR0…
245318_at	AT4G16980	AT4G16980	93	0.000849822	0.0229079	arabinogalactan-protein family; contains InterPro domain Glutelin; (InterPro:IPR000480)
261718_at	AT1G18390	AT1G18390	92	0.00655377	0.0296226	protein kinase family protein; Identical to Putative serine/threonine-protein kinase At1g18390 precursor [Arabidopsis Thaliana] (GB:P0C5E2;GB:Q9LPQ6); similar to serine/threonine protein kinase family protein [Arabidopsis thaliana] (TAIR:AT1G66880.1); similar to unnamed protein product [Vitis vinifera] (GB:CAO68095.1); contains InterPro domain Concanavalin A-like lectin/glucanase, subgroup (Inter…
266293_at	AT2G29360	AT2G29360	92	0.000443063	0.179169	tropinone reductase, putative / tropine dehydrogenase, putative; similar to tropinone reductase, putative / tropine dehydrogenase, putative [Arabidopsis thaliana] (TAIR:AT2G29150.1); similar to tropinone reductase [Cochlearia officinalis] (GB:CAO02390.1); contains InterPro domain Glucose/ribitol dehydrogenase; (InterPro:IPR002347); contains InterPro domain Short-chain dehydrogenase/reductase SDR;…
251531_at	AT3G58550	AT3G58550	91	0.00201054	0.0757021	protease inhibitor/seed storage/lipid transfer protein (LTP) family protein; similar to lipid transfer protein-related [Arabidopsis thaliana] (TAIR:AT2G44300.1); similar to unnamed protein product [Vitis vinifera] (GB:CAO67175.1); contains InterPro domain Plant lipid transfer protein/seed storage/trypsin-alpha amylase inhibitor (InterPro:IPR003612); contains InterPro domain Bifunctional inhibitor…
249230_at	AT5G42070	AT5G42070	91	0.00104104	0.105006	similar to Os01g0235100 [Oryza sativa (japonica cultivar-group)] (GB:NP_001042519.1); similar to Conserved Cys-containing protein (IC) [Ostreococcus tauri] (GB:CAL52359.1)
253823_at	AT4G28030	AT4G28030	91	0.000735154	0.0542125	GCN5-related N-acetyltransferase (GNAT) family protein; similar to GCN5-related N-acetyltransferase (GNAT) family protein [Arabidopsis thaliana] (TAIR:AT2G06025.1); similar to unnamed protein product [Vitis vinifera] (GB:CAO66575.1); contains InterPro domain Acyl-CoA N-acyltransferase (InterPro:IPR016181); contains InterPro domain GCN5-related N-acetyltransferase; (InterPro:IPR000182)
249358_at	AT5G40510	AT5G40510	91	0.000218086	0.0842491	similar to unknown protein [Arabidopsis thaliana] (TAIR:AT3G27570.1); similar to Clostridium pasteurianum ferredoxin homolog [Solanum tuberosum] (GB:AAB33256.1); similar to Os02g0725100 [Oryza sativa (japonica cultivar-group)] (GB:NP_001047981.1); contains InterPro domain Thioredoxin-like fold; (InterPro:IPR012336); contains InterPro domain Sucraseferredoxin-like; (InterPro:IPR009737); contains I…
262632_at	AT1G06680	OEE2	91	0.00015026	0.261538	Encodes a 23 kD extrinsic protein that is part of photosystem II and participates in the regulation of oxygen evolution.
262955_at	AT1G54520	AT1G54520	90	0.00122384	0.0367041	similar to unknown protein [Arabidopsis thaliana] (TAIR:AT5G57345.1); similar to unknown protein [Oryza sativa (japonica cultivar-group)] (GB:AAO19365.1); contains InterPro domain Protein of unknown function DUF1517; (InterPro:IPR010903)
264839_at	AT1G03630	PORC	90	0.000492198	0.097628	Encodes for a protein with protochlorophyllide oxidoreductase activity. The enzyme is NADPH- and light-dependent.
265588_at	AT2G19970	AT2G19970	89	0.00132589	0.202503	pathogenesis-related protein, putative; similar to allergen V5/Tpx-1-related family protein [Arabidopsis thaliana] (TAIR:AT2G19980.1); similar to unnamed protein product [Vitis vinifera] (GB:CAO49823.1); contains InterPro domain Allergen V5/Tpx-1 related; (InterPro:IPR001283); contains InterPro domain SCP-like extracellular (InterPro:IPR014044)
249033_at	AT5G44920	AT5G44920	89	0.00122651	0.0704801	Toll-Interleukin-Resistance (TIR) domain-containing protein; similar to disease resistance protein (TIR class), putative [Arabidopsis thaliana] (TAIR:AT4G19920.1); similar to unknown [Arabidopsis lyrata] (GB:AAO42473.1); contains InterPro domain Toll-Interleukin receptor; (InterPro:IPR000157)
251744_at	AT3G56010	AT3G56010	89	0.000526488	0.117978	similar to conserved hypothetical protein [Medicago truncatula] (GB:ABE94028.1)
248242_at	AT5G53580	AT5G53580	89	0.000482698	0.0914198	aldo/keto reductase family protein; similar to aldo/keto reductase family protein [Arabidopsis thaliana] (TAIR:AT1G06690.1); similar to unnamed protein product [Vitis vinifera] (GB:CAO48596.1); similar to Os10g0517400 [Oryza sativa (japonica cultivar-group)] (GB:NP_001065068.1); contains InterPro domain Aldo/keto reductase; (InterPro:IPR001395)
250133_at	AT5G16400	ATF2	89	0.000330646	0.0411134	ATF2/TRXF2 (THIOREDOXIN F2); thiol-disulfide exchange intermediate; Identical to Thioredoxin F-type 2, chloroplast precursor [Arabidopsis Thaliana] (GB:Q9XFH9); similar to ATF1/TRXF1 (THIOREDOXIN F-TYPE 1), thiol-disulfide exchange intermediate [Arabidopsis thaliana] (TAIR:AT3G02730.1); similar to Thioredoxin F-type, chloroplast precursor (Trx-F) (GB:O48897); contains InterPro domain Thioredoxin …
250192_at	AT5G14520	AT5G14520	88	0.00589969	0.0318704	pescadillo-related; similar to hypothetical protein [Vitis vinifera] (GB:CAN80148.1); similar to unnamed protein product [Vitis vinifera] (GB:CAO14711.1); similar to pescadillo-like protein [Zinnia elegans] (GB:CAL90975.1); contains InterPro domain BRCT; (InterPro:IPR001357); contains InterPro domain Pescadillo, N-terminal; (InterPro:IPR010613)
257946_at	AT3G21710	AT3G21710	88	0.00188087	0.125914	unknown protein
249007_at	AT5G44650	AT5G44650	88	0.000828091	0.077325	similar to unknown protein [Oryza sativa (japonica cultivar-group)] (GB:BAD68269.1); similar to Os01g0798500 [Oryza sativa (japonica cultivar-group)] (GB:NP_001044524.1)
246792_at	AT5G27290	AT5G27290	88	0.000366803	0.129833	similar to unknown protein [Arabidopsis thaliana] (TAIR:AT1G54680.1); similar to stress regulated protein [Lycopersicon esculentum] (GB:AAW65813.1)
262945_at	AT1G79510	AT1G79510	87	0.00150985	0.0481155	similar to unknown protein [Arabidopsis thaliana] (TAIR:AT1G16320.1); similar to hypothetical protein Npun02005080 [Nostoc punctiforme PCC 73102] (GB:ZP_00108317.1); similar to Os05g0215600 [Oryza sativa (japonica cultivar-group)] (GB:NP_001054933.1); similar to Os04g0613300 [Oryza sativa (japonica cultivar-group)] (GB:NP_001053853.1); contains domain NTF2-like (SSF54427)
267061_at	AT2G32480	AT2G32480	87	0.00100186	0.0801925	membrane-associated zinc metalloprotease, putative; similar to membrane-associated zinc metalloprotease, putative [Arabidopsis thaliana] (TAIR:AT1G05140.1); similar to Os03g0579000 [Oryza sativa (japonica cultivar-group)] (GB:NP_001050547.1); similar to unnamed protein product [Vitis vinifera] (GB:CAO24003.1); contains InterPro domain Peptidase M50; (InterPro:IPR008915); contains InterPro domain …
250247_at	AT5G13720	AT5G13720	87	0.000828353	0.0430366	structural constituent of ribosome; similar to unknown protein [Arabidopsis thaliana] (TAIR:AT4G19390.1); similar to Os07g0656700 [Oryza sativa (japonica cultivar-group)] (GB:NP_001060506.1); similar to Os07g0656600 [Oryza sativa (japonica cultivar-group)] (GB:NP_001060505.1); similar to putative integral membrane protein [Methanococcus maripaludis S2] (GB:NP_987845.1); contains InterPro domain U…
263736_at	AT1G60000	AT1G60000	87	0.000608752	0.0545309	29 kDa ribonucleoprotein, chloroplast, putative / RNA-binding protein cp29, putative
256217_at	AT1G56320	AT1G56320	86	0.00462018	0.0610123	similar to unknown protein [Arabidopsis thaliana] (TAIR:AT5G49350.1); similar to conserved hypothetical protein [Medicago truncatula] (GB:ABE84262.1)
252993_at	AT4G38540	AT4G38540	85	0.00506474	0.0434174	monooxygenase, putative (MO2); similar to monooxygenase, putative (MO3) [Arabidopsis thaliana] (TAIR:AT5G05320.1); similar to hypothetical protein OsI_009821 [Oryza sativa (indica cultivar-group)] (GB:EAY88588.1); contains InterPro domain FAD-dependent pyridine nucleotide-disulphide oxidoreductase (InterPro:IPR013027); contains InterPro domain Aromatic-ring hydroxylase; (InterPro:IPR003042); cont…
247278_at	AT5G64380	AT5G64380	85	0.00111811	0.029972	fructose-1,6-bisphosphatase family protein; similar to fructose-1,6-bisphosphatase, putative / D-fructose-1,6-bisphosphate 1-phosphohydrolase, putative / FBPase, putative [Arabidopsis thaliana] (TAIR:AT3G54050.1); similar to chloroplast fructose-1,6-bisphosphatase II [Fragaria x ananassa] (GB:ABW38331.1); contains InterPro domain Inositol phosphatase/fructose-1,6-bisphosphatase; (InterPro:IPR0001…
250563_at	AT5G08050	AT5G08050	85	0.00034435	0.12605	similar to unknown protein [Arabidopsis thaliana] (TAIR:AT1G74730.1); similar to Os12g0575000 [Oryza sativa (japonica cultivar-group)] (GB:NP_001067105.1); similar to hypothetical protein LOC_Os11g27300 [Oryza sativa (japonica cultivar-group)] (GB:ABA93451.1); contains InterPro domain Protein of unknown function DUF1118; (InterPro:IPR009500)
261746_at	AT1G08380	PSAO	85	0.000215288	0.218487	Encodes subunit O of photosystem I.
256440_at	AT3G10970	AT3G10970	84	0.00105037	0.0582329	haloacid dehalogenase-like hydrolase family protein; similar to haloacid dehalogenase-like hydrolase family protein [Arabidopsis thaliana] (TAIR:AT4G11570.1); similar to haloacid dehalogenase-like hydrolase family protein [Arabidopsis thaliana] (TAIR:AT4G11570.2); similar to unnamed protein product [Vitis vinifera] (GB:CAO41473.1); contains InterPro domain Haloacid dehalogenase-like hydrolase; (I…
256215_at	AT1G50900	AT1G50900	84	0.000265674	0.11245	similar to unnamed protein product [Ostreococcus tauri] (GB:CAL57548.1); similar to Os07g0520800 [Oryza sativa (japonica cultivar-group)] (GB:NP_001059804.1); contains InterPro domain Ankyrin; (InterPro:IPR002110)
263824_at	AT2G40360	AT2G40360	83	0.00376824	0.0508375	transducin family protein / WD-40 repeat family protein; similar to ATRAPTOR1B/RAPTOR1B (RAPTOR1), nucleotide binding / protein binding [Arabidopsis thaliana] (TAIR:AT3G08850.1); similar to unnamed protein product [Vitis vinifera] (GB:CAO41286.1); similar to putative WD-40 repeat protein [Trifolium pratense] (GB:BAE71307.1); similar to WD40 [Cucumis melo] (GB:AAU04772.1); contains InterPro domain…
252625_at	AT3G44750	HDA3	83	0.00181625	0.0869821	Encodes a histone deacetylase. Controls the development of adaxial/abaxial leaf polarity. Two lines with RNAi-directed against this gene show reduced Agrobacterium-mediated DNA transformation of the roots.
266123_at	AT2G45180	AT2G45180	83	0.00144921	0.0549515	protease inhibitor/seed storage/lipid transfer protein (LTP) family protein; similar to protease inhibitor/seed storage/lipid transfer protein (LTP) family protein [Arabidopsis thaliana] (TAIR:AT1G62510.1); similar to proline-rich protein [Capsicum annuum] (GB:AAX20042.1); contains InterPro domain Plant lipid transfer protein/seed storage/trypsin-alpha amylase inhibitor (InterPro:IPR003612); cont…
264577_at	AT1G05260	RCI3	83	0.000973813	0.165736	Encodes a cold-inducible cationic peroxidase that is involved in the stress response. In response to low temperature, RCI3 transcripts accumulate in the aerial part and in roots of etiolated seedlings but only in roots of light-grown seedlings.
256417_s_at	AT3G11170;AT5G05580	AT3G11170;AT5G05580	83	0.000581308	0.0861005
260781_at	AT1G14620	DECOY	82	0.00424429	0.0267992	DECOY; similar to hypothetical protein [Vitis vinifera] (GB:CAN73362.1); similar to unnamed protein product [Vitis vinifera] (GB:CAO39651.1); contains domain PTHR13124:SF2 (PTHR13124:SF2); contains domain PTHR13124 (PTHR13124)
260331_at	AT1G80270	AT1G80270	82	0.00322972	0.0542005	DNA-binding protein, putative; similar to DNA binding [Arabidopsis thaliana] (TAIR:AT1G15480.1); similar to unnamed protein product [Vitis vinifera] (GB:CAO63034.1); contains InterPro domain Pentatricopeptide repeat (InterPro:IPR002885)
247199_at	AT5G65210	TGA1	82	0.00300726	0.0307136	TGA1; DNA binding / calmodulin binding / transcription factor; Identical to Transcription factor TGA1 (TGA1) [Arabidopsis Thaliana] (GB:Q39237;GB:Q8LBQ9;GB:Q9FJP4); similar to TGA4 (TGACG MOTIF-BINDING FACTOR 4), DNA binding / calmodulin binding / transcription factor [Arabidopsis thaliana] (TAIR:AT5G10030.1); similar to 4D11_7 [Brassica rapa subsp. pekinensis] (GB:AAZ67521.1); contains InterPro …
256796_at	AT3G22210	AT3G22210	82	0.000364086	0.14875	unknown protein
261930_at	AT1G22440	AT1G22440	82	0.000336239	0.26498	alcohol dehydrogenase, putative; Identical to Alcohol dehydrogenase-like 2 [Arabidopsis Thaliana] (GB:Q9SK87); similar to alcohol dehydrogenase, putative [Arabidopsis thaliana] (TAIR:AT1G22430.2); similar to alcohol dehydrogenase, putative [Arabidopsis thaliana] (TAIR:AT1G22430.1); similar to unnamed protein product [Vitis vinifera] (GB:CAO61679.1); contains InterPro domain Alcohol dehydrogenase …
262202_at	AT2G01110	APG2	82	0.000319228	0.130382	mutant is Albino and pale green; Chloroplast Protein Translocation (tatC)
266551_at	AT2G35260	AT2G35260	82	0.000201758	0.0358326	similar to unknown protein [Arabidopsis thaliana] (TAIR:AT4G17840.1); similar to hypothetical protein 40.t00061 [Brassica oleracea] (GB:ABD65174.1)
267057_at	AT2G32500	AT2G32500	81	0.000573032	0.113889	similar to unknown protein [Arabidopsis thaliana] (TAIR:AT2G31670.1); similar to Os03g0110900 [Oryza sativa (japonica cultivar-group)] (GB:NP_001048719.1); contains InterPro domain Stress responsive alpha-beta barrel; (InterPro:IPR013097)
253379_at	AT4G33330	PGSIP3	81	0.000218535	0.222222	expressed protein, hypothetical protein from Arabidopsis thaliana chromosome 1, F7G19.14,PID:g2342684
248828_at	AT5G47110	AT5G47110	81	0.000170952	0.169136	lil3 protein, putative; similar to LIL3:1, transcription factor [Arabidopsis thaliana] (TAIR:AT4G17600.1); similar to Lil3 protein, putative [Brassica oleracea] (GB:ABD64919.1); contains domain SSF103511 (SSF103511)
262287_at	AT1G68660	AT1G68660	80	0.00202934	0.0955696	similar to Os08g0432500 [Oryza sativa (japonica cultivar-group)] (GB:NP_001061868.1); similar to ATP-dependent Clp protease adaptor protein ClpS [Trichodesmium erythraeum IMS101] (GB:YP_720956.1); contains InterPro domain ATP-dependent Clp protease adaptor protein ClpS; (InterPro:IPR003769)
245876_at	AT1G26230	AT1G26230	80	0.000869755	0.0832278	chaperonin, putative; similar to CPN60B (CHAPERONIN 60 BETA), ATP binding / protein binding / unfolded protein binding [Arabidopsis thaliana] (TAIR:AT1G55490.1); similar to chaperonin, putative [Arabidopsis thaliana] (TAIR:AT3G13470.1); similar to CPN60B (CHAPERONIN 60 BETA), ATP binding / protein binding / unfolded protein binding [Arabidopsis thaliana] (TAIR:AT1G55490.2); similar to unnamed pro…
248624_at	AT5G48790	AT5G48790	80	0.000345368	0.110443	similar to unknown protein [Arabidopsis thaliana] (TAIR:AT1G73060.1); similar to hypothetical protein SBB1_14t00013 [Solanum bulbocastanum] (GB:AAP45177.2); similar to hypothetical protein SBB1_21t00009 [Solanum bulbocastanum] (GB:ABI34553.1)
245201_at	AT1G67840	CSK	80	0.000319992	0.105696	Encodes a chloroplast sensor kinase (CSK) that shares common ancestors with cyanobacterial histidine sensor kinases. CSK is synthesised in the cytosol and imported into the chloroplast as a protein precusor. CSK is autophosphorylated and required for control of transcription of chloroplast genes by the redox state of an electron carrier connecting photosystems I and II.
265989_at	AT2G24260	AT2G24260	80	0.000184554	0.271519	basic helix-loop-helix (bHLH) family protein; similar to basic helix-loop-helix (bHLH) family protein [Arabidopsis thaliana] (TAIR:AT4G30980.1); similar to unnamed protein product [Vitis vinifera] (GB:CAO66689.1); contains InterPro domain Basic helix-loop-helix dimerisation region bHLH; (InterPro:IPR001092); contains InterPro domain Helix-loop-helix DNA-binding; (InterPro:IPR011598)
260036_at	AT1G68830	STN7	79	0.00272923	0.0697825	STN7 protein kinase; required for state transitions, phosphorylation of the major antenna complex (LHCII) between PSII and PSI, and light adaptation
264708_at	AT1G09740	AT1G09740	79	0.00252369	0.0188251	ethylene-responsive protein, putative; similar to universal stress protein (USP) family protein [Arabidopsis thaliana] (TAIR:AT3G11930.1); similar to unnamed protein product [Vitis vinifera] (GB:CAO61617.1); contains InterPro domain UspA; (InterPro:IPR006016); contains InterPro domain Universal stress protein (Usp) (InterPro:IPR006015); contains InterPro domain Rossmann-like alpha/beta/alpha sand…
251325_s_at	AT3G61470;AT5G28450	AT3G61470;AT5G28450	79	0.000106369	0.097371
247931_at	AT5G57040	AT5G57040	78	0.00236329	0.0559441	lactoylglutathione lyase family protein / glyoxalase I family protein; similar to lactoylglutathione lyase family protein / glyoxalase I family protein [Arabidopsis thaliana] (TAIR:AT1G80160.1); similar to hypothetical protein [Vitis vinifera] (GB:CAN63060.1); similar to unnamed protein product [Vitis vinifera] (GB:CAO65315.1); contains InterPro domain Glyoxalase/bleomycin resistance protein/diox…
247162_at	AT5G65730	AT5G65730	78	0.00122014	0.0709291	xyloglucan:xyloglucosyl transferase, putative / xyloglucan endotransglycosylase, putative / endo-xyloglucan transferase, putative; Identical to Probable xyloglucan endotransglucosylase/hydrolase protein 6 precursor (XTH6) [Arabidopsis Thaliana] (GB:Q8LF99;GB:O49542;GB:Q93ZF8); similar to xyloglucan:xyloglucosyl transferase, putative / xyloglucan endotransglycosylase, putative / endo-xyloglucan tr…
257353_at	AT2G23050	NPY4	78	0.000733481	0.16317	A member of the NPY gene family (NPY1/AT4G31820, NPY2/AT2G14820, NPY3/AT5G67440, NPY4/AT2G23050, NPY5/AT4G37590). Involved in auxin-mediated organogenesis.
264941_at	AT1G60680	AGD2	78	0.000442054	0.261738	A member of ARF GAP domain (AGD), A thaliana has 15 members, grouped into four classes. AGD2 belongs to the class 1, together with AGD1, AGD3, and AGD4.
247229_at	AT5G65160	AT5G65160	77	0.000163897	0.24812	tetratricopeptide repeat (TPR)-containing protein; similar to tetratricopeptide repeat (TPR)-containing protein [Arabidopsis thaliana] (TAIR:AT5G10090.1); similar to 52O08_23 [Brassica rapa subsp. pekinensis] (GB:AAZ67569.1); similar to 4D11_10 [Brassica rapa subsp. pekinensis] (GB:AAZ67524.1); similar to 80A08_7 [Brassica rapa subsp. pekinensis] (GB:AAZ67592.1); contains InterPro domain Tetratri…
254021_at	AT4G25650	ACD1-LIKE	76	0.00123892	0.0501754	Similar to ACD1. Leaves of antisense ACD1-like plants turn yellow in darkness like wild-type whereas antisense ACD1 plants remain dark after five days of dark treatment.
267262_at	AT2G22990	SNG1	76	0.00112091	0.0340351	sinapoylglucose:malate sinapoyltransferase. Catalyzes the formation of sinapoylmalate from sinapoylglucose. Mutants accumulate excess sinapoylglucose.
259791_at	AT1G29700	AT1G29700	76	0.000743929	0.057193	similar to similar to Zn-dependent hydrolases of the beta-lactamase fold [Crocosphaera watsonii WH 8501] (GB:ZP_00516888.1); similar to Os12g0641300 [Oryza sativa (japonica cultivar-group)] (GB:NP_001067402.1); contains domain no description (G3D.3.60.15.10); contains domain Metallo-hydrolase/oxidoreductase (SSF56281)
247889_at	AT5G57930	APO2	76	0.000482379	0.102456	ACCUMULATION OF PHOTOSYSTEM ONE 2
253197_at	AT4G35250	AT4G35250	76	0.000324738	0.14807	vestitone reductase-related; similar to flavin reductase-related [Arabidopsis thaliana] (TAIR:AT2G34460.1); similar to unnamed protein product [Vitis vinifera] (GB:CAO47468.1); contains InterPro domain NmrA-like; (InterPro:IPR008030); contains InterPro domain NAD(P)-binding; (InterPro:IPR016040)
246016_at	AT5G10720	AHK5	76	0.000112288	0.298596	member of Histidine Kinase
252238_at	AT3G49960	AT3G49960	75	0.00256434	0.0378378	peroxidase, putative; Identical to Peroxidase 35 precursor (PER35) [Arabidopsis Thaliana] (GB:Q96510); similar to peroxidase 73 (PER73) (P73) (PRXR11) [Arabidopsis thaliana] (TAIR:AT5G67400.1); similar to unnamed protein product [Vitis vinifera] (GB:CAO71984.1); contains InterPro domain Plant peroxidase; (InterPro:IPR000823); contains InterPro domain Haem peroxidase; (InterPro:IPR010255); contain…
261660_at	AT1G18370	HIK	75	0.00203914	0.0605405	Mutant has cytokinesis defects; seedling lethal
257856_at	AT3G12930	AT3G12930	75	0.000962045	0.098018	similar to Os09g0493600 [Oryza sativa (japonica cultivar-group)] (GB:NP_001063546.1); similar to Protein Iojap (GB:Q41822); contains InterPro domain Iojap-related protein; (InterPro:IPR004394)
260877_at	AT1G21500	AT1G21500	75	0.000414478	0.0536937	similar to conserved hypothetical protein [Medicago truncatula] (GB:ABE83904.1)
256115_at	AT1G16880	AT1G16880	75	0.000400292	0.0590991	uridylyltransferase-related; similar to ACT domain-containing protein [Arabidopsis thaliana] (TAIR:AT5G04740.1); similar to unnamed protein product [Vitis vinifera] (GB:CAO23176.1); contains domain ACT-like (SSF55021)
248748_at	AT5G47840	AMK2	75	0.000212812	0.191712	AMK2 (ADENOSINE MONOPHOSPHATE KINASE); adenylate kinase; Identical to Probable adenylate kinase 2, chloroplast precursor [Arabidopsis Thaliana] (GB:Q9FIJ7); similar to adenylate kinase family protein [Arabidopsis thaliana] (TAIR:AT5G35170.1); similar to adenylate kinase family protein [Arabidopsis thaliana] (TAIR:AT5G35170.2); similar to Os08g0109300 [Oryza sativa (japonica cultivar-group)] (GB:N…
253825_at	AT4G28025	AT4G28025	74	0.000765212	0.130692	similar to hypothetical protein MtrDRAFT_AC157348g23v1 [Medicago truncatula] (GB:ABE86435.1)
250414_at	AT5G11180	GLR2.6	74	0.000717793	0.0385043	member of Putative ligand-gated ion channel subunit family
262309_at	AT1G70820	AT1G70820	74	0.00061756	0.0325805	phosphoglucomutase, putative / glucose phosphomutase, putative; similar to phosphoglucosamine mutase family protein [Arabidopsis thaliana] (TAIR:AT5G17530.1); similar to phosphoglucosamine mutase family protein [Arabidopsis thaliana] (TAIR:AT5G17530.2); similar to Os06g0476200 [Oryza sativa (japonica cultivar-group)] (GB:NP_001057639.1); similar to phosphoglucomutase [Spinacia oleracea] (GB:CAA53…
264963_at	AT1G60600	ABC4	74	0.00045137	0.119956	Encodes a protein similar to 1,4-dihydroxy-2-naphthoic acid phytyltransferase involved in phylloquinone and plastoquinone biosynthesis. Mutants are pale green and heterotrophic with defects in photosynthetic electron transport.
263760_at	AT2G21280	SULA	74	0.000248349	0.184006	A nuclear-encoded, plastid-targeted protein (AtSulA) whose overexpression causes severe yet stochastic plastid (shown in chloroplasts and leucoplasts) division defects. The protein does not appear to interact with either AtFtsZ proteins when studied in a yeast two-hybrid system.
253790_at	AT4G28660	PSB28	73	0.000878764	0.118341	Similar to PsbW subunit of photosystem II.
264938_at	AT1G60610	AT1G60610	73	0.000233824	0.273212	protein binding / zinc ion binding; similar to protein binding / zinc ion binding [Arabidopsis thaliana] (TAIR:AT1G10650.1); similar to unnamed protein product [Vitis vinifera] (GB:CAO66101.1); contains InterPro domain Zinc finger, RING-type; (InterPro:IPR001841); contains InterPro domain S-ribonuclease binding protein, SBP1, pollen (InterPro:IPR017066)
248920_at	AT5G45930	CHLI2	73	0.000149932	0.176941	encodes a second Chl I gene (CHLI2), a subunit of magnesium chelatase which is required for chlorophyll biosynthesis. Has ATPase activity, regulated by TRX-f. Involved in the assembly of the Mg chelatase complex.
266570_at	AT2G24090	AT2G24090	73	9.87966e-05	0.191781	ribosomal protein L35 family protein; similar to unknown [Populus trichocarpa] (GB:ABK93832.1); contains InterPro domain Ribosomal protein L35; (InterPro:IPR001706)
267152_at	AT2G31040	AT2G31040	72	0.00112656	0.0864632	ATP synthase protein I -related; similar to unknown [Populus trichocarpa x Populus deltoides] (GB:ABK96598.1); contains domain PD015638 (PD015638)
255440_at	AT4G02530	AT4G02530	72	0.00032934	0.255869	chloroplast thylakoid lumen protein; Identical to Thylakoid lumenal 16.5 kDa protein, chloroplast precursor [Arabidopsis Thaliana] (GB:O22773;GB:Q8L985;GB:Q94BU6;GB:Q9M110); similar to unnamed protein product [Vitis vinifera] (GB:CAO65696.1)
259380_at	AT3G16340	PDR1	71	0.00184454	0.209256	ATPDR1/PDR1 (PLEIOTROPIC DRUG RESISTANCE 1); ATPase, coupled to transmembrane movement of substances; Identical to Pleiotropic drug resistance protein 1 (PDR1) [Arabidopsis Thaliana] (GB:Q94A18;GB:O04323); similar to ATPDR6/PDR6 (PLEIOTROPIC DRUG RESISTANCE 6), ATPase, coupled to transmembrane movement of substances [Arabidopsis thaliana] (TAIR:AT2G36380.1); similar to PDR8/PEN3 (PLEIOTROPIC DRUG…
264851_at	AT2G17290	ATCDPK3	70	0.0053505	0.0322981	Encodes calcium dependent protein kinase 6 (CPK6), a member of the Arabidopsis CDPK gene family. CDPKs contain an intrinsic Ca2+-activation domain with four EF hand Ca2+-binding sites. CDPKs protein kinases have been proposed to function in multiple plant signal transduction pathways downstream of [Ca2+]cyt elevations, thus transducing various physiological responses. CPK6 is expressed in both gu…
259738_at	AT1G64355	AT1G64355	70	0.000587912	0.12588	similar to hypothetical protein asl4507 [Nostoc sp. PCC 7120] (GB:NP_488547.1); similar to Os05g0571400 [Oryza sativa (japonica cultivar-group)] (GB:NP_001056374.1)
261206_at	AT1G12800	AT1G12800	70	0.00045951	0.0691511	S1 RNA-binding domain-containing protein; similar to S1 RNA-binding domain-containing protein [Arabidopsis thaliana] (TAIR:AT3G23700.1); similar to hypothetical protein [Vitis vinifera] (GB:CAN68047.1); similar to unnamed protein product [Vitis vinifera] (GB:CAO63706.1); contains InterPro domain S1, RNA binding; (InterPro:IPR003029); contains InterPro domain Nucleic acid-binding, OB-fold (InterPr…
260266_at	AT1G68520	AT1G68520	69	0.00127468	0.0903666	zinc finger (B-box type) family protein; Identical to Zinc finger protein CONSTANS-LIKE 6 (COL6) [Arabidopsis Thaliana] (GB:Q8LG76;GB:Q93Y24;GB:Q9CA29); similar to zinc finger (B-box type) family protein [Arabidopsis thaliana] (TAIR:AT1G25440.1); similar to AT1G68520 [Arabidopsis lyrata subsp. petraea] (GB:AAT72496.1); contains InterPro domain Zinc finger, B-box; (InterPro:IPR000315); contains In…
250090_at	AT5G17330	GAD	69	0.000869184	0.144501	Encodes one of two isoforms of glutamate decarboxylase.
250967_at	AT5G02790	AT5G02790	69	0.000790348	0.0477408	In2-1 protein, putative; similar to In2-1 protein, putative [Arabidopsis thaliana] (TAIR:AT5G02780.1); similar to unnamed protein product [Vitis vinifera] (GB:CAO18056.1); contains InterPro domain Thioredoxin-like fold (InterPro:IPR012336); contains InterPro domain Glutathione S-transferase, C-terminal-like (InterPro:IPR010987); contains InterPro domain Thioredoxin fold (InterPro:IPR012335); cont…
251545_at	AT3G58810	MTP3	69	0.000678684	0.307332	Member of Zinc transporter (ZAT) family. Contributes to basic cellular Zn tolerance and controls Zn partitioning, particularly under conditions of high rates of Zn influx into the root symplasm. Localizes to the vacuolar membrane.
254130_at	AT4G24540	AGL24	69	0.000323194	0.251492	Encodes a MADS-box protein involved in flowering. Regulates the expression of SOC1 and is also upregulated by SOC1. Binds with IMK3 kinase domain. Phosphorylated by IMK3; likely to be a target for IMK3 kinase domain.
262645_at	AT1G62750	SCO1	69	0.00028308	0.0954817	Nuclear encoded protein consists of the five domains conserved in EF-G proteins, with two GTP-binding sites in the first domain, and an additional transit peptide at the N-terminus. Localized in chloroplasts. Point mutation results in a delay in the onset of germination. At early developmental stage embryos still contain undifferentiated proplastids. The greening of cotyledons is severely impaire…
267247_at	AT2G30170	AT2G30170	69	0.000226202	0.228474	catalytic; similar to 5-azacytidine resistance protein -related [Arabidopsis thaliana] (TAIR:AT5G66720.2); similar to 5-azacytidine resistance protein -related [Arabidopsis thaliana] (TAIR:AT5G66720.1); similar to unnamed protein product [Vitis vinifera] (GB:CAO21379.1); contains InterPro domain Protein phosphatase 2C-related; (InterPro:IPR001932)
257105_at	AT3G15300	AT3G15300	69	8.67063e-05	0.317136	VQ motif-containing protein; similar to VQ motif-containing protein [Arabidopsis thaliana] (TAIR:AT5G53830.1); similar to unnamed protein product [Vitis vinifera] (GB:CAO39301.1); contains InterPro domain VQ (InterPro:IPR008889)
255886_at	AT1G20340	PETE2	69	7.2975e-05	0.180733	recombination and DNA-damage resistance protein (DRT112) One of two Arabidopsis plastocyanin genes. Predominant form, expressed 10x higher than PETE1. PETE2 is thought to be post-transcriptionally regulated via copper accumulation and is involved in copper homeostasis.
254080_at	AT4G25630	FIB2	68	0.00292689	0.0733099	encodes a fibrillarin, a key nucleolar protein in eukaryotes which associates with box C/D small nucleolar RNAs (snoRNAs) directing 2'-O-ribose methylation of the rRNA. This gene also encodes a novel box C/D snoRNA, U60.2f in its fifth intron that accumulates in seedlings and that their targeted residue on the 25 S rRNA is methylated.
261815_at	AT1G08320	AT1G08320	68	0.00174549	0.231343	bZIP family transcription factor; similar to bZIP family transcription factor [Arabidopsis thaliana] (TAIR:AT5G06839.1); similar to unnamed protein product [Vitis vinifera] (GB:CAO48751.1); contains InterPro domain bZIP transcription factor, bZIP-1; (InterPro:IPR011616); contains InterPro domain Basic-leucine zipper (bZIP) transcription factor; (InterPro:IPR004827)
262598_at	AT1G15260	AT1G15260	68	0.00158105	0.0539947	similar to unknown protein [Arabidopsis thaliana] (TAIR:AT3G16070.1)
256797_at	AT3G18600	AT3G18600	68	0.000829416	0.0974539	DEAD/DEAH box helicase, putative; Identical to DEAD-box ATP-dependent RNA helicase 51 (RH51) [Arabidopsis Thaliana] (GB:Q9LIH9); similar to DEAD/DEAH box helicase, putative [Arabidopsis thaliana] (TAIR:AT5G65900.1); similar to unnamed protein product [Vitis vinifera] (GB:CAO67997.1); contains InterPro domain RNA helicase, DEAD-box type, Q motif (InterPro:IPR014014); contains InterPro domain Helic…
265569_at	AT2G05620	PGR5	68	0.000789488	0.119403	Involved in electron flow in Photosystem I. Essential for photoprotection.
259478_at	AT1G18980	AT1G18980	68	0.000670318	0.17252	germin-like protein, putative; Identical to Germin-like protein subfamily T member 2 precursor [Arabidopsis Thaliana] (GB:Q9LMC9); similar to GLP4 (GERMIN-LIKE PROTEIN 4), manganese ion binding / metal ion binding / nutrient reservoir [Arabidopsis thaliana] (TAIR:AT1G18970.1); similar to germin-like protein [Ananas comosus] (GB:AAM28275.1); contains InterPro domain RmlC-like jelly roll fold (Inte…
249902_at	AT5G22680	AT5G22680	68	0.000531074	0.0342406	similar to F-box family protein [Arabidopsis thaliana] (TAIR:AT5G22720.1); contains domain RNI-like (SSF52047)
266575_at	AT2G24060	AT2G24060	68	0.000266833	0.169886	translation initiation factor 3 (IF-3) family protein; similar to translation initiation factor 3 (IF-3) family protein [Arabidopsis thaliana] (TAIR:AT4G30690.1); similar to unnamed protein product [Vitis vinifera] (GB:CAO66646.1); contains InterPro domain Initiation factor 3; (InterPro:IPR001288)
267276_at	AT2G30130	ASL5	68	0.000179032	0.273047	Overexpression/activation tagged allele has epinastic leaves, reduced apical dominance and is sterile. Gene is similar to asymmetric leaves (AS)/lateral organ boundary (LOB) genes which repress KNOX gene expression.
254346_at	AT4G21980	APG8A	67	0.0045916	0.0293985	Encodes APG8, a component of autophagy conjugation pathway. Delivered to the lumens of vacuole under nitrogen-starvation condition. Highest expression in flowers. mRNA abundance increased during dark-induced carbon starvation. Predominantly cytoplasmic with or without N starvation. Upon concanamycin A the protein accumulates in the central vacuole as punctuate structures that resemble autophagic …
263900_at	AT2G36290	AT2G36290	67	0.00284244	0.113523	hydrolase, alpha/beta fold family protein; similar to esterase/lipase/thioesterase family protein [Arabidopsis thaliana] (TAIR:AT1G74300.1); similar to unnamed protein product [Vitis vinifera] (GB:CAO15922.1); contains InterPro domain Alpha/beta hydrolase fold-1 (InterPro:IPR000073)
254233_at	AT4G23800	AT4G23800	67	0.00210465	0.0737223	high mobility group (HMG1/2) family protein; similar to high mobility group (HMG1/2) family protein [Arabidopsis thaliana] (TAIR:AT4G11080.1); similar to 98b [Daucus carota] (GB:BAA32827.1); contains InterPro domain High mobility group box, HMG1/HMG2; (InterPro:IPR000910); contains InterPro domain High mobility group box, HMG (InterPro:IPR009071)
256336_at	AT1G72030	AT1G72030	67	0.0019809	0.085934	GCN5-related N-acetyltransferase (GNAT) family protein; similar to hypothetical protein [Vitis vinifera] (GB:CAN78264.1); similar to unnamed protein product [Vitis vinifera] (GB:CAO16439.1); contains InterPro domain Acyl-CoA N-acyltransferase (InterPro:IPR016181); contains InterPro domain GCN5-related N-acetyltransferase; (InterPro:IPR000182)
264219_at	AT1G60420	AT1G60420	67	0.00192414	0.113523	DC1 domain-containing protein; similar to electron carrier [Arabidopsis thaliana] (TAIR:AT4G31240.1); similar to electron carrier [Arabidopsis thaliana] (TAIR:AT4G31240.2); similar to unnamed protein product [Vitis vinifera] (GB:CAO66081.1); similar to unnamed protein product [Vitis vinifera] (GB:CAO66082.1); similar to hypothetical protein [Vitis vinifera] (GB:CAN77321.1); contains InterPro doma…
258897_at	AT3G05730	AT3G05730	67	0.0011879	0.194934	Encodes a defensin-like (DEFL) family protein.
259038_at	AT3G09210	PTAC13	67	0.00053646	0.120308	PTAC13 (PLASTID TRANSCRIPTIONALLY ACTIVE13); transcription elongation regulator; similar to unnamed protein product [Vitis vinifera] (GB:CAO15757.1); contains InterPro domain Translation protein SH3-like (InterPro:IPR008991); contains InterPro domain Transcription antitermination protein, NusG, N-terminal; (InterPro:IPR006645); contains InterPro domain KOW (InterPro:IPR005824); contains InterPro …
258386_at	AT3G15520	AT3G15520	67	0.00038378	0.0972411	peptidyl-prolyl cis-trans isomerase TLP38, chloroplast / thylakoid lumen PPIase of 38 kDa / cyclophilin / rotamase; Identical to Peptidyl-prolyl cis-trans isomerase CYP37, chloroplast precursor (CYP37) [Arabidopsis Thaliana] (GB:P82869;GB:Q1JPN6;GB:Q9LDZ3); similar to CYP38 (CYCLOPHILIN 38), peptidyl-prolyl cis-trans isomerase [Arabidopsis thaliana] (TAIR:AT3G01480.1); similar to Os07g0565600 [Or…
258005_at	AT3G19390	AT3G19390	67	0.000224998	0.296698	cysteine proteinase, putative / thiol protease, putative; similar to cysteine proteinase, putative / thiol protease, putative [Arabidopsis thaliana] (TAIR:AT5G43060.1); similar to senescence-associated cysteine protease [Brassica oleracea] (GB:AAL60578.1); contains InterPro domain Peptidase C1A, papain; (InterPro:IPR013128); contains InterPro domain Peptidase C1A, papain C-terminal; (InterPro:IPR…
262693_at	AT1G62780	AT1G62780	67	0.000181837	0.215739	similar to B0616E02-H0507E05.5 [Oryza sativa (indica cultivar-group)] (GB:CAH67829.1)
266196_at	AT2G39110	AT2G39110	67	0.000105763	0.336047	protein kinase, putative; similar to protein kinase, putative [Arabidopsis thaliana] (TAIR:AT3G09830.1); similar to protein kinase, putative [Arabidopsis thaliana] (TAIR:AT3G09830.2); similar to unnamed protein product [Vitis vinifera] (GB:CAO68919.1); contains InterPro domain Protein kinase, core; (InterPro:IPR000719); contains InterPro domain Protein kinase-like (InterPro:IPR011009)
258852_at	AT3G06300	AT-P4H-2	66	0.00152227	0.0834499	Encodes a prolyl-4 hydroxylase that can hydroxylate poly(L-proline)and other proline rich peptides, including those with sequences corresponding to those in arabinogalactan proteins and extensins.
246651_at	AT5G35170	AT5G35170	66	0.000886063	0.11049	adenylate kinase family protein; similar to AMK2 (ADENOSINE MONOPHOSPHATE KINASE), adenylate kinase [Arabidopsis thaliana] (TAIR:AT5G47840.1); similar to unnamed protein product [Vitis vinifera] (GB:CAO67723.1); contains InterPro domain Adenylate kinase; (InterPro:IPR000850); contains InterPro domain Adenylate kinase, subfamily; (InterPro:IPR006259); contains InterPro domain Adenylate kinase, zin…
246025_at	AT5G21150	AT5G21150	66	0.000863921	0.206993	PAZ domain-containing protein / piwi domain-containing protein; similar to PAZ domain-containing protein / piwi domain-containing protein [Arabidopsis thaliana] (TAIR:AT5G21030.1); similar to AGO6 (ARGONAUTE 6), nucleic acid binding [Arabidopsis thaliana] (TAIR:AT2G32940.1); similar to AGO4 (ARGONAUTE 4), nucleic acid binding [Arabidopsis thaliana] (TAIR:AT2G27040.1); similar to AGO4-2 [Nicotiana…
246977_at	AT5G24930	AT5G24930	66	0.000465438	0.0498834	zinc finger (B-box type) family protein; Identical to Zinc finger protein CONSTANS-LIKE 4 (COL4) [Arabidopsis Thaliana] (GB:Q940T9); similar to COL3 (CONSTANS-LIKE 3), protein binding / transcription factor/ zinc ion binding [Arabidopsis thaliana] (TAIR:AT2G24790.1); similar to unnamed protein product [Vitis vinifera] (GB:CAO14549.1); contains InterPro domain Zinc finger, B-box; (InterPro:IPR0003…
246454_at	AT5G16710	DHAR3	66	0.000177383	0.215385	The protein undergoes thiolation following treatment with the oxidant tert-butylhydroperoxide.
256581_at	AT3G28830	AT3G28830	65	0.00239276	0.0379808	similar to unknown protein [Arabidopsis thaliana] (TAIR:AT3G28790.1); similar to PREDICTED: hypothetical protein [Rattus norve (GB:XP_001078830.1); contains InterPro domain Protein of unknown function DUF1216; (InterPro:IPR009605)
247377_at	AT5G63180	AT5G63180	65	0.000658693	0.119712	pectate lyase family protein; Identical to Probable pectate lyase 22 precursor [Arabidopsis Thaliana] (GB:Q93Z25;GB:Q9FMK5); similar to pectate lyase family protein [Arabidopsis thaliana] (TAIR:AT4G24780.1); similar to unnamed protein product [Vitis vinifera] (GB:CAO42465.1); similar to Pectate lyase [Prunus mume] (GB:BAE48664.1); similar to unknown [Populus trichocarpa] (GB:ABK94358.1); contains…
258571_at	AT3G04420	anac048	65	0.000185833	0.240385	ANAC048 (Arabidopsis NAC domain containing protein 48); transcription factor; similar to ANAC003 (Arabidopsis NAC domain containing protein 3), transcription factor [Arabidopsis thaliana] (TAIR:AT1G02220.1); similar to Hypothetical protein [Oryza sativa (japonica cultivar-group)] (GB:AAO15294.1); contains InterPro domain No apical meristem (NAM) protein; (InterPro:IPR003441)
253947_at	AT4G26760	AT4G26760	64	0.00530222	0.031746	microtubule associated protein (MAP65/ASE1) family protein; similar to ATMAP65-1 (MICROTUBULE-ASSOCIATED PROTEINS 65-1), microtubule binding [Arabidopsis thaliana] (TAIR:AT5G55230.1); similar to 65kD microtubule associated protein [Daucus carota] (GB:CAD58680.1); similar to hypothetical protein [Vitis vinifera] (GB:CAN73840.1); similar to microtubule-associated protein MAP65-1a [Nicotiana tabacum…
250541_at	AT5G09520	AT5G09520	64	0.00140479	0.0545635	hydroxyproline-rich glycoprotein family protein; similar to hydroxyproline-rich glycoprotein family protein [Arabidopsis thaliana] (TAIR:AT5G09530.1)
263597_at	AT2G01870	AT2G01870	64	0.000552039	0.093254	unknown protein
266583_at	AT2G46220	AT2G46220	63	0.00444401	0.0240655	similar to unknown protein [Arabidopsis thaliana] (TAIR:AT1G16320.1); similar to hypothetical protein Npun02005080 [Nostoc punctiforme PCC 73102] (GB:ZP_00108317.1); similar to Os05g0215600 [Oryza sativa (japonica cultivar-group)] (GB:NP_001054933.1); similar to Os04g0613300 [Oryza sativa (japonica cultivar-group)] (GB:NP_001053853.1); contains domain NTF2-like (SSF54427)
250302_at	AT5G11920	AtcwINV6	63	0.00292559	0.109575	Encodes a protein with fructan exohydrolase (FEH) activity acting on both inulin and levan-type fructans (1- and 6-FEH). The enzyme does not have invertase activity.
263904_at	AT2G36380	PDR6	63	0.000845254	0.319508	ATPDR6/PDR6 (PLEIOTROPIC DRUG RESISTANCE 6); ATPase, coupled to transmembrane movement of substances; Identical to Pleiotropic drug resistance protein 6 (PDR6) [Arabidopsis Thaliana] (GB:Q7PC87;GB:Q56YS3;GB:Q9SJR6); similar to ATPDR12/PDR12 (PLEIOTROPIC DRUG RESISTANCE 12), ATPase, coupled to transmembrane movement of substances [Arabidopsis thaliana] (TAIR:AT1G15520.1); similar to ATPDR11/PDR11 …
267644_s_at	AT2G32870;AT2G32880	AT2G32870;AT2G32880	63	0.000606461	0.0358423
246007_at	AT5G08410	FTRA2	63	0.000603282	0.106503	FTRA2 (ferredoxin/thioredoxin reductase subunit A (variable subunit) 2); ferredoxin:thioredoxin reductase; similar to FTRA1 (ferredoxin/thioredoxin reductase subunit A (variable subunit) 1), ferredoxin:thioredoxin reductase [Arabidopsis thaliana] (TAIR:AT5G23440.1); similar to lipoic acid synthase-like protein [Brassica rapa] (GB:ABV89629.1); contains InterPro domain Lipoate synthase; (InterPro:I…
258921_at	AT3G10500	anac053	62	0.00307294	0.0682179	ANAC053 (Arabidopsis NAC domain containing protein 53); transcription factor; similar to NAC2 (Arabidopsis NAC domain containing protein 78), transcription factor [Arabidopsis thaliana] (TAIR:AT5G04410.1); similar to unnamed protein product [Vitis vinifera] (GB:CAO68866.1); contains InterPro domain No apical meristem (NAM) protein; (InterPro:IPR003441)
251068_at	AT5G01920	STN8	62	0.000684395	0.108408	Chloroplast thylakoid protein kinase STN8 is specific in phosphorylation of N-terminal threonine residues in D1, D2 and CP43 proteins, and Thr-4 in PsbH protein of photosystem II. Phosphorylation of Thr-4 in the wild type required both light and prior phosphorylation at Thr-2.
262864_at	AT1G64920	AT1G64920	62	9.62614e-05	0.300899	glycosyltransferase family protein; similar to glycosyltransferase family protein [Arabidopsis thaliana] (TAIR:AT5G53990.1); similar to glycosyltransferase family protein [Arabidopsis thaliana] (TAIR:AT4G09500.2); similar to glycosyltransferase family protein [Arabidopsis thaliana] (TAIR:AT1G64910.1); similar to unnamed protein product [Vitis vinifera] (GB:CAO39341.1); contains InterPro domain UD…
264802_at	AT1G08560	KN	61	0.00368293	0.0857923	member of SYP11 Gene Family
259460_at	AT1G44000	AT1G44000	61	0.00128694	0.0704918	similar to unknown protein [Arabidopsis thaliana] (TAIR:AT4G22920.1); similar to senescence-inducible chloroplast stay-green protein 2 [Glycine max] (GB:AAW82960.1)
260012_at	AT1G67865	AT1G67865	61	0.00100959	0.0284153	unknown protein
250257_at	AT5G13770	AT5G13770	61	0.000450168	0.0803279	pentatricopeptide (PPR) repeat-containing protein; similar to pentatricopeptide (PPR) repeat-containing protein [Arabidopsis thaliana] (TAIR:AT5G42310.1); similar to unnamed protein product [Vitis vinifera] (GB:CAO46735.1); contains InterPro domain Pentatricopeptide repeat (InterPro:IPR002885)
251759_at	AT3G55630	ATDFD	61	0.000287361	0.068306	ATDFD (A. THALIANA DHFS-FPGS HOMOLOG D); tetrahydrofolylpolyglutamate synthase; similar to ATDFB (A. THALIANA DHFS-FPGS HOMOLOG B), tetrahydrofolylpolyglutamate synthase [Arabidopsis thaliana] (TAIR:AT5G05980.1); similar to ATDFB (A. THALIANA DHFS-FPGS HOMOLOG B), tetrahydrofolylpolyglutamate synthase [Arabidopsis thaliana] (TAIR:AT5G05980.2); similar to folylpolyglutamate synthetase [Triticum ae…
246902_at	AT5G25640	AT5G25640	61	0.000265641	0.245355	similar to rhomboid family protein [Arabidopsis thaliana] (TAIR:AT5G25752.1); similar to Os05g0220600 [Oryza sativa (japonica cultivar-group)] (GB:NP_001054947.1); contains InterPro domain Rhomboid-like protein; (InterPro:IPR002610)
247862_at	AT5G58250	AT5G58250	61	0.000186907	0.178142	similar to expressed protein [Oryza sativa (japonica cultivar-group)] (GB:ABF95764.1)
249668_at	AT5G35870	AT5G35870	61	0.000166629	0.26612	similar to unknown protein [Arabidopsis thaliana] (TAIR:AT2G04480.1); similar to Os12g0498900 [Oryza sativa (japonica cultivar-group)] (GB:NP_001066815.1)
252876_at	AT4G39970	AT4G39970	61	0.000114797	0.345902	haloacid dehalogenase-like hydrolase family protein; similar to haloacid dehalogenase-like hydrolase family protein [Arabidopsis thaliana] (TAIR:AT3G48420.1); similar to unknown [Picea sitchensis] (GB:ABK25826.1); similar to Os08g0485900 [Oryza sativa (japonica cultivar-group)] (GB:NP_001062091.1); contains InterPro domain Haloacid dehalogenase-like hydrolase; (InterPro:IPR005834); contains Inter…
250629_at	AT5G07390	ATRBOHA	61	7.57344e-05	0.284699	ATRBOHA (RESPIRATORY BURST OXIDASE HOMOLOG A); FAD binding / calcium ion binding / iron ion binding / oxidoreductase; Identical to Respiratory burst oxidase homolog protein A (RBOHA) [Arabidopsis Thaliana] (GB:O81209;GB:Q9LY21); similar to RBOHD (RESPIRATORY BURST OXIDASE PROTEIN D) [Arabidopsis thaliana] (TAIR:AT5G47910.1); similar to respiratory burst oxidase, putative / NADPH oxidase, putative…
246158_at	AT5G19855	AT5G19855	60	0.00236082	0.0288136	Expressed protein
246914_at	AT5G25860	AT5G25860	60	0.000978618	0.0536723	F-box family protein; Identical to Putative F-box/LRR-repeat protein At5g25860 [Arabidopsis Thaliana] (GB:Q3E7J7); similar to F-box family protein [Arabidopsis thaliana] (TAIR:AT5G40050.1); similar to F-box family protein [Arabidopsis thaliana] (TAIR:AT3G60040.1); similar to hypothetical protein [Vitis vinifera] (GB:CAN74740.1); contains InterPro domain Leucine-rich repeat 2 (InterPro:IPR013101);…
255540_at	AT4G01800	AT4G01800	60	0.000539883	0.0525424	preprotein translocase secA subunit, putative; Identical to Protein translocase subunit secA, chloroplast precursor (secA) [Arabidopsis Thaliana] (GB:Q9SYI0); similar to ATP binding [Arabidopsis thaliana] (TAIR:AT1G21650.1); similar to Preprotein translocase subunit secA, chloroplast precursor (GB:Q41062); similar to Preprotein translocase subunit secA, chloroplast precursor (GB:Q36795); similar …
260991_at	AT1G12160	AT1G12160	60	0.000535773	0.314689	flavin-containing monooxygenase family protein / FMO family protein; similar to flavin-containing monooxygenase family protein / FMO family protein [Arabidopsis thaliana] (TAIR:AT1G12130.1); similar to FMO-like protein [Thellungiella halophila] (GB:ABJ98059.1); contains InterPro domain Flavin-containing monooxygenase FMO; (InterPro:IPR000960); contains InterPro domain FAD-dependent pyridine nucle…
252979_at	AT4G38225	AT4G38225	60	0.000416764	0.218079	similar to Os03g0128800 [Oryza sativa (japonica cultivar-group)] (GB:NP_001048843.1); similar to unnamed protein product [Oryza sativa (japonica cultivar-group)] (GB:BAA85397.1); similar to expressed protein [Oryza sativa (japonica cultivar-group)] (GB:ABF93783.1); contains domain PROTEASE-RELATED (PTHR11014:SF1); contains domain PROTEASE M20-RELATED (PTHR11014)
247052_at	AT5G66700	HB53	60	0.000250274	0.242938	Encodes a homeodomain protein. Member of HD-ZIP 1 family, most closely related to HB5. AtHB53 is auxin-inducible and its induction is inhibited by cytokinin, especially in roots therefore may be involved in root development.
252922_at	AT4G39040	AT4G39040	60	0.0001255	0.248588	similar to unknown protein [Arabidopsis thaliana] (TAIR:AT2G21350.1); similar to Protein of unknown function UPF0044 [Medicago truncatula] (GB:ABE78777.1); contains InterPro domain CRS1/YhbY; (InterPro:IPR001890)
247778_at	AT5G58750	AT5G58750	60	7.87312e-05	0.337853	wound-responsive protein-related; similar to VEP1 (VEIN PATTERNING 1), binding / catalytic [Arabidopsis thaliana] (TAIR:AT4G24220.1); similar to VEP1 (VEIN PATTERNING 1), binding / catalytic [Arabidopsis thaliana] (TAIR:AT4G24220.2); similar to unnamed protein product [Vitis vinifera] (GB:CAO21460.1); contains InterPro domain NAD(P)-binding; (InterPro:IPR016040)
262094_at	AT1G56110	NOP56	59	0.000851494	0.0824079	NOP56-like protein
262566_at	AT1G34310	ARF12	59	0.000363224	0.211572	ARF12 (AUXIN RESPONSE FACTOR 12); transcription factor; Identical to Auxin response factor 12 (ARF12) [Arabidopsis Thaliana] (GB:Q9XID4;GB:Q5IRX5); similar to ARF21 (AUXIN RESPONSE FACTOR 21), transcription factor [Arabidopsis thaliana] (TAIR:AT1G34410.1); similar to ARF22 (AUXIN RESPONSE FACTOR 22), transcription factor [Arabidopsis thaliana] (TAIR:AT1G34390.1); similar to ARF15 (AUXIN RESPONSE …
258745_at	AT3G05920	AT3G05920	59	0.00020233	0.0742256	heavy-metal-associated domain-containing protein; similar to heavy-metal-associated domain-containing protein [Arabidopsis thaliana] (TAIR:AT5G26690.1); similar to hypothetical protein [Vitis vinifera] (GB:CAN78416.1); contains InterPro domain Heavy metal transport/detoxification protein; (InterPro:IPR006121)
247195_at	AT5G65500	AT5G65500	59	0.00010928	0.26768	protein kinase family protein; similar to protein kinase family protein / U-box domain-containing protein [Arabidopsis thaliana] (TAIR:AT3G49060.1); similar to unnamed protein product [Vitis vinifera] (GB:CAO23658.1); contains InterPro domain Zinc finger, RING/FYVE/PHD-type (InterPro:IPR013083); contains InterPro domain Protein kinase, core; (InterPro:IPR000719); contains InterPro domain Protein …
247512_at	AT5G61720	AT5G61720	58	0.00280018	0.0375076	similar to unknown protein [Arabidopsis thaliana] (TAIR:AT3G28830.1); contains InterPro domain Protein of unknown function DUF1216; (InterPro:IPR009605)
262629_at	AT1G06460	ACD31.2	58	0.00214855	0.0538415	ACD32.1 encodes an alpha-crystallin domain containing protein with homology to small heat shock proteins.
254835_s_at	AT4G12310;AT4G12320	AT4G12310;AT4G12320	58	0.00145045	0.0502117
256994_s_at	AT3G25820;AT3G25830	AT3G25820;AT3G25830	58	0.0012071	0.0586812
254333_at	AT4G22753	SMO1	58	0.000527602	0.23654	Encodes a member of the SMO1 family of sterol 4alpha-methyl oxidases.
254910_at	AT4G11175	AT4G11175	58	0.000354057	0.15245	translation initiation factor IF-1, chloroplast, putative; Identical to Translation initiation factor IF-1, chloroplast precursor [Arabidopsis Thaliana] (GB:O82499;GB:Q56YK9;GB:Q8GY59;GB:Q9T016); similar to Translation initiation factor IF-1, chloroplast precursor (GB:Q94KR7); contains InterPro domain S1, IF1 type; (InterPro:IPR006196); contains InterPro domain S1, RNA binding; (InterPro:IPR00302…
255025_at	AT4G09900	MES12	58	0.000341043	0.22323	Encodes a protein predicted to act as a carboxylesterase. It has similarity to the SABP2 methyl salicylate esterase from tobacco. This protein does not act on methyl IAA, methyl JA, MeSA, MeGA4, or MEGA9 in vitro.
265159_at	AT1G31060	AT1G31060	58	0.000142478	0.291591	unknown protein
249110_at	AT5G43730	AT5G43730	58	7.12107e-05	0.30127	disease resistance protein (CC-NBS-LRR class), putative; Identical to Probable disease resistance protein At5g43730 [Arabidopsis Thaliana] (GB:Q9FG91;GB:Q0WKV2); similar to disease resistance protein (CC-NBS-LRR class), putative [Arabidopsis thaliana] (TAIR:AT5G43740.1); similar to disease resistance protein (CC-NBS-LRR class), putative [Arabidopsis thaliana] (TAIR:AT5G43740.2); similar to diseas…
253504_at	AT4G31960	AT4G31960	58	7.11573e-05	0.284332	unknown protein
249206_at	AT5G42630	ATS	58	4.98567e-05	0.288566	Encodes a member of the KANADI family of putative transcription factors. Involved in integument formation during ovule development and expressed at the boundary between the inner and outer integuments. It is essential for directing laminar growth of the inner integument.
245317_at	AT4G15610	AT4G15610	57	0.00226927	0.0501253	integral membrane family protein; Identical to UPF0497 membrane protein At4g15610 [Arabidopsis Thaliana] (GB:Q9FE29;GB:O23412); similar to integral membrane family protein [Arabidopsis thaliana] (TAIR:AT3G06390.1); similar to unnamed protein product [Vitis vinifera] (GB:CAO71018.1); contains InterPro domain Conserved hypothetical protein CHP01569, trans-membrane plant (InterPro:IPR006459); contai…
249027_at	AT5G44790	HMA7	57	0.00190126	0.12782	ATP dependent copper transporter vital for ethylene response pathway
263056_at	AT2G12720	AT2G12720	57	0.00169012	0.0162907	transposable element gene; Mutator-like transposase family, has a 7.6e-66 P-value blast match to O22273 /233-373 Pfam PF03108 MuDR family transposase (MuDr-element domain)
257717_at	AT3G18390	EMB1865	57	0.000910407	0.075188	EMB1865 (EMBRYO DEFECTIVE 1865); similar to unknown protein [Arabidopsis thaliana] (TAIR:AT3G23070.1); similar to hypothetical protein OsI_020171 [Oryza sativa (indica cultivar-group)] (GB:EAY98938.1); similar to hypothetical protein [Vitis vinifera] (GB:CAN72582.1); similar to unnamed protein product [Vitis vinifera] (GB:CAO68068.1); contains InterPro domain CRS1/YhbY (InterPro:IPR001890)
256883_at	AT3G26440	AT3G26440	57	0.000836054	0.175439	similar to unknown protein [Arabidopsis thaliana] (TAIR:AT1G13000.2); similar to Protein of unknown function DUF707 [Medicago truncatula] (GB:ABE91787.1); contains InterPro domain Protein of unknown function DUF707; (InterPro:IPR007877)
252411_at	AT3G47430	PEX11B	57	0.000375263	0.122807	member of the peroxin11 (PEX11) gene family, located on the peroxisome membrane, controls peroxisome proliferation.
263000_at	AT1G54350	AT1G54350	57	0.000180437	0.157268	ABC transporter family protein; similar to PXA1 (PEROXISOMAL ABC TRANSPORTER 1) [Arabidopsis thaliana] (TAIR:AT4G39850.1); similar to hypothetical protein OsJ_000878 [Oryza sativa (japonica cultivar-group)] (GB:EAZ11053.1); similar to unnamed protein product [Vitis vinifera] (GB:CAO64979.1); similar to hypothetical protein OsI_000889 [Oryza sativa (indica cultivar-group)] (GB:EAY73042.1); contain…
250739_at	AT5G05740	EGY2	57	7.87627e-05	0.305764	S2P-like putative metalloprotease, also contain transmembrane helices near their C-termini and many of them, five of seven, contain a conserved zinc-binding motif HEXXH. Homolog of EGY1. Each of the EGY1 and EGY-like proteins share two additional highly conserved motifs, the previously reported NPDG motif (aa 442â454 in EGY1, Rudner et al., 1999) and a newly defined GNLR motif (aa 171â179 in …
248287_at	AT5G52970	AT5G52970	57	7.48667e-05	0.195489	thylakoid lumen 15.0 kDa protein; Identical to Thylakoid lumenal 15.0 kDa protein 2, chloroplast precursor [Arabidopsis Thaliana] (GB:Q9LVV5;GB:Q94AF5); similar to unknown [Populus trichocarpa x Populus deltoides] (GB:ABK96655.1)
254339_at	AT4G22100	BGLU3	56	0.000904391	0.0584416	glycosyl hydrolase family 1 protein; similar to glycosyl hydrolase family 1 protein [Arabidopsis thaliana] (TAIR:AT1G60090.1); similar to glycosyl hydrolase family 1 protein [Arabidopsis thaliana] (TAIR:AT1G45191.2); similar to glycosyl hydrolase family 1 protein [Arabidopsis thaliana] (TAIR:AT4G27830.1); similar to unnamed protein product [Vitis vinifera] (GB:CAO40009.1); contains InterPro domai…
262643_at	AT1G62770	AT1G62770	56	0.000657579	0.220779	invertase/pectin methylesterase inhibitor family protein; similar to PME1, pectinesterase inhibitor [Arabidopsis thaliana] (TAIR:AT4G12390.1); similar to unnamed protein product [Vitis vinifera] (GB:CAO70315.1); contains InterPro domain Pectinesterase inhibitor; (InterPro:IPR006501)
246202_at	AT4G37040	MAP1D	56	0.000344408	0.181169	encodes a methionine aminopeptidase
260324_at	AT1G63970	ISPF	56	0.000304088	0.0896104	Encodes a protein with 2C-methyl-D-erythritol 2,4-cyclodiphosphate synthase activity. The protein's activity was confirmed by heterologous expression of phenotypic complementation of the E. coli ispF mutant. Plants defective in this gene display an albino lethal phenotype.
264881_s_at	AT1G61270;AT3G01760	AT1G61270;AT3G01760	56	0.000114085	0.222727
259491_at	AT1G15820	CP24	56	0.000114056	0.26039	Lhcb6 protein (Lhcb6), light harvesting complex of photosystem II.
262557_at	AT1G31330;AT1G64625	AT1G31330;AT1G64625	56	6.38692e-05	0.321429
246426_at	AT5G17430	BBM	56	4.23836e-05	0.274675	Encodes an AP2-domain containing protein similar to ANT. Expressed in embryos and lateral root primordium.
245219_at	AT1G58807;AT1G59124	AT1G58807;AT1G59124	55	0.00183418	0.0929293
248534_at	AT5G50030	AT5G50030	55	0.00150169	0.0430976	invertase/pectin methylesterase inhibitor family protein; similar to APPB1, pectinesterase inhibitor [Arabidopsis thaliana] (TAIR:AT4G24640.1); similar to pollen-specific protein Bnm1 [Brassica napus] (GB:AAB48480.1); contains InterPro domain Pectinesterase inhibitor; (InterPro:IPR006501)
247899_at	AT5G57345	AT5G57345	55	0.00123901	0.0666667	similar to unknown protein [Arabidopsis thaliana] (TAIR:AT1G54520.1); similar to conserved hypothetical protein [Medicago truncatula] (GB:ABE83998.1); contains domain N-terminal nucleophile aminohydrolases (Ntn hydrolases) (SSF56235)
247477_at	AT5G62340	AT5G62340	55	0.000662355	0.0464646	invertase/pectin methylesterase inhibitor family protein; similar to invertase/pectin methylesterase inhibitor family protein / DC 1.2 homolog (FL5-2I22) [Arabidopsis thaliana] (TAIR:AT5G62350.1); similar to unknown [Populus trichocarpa] (GB:ABK94466.1); contains InterPro domain Pectinesterase inhibitor; (InterPro:IPR006501)
261824_at	AT1G11430	AT1G11430	55	0.000515251	0.196633	plastid developmental protein DAG, putative; similar to plastid developmental protein DAG, putative [Arabidopsis thaliana] (TAIR:AT3G06790.2); similar to plastid developmental protein DAG, putative [Arabidopsis thaliana] (TAIR:AT3G06790.1); similar to unnamed protein product [Vitis vinifera] (GB:CAO39088.1)
249247_at	AT5G42310	AT5G42310	55	0.000352952	0.123232	pentatricopeptide (PPR) repeat-containing protein; similar to pentatricopeptide (PPR) repeat-containing protein [Arabidopsis thaliana] (TAIR:AT3G22470.1); similar to chloroplast RNA processing1 [Zea mays] (GB:NP_001105879.1); similar to hypothetical protein [Vitis vinifera] (GB:CAN83144.1); similar to unnamed protein product [Vitis vinifera] (GB:CAO66231.1); contains InterPro domain Pentatricopep…
263107_at	AT2G05180	CYP705A6	55	0.000246612	0.217508	member of CYP705A
247451_at	AT5G62320	MYB99	55	0.000188911	0.191246	Encodes a putative transcription factor (MYB99).
255823_at	AT2G40470	LBD15	55	0.000153481	0.238384	LBD15 (LOB DOMAIN-CONTAINING PROTEIN 15); Identical to LOB domain-containing protein 15 (LBD15) [Arabidopsis Thaliana] (GB:Q8L5T5;GB:A0MES9;GB:O22888;GB:Q1PEV4); similar to LBD13 (LOB DOMAIN-CONTAINING PROTEIN 13) [Arabidopsis thaliana] (TAIR:AT2G30340.1); similar to unnamed protein product [Vitis vinifera] (GB:CAO41471.1); contains InterPro domain Lateral organ boundaries, LOB (InterPro:IPR00488…
262664_at	AT1G13970	AT1G13970	55	0.00014281	0.339394	similar to unknown protein [Arabidopsis thaliana] (TAIR:AT3G29180.1); similar to unknown protein [Oryza sativa (japonica cultivar-group)] (GB:AAO38509.1); similar to Os12g0577600 [Oryza sativa (japonica cultivar-group)] (GB:NP_001067115.1); similar to expressed protein [Oryza sativa (japonica cultivar-group)] (GB:ABF98316.1); contains InterPro domain Protein of unknown function DUF1336; (InterPro…
260403_at	AT1G69810	WRKY36	55	0.000110648	0.323906	member of WRKY Transcription Factor; Group II-b
250262_at	AT5G13410	AT5G13410	55	0.000100965	0.219529	immunophilin / FKBP-type peptidyl-prolyl cis-trans isomerase family protein; similar to immunophilin / FKBP-type peptidyl-prolyl cis-trans isomerase family protein [Arabidopsis thaliana] (TAIR:AT4G19830.1); similar to unnamed protein product [Vitis vinifera] (GB:CAO68705.1); contains InterPro domain Peptidyl-prolyl cis-trans isomerase, FKBP-type; (InterPro:IPR001179)
265439_at	AT2G21045	AT2G21045	55	8.56721e-05	0.123232	senescence-associated protein
255779_at	AT1G18650	PDCB3	54	0.00308486	0.0419287	glycosyl hydrolase family protein 17; similar to E13L3 (GLUCAN ENDO-1,3-BETA-GLUCOSIDASE-LIKE PROTEIN 3) [Arabidopsis thaliana] (TAIR:AT5G08000.1); similar to unnamed protein product [Vitis vinifera] (GB:CAO64440.1); contains InterPro domain X8 (InterPro:IPR012946)
263496_at	AT2G42570	AT2G42570	54	0.0016464	0.048218	similar to unknown protein [Arabidopsis thaliana] (TAIR:AT2G31110.2); similar to unknown [Pisum sativum] (GB:ABA29158.1); contains InterPro domain Protein of unknown function DUF231, plant; (InterPro:IPR004253)
246510_at	AT5G15410	DND1	54	0.00116954	0.148148	'defense, no death' gene (DND1) encodes a mutated cyclic nucleotide-gated cation channel; Same as CNGC2 (article ID 229): Cyclic nucleotide gated channel, activated by cAMP, conducts K+ and other monovalent cations but excludes Na+, does not contain the GYG amino acid sequence found in other channels with this conductivity profile. Conducts Ca2+ into cells which is linked to the generation of NO …
254173_at	AT4G24580	REN1	54	0.000515972	0.171908	Encodes a Rho GTPase-activating protein that interacts with ROP1 (a Rho GTPase) and regulates pollen tube development. This protein can be observed at the apical tip of growing pollen tubes and on endocytic vesicles traveling to this region of the pollen tube.
258110_at	AT3G14610	CYP72A7	54	0.000398255	0.372467	putative cytochrome P450
253860_at	AT4G27700	AT4G27700	54	0.000356802	0.111111	rhodanese-like domain-containing protein; similar to rhodanese-like domain-containing protein [Arabidopsis thaliana] (TAIR:AT3G08920.1); similar to unnamed protein product [Vitis vinifera] (GB:CAO48606.1); contains InterPro domain Rhodanese-like (InterPro:IPR001763)
266277_at	AT2G29310	AT2G29310	54	0.000285517	0.0922432	tropinone reductase, putative / tropine dehydrogenase, putative; similar to tropinone reductase, putative / tropine dehydrogenase, putative [Arabidopsis thaliana] (TAIR:AT2G29320.1); similar to tropinone reductase, putative / tropine dehydrogenase, putative [Arabidopsis thaliana] (TAIR:AT2G29300.1); similar to tropinone reductase [Cochlearia officinalis] (GB:CAO02390.1); contains InterPro domain …
253301_at	AT4G33720	AT4G33720	54	0.000114348	0.320056	pathogenesis-related protein, putative; similar to ATPRB1 (Arabidopsis thaliana basic pathogenesis-related protein 1) [Arabidopsis thaliana] (TAIR:AT2G14580.1); similar to pathogenesis-related protein 1a [Malus x domestica] (GB:ABC47922.1); contains InterPro domain Allergen V5/Tpx-1 related; (InterPro:IPR001283); contains InterPro domain SCP-like extracellular (InterPro:IPR014044); contains Inter…
254749_at	AT4G13130	AT4G13130	54	9.55245e-05	0.329839	DC1 domain-containing protein; similar to DC1 domain-containing protein [Arabidopsis thaliana] (TAIR:AT1G62030.1); similar to DC1 domain-containing protein [Arabidopsis thaliana] (TAIR:AT4G02540.1); similar to DC1 domain-containing protein [Arabidopsis thaliana] (TAIR:AT5G48320.1); similar to DC1 domain-containing protein [Brassica oleracea] (GB:ABD65623.1); contains InterPro domain C1-like (Inte…
248770_at	AT5G47740	AT5G47740	54	8.6706e-05	0.254368	similar to protein kinase family protein / U-box domain-containing protein [Arabidopsis thaliana] (TAIR:AT2G45910.1); similar to hypothetical protein [Oryza sativa (japonica cultivar-group)] (GB:BAD54642.1); contains domain no description (G3D.3.40.50.1420); contains domain Adenine nucleotide alpha hydrolases-like (SSF52402)
246214_at	AT4G36988;AT4G36990	AT4G36988;AT4G36990	53	0.00252342	0.0500726
251142_at	AT5G01015	AT5G01015	53	0.00188314	0.0899855	similar to unknown protein [Arabidopsis thaliana] (TAIR:AT1G65295.1); similar to Os11g0463700 [Oryza sativa (japonica cultivar-group)] (GB:NP_001067867.1); similar to conserved hypothetical protein [Medicago truncatula] (GB:ABD28368.1)
251513_at	AT3G59220	PRN	53	0.000854582	0.198113	encodes a cupin-domain containing protein that is similar to pirins which interact with a CCAAT box binding transcription factor. The protein interacts with GPA1 (G protein alpha-subunit) in vitro. Mutants in the gene are affected in germination and early seedling development.
245036_at	AT2G26410	Iqd4	53	0.000841131	0.213353	IQD4 (IQ-domain 4); calmodulin binding; similar to IQD3 (IQ-domain 3), calmodulin binding [Arabidopsis thaliana] (TAIR:AT3G52290.1); similar to hypothetical protein [Vitis vinifera] (GB:CAN66644.1); contains InterPro domain IQ calmodulin-binding region (InterPro:IPR000048)
252181_at	AT3G50685	AT3G50685	53	0.000517328	0.172714	similar to p-166-4_1 [Pinus resinosa] (GB:AAY17046.1); similar to Os10g0213700 [Oryza sativa (japonica cultivar-group)] (GB:NP_001064326.1)
246982_s_at	AT2G10560;AT5G04860	AT2G10560;AT5G04860	53	0.000361353	0.234398
248203_at	AT5G54230	MYB49	53	0.000232167	0.277213	Encodes a putative transcription factor (MYB49).
267207_at	AT2G30840	AT2G30840	53	0.00012067	0.342525	encodes a protein whose sequence is similar to 2-oxoglutarate-dependent dioxygenase
252195_at	AT3G50190	AT3G50190	53	0.000104867	0.351959	similar to unknown protein [Arabidopsis thaliana] (TAIR:AT3G50140.1); similar to unknown protein [Arabidopsis thaliana] (TAIR:AT3G50130.1); similar to hypothetical protein [Oryza sativa (japonica cultivar-group)] (GB:BAD03197.1); similar to Os11g0543300 [Oryza sativa (japonica cultivar-group)] (GB:NP_001068043.1); similar to Os04g0505400 [Oryza sativa (japonica cultivar-group)] (GB:NP_001053253.1…
259658_at	AT1G55370	NDF5	53	8.9639e-05	0.20029	carbohydrate binding / catalytic; similar to carbohydrate binding / catalytic [Arabidopsis thaliana] (TAIR:AT1G64770.1); similar to carbohydrate binding / catalytic [Arabidopsis thaliana] (TAIR:AT1G64770.2); similar to unnamed protein product [Vitis vinifera] (GB:CAO23489.1); contains InterPro domain Glycoside hydrolase-type carbohydrate-binding; (InterPro:IPR011013)
256750_at	AT3G27150	AT3G27150	53	8.13775e-05	0.339623	kelch repeat-containing F-box family protein; Identical to F-box/Kelch-repeat protein At3g27150 [Arabidopsis Thaliana] (GB:Q9LI89); similar to kelch repeat-containing F-box family protein [Arabidopsis thaliana] (TAIR:AT5G40680.1); similar to unnamed protein product [Vitis vinifera] (GB:CAO49001.1); contains InterPro domain Kelch repeat type 1 (InterPro:IPR006652); contains InterPro domain Kelch-t…
249705_at	AT5G35580	AT5G35580	53	7.04769e-05	0.349782	kinase; similar to protein kinase, putative [Arabidopsis thaliana] (TAIR:AT2G05940.1); similar to unnamed protein product [Vitis vinifera] (GB:CAO65243.1); contains InterPro domain Serine/threonine protein kinase; (InterPro:IPR002290); contains InterPro domain Protein kinase, core; (InterPro:IPR000719); contains InterPro domain Protein kinase-like (InterPro:IPR011009); contains InterPro domain Ty…
256081_at	AT1G20700	WOX14	53	5.47856e-05	0.304064	Encodes a WUSCHEL-related homeobox gene family member with 65 amino acids in its homeodomain. Proteins in this family contain a sequence of eight residues (TLPLFPMH) downstream of the homeodomain called the WUS box. Functions in the shoot meristem organizing center to maintain the stem cells in an undifferentiated state.
251081_at	AT5G02070	AT5G02070	53	3.84044e-05	0.305515	protein kinase-related; Identical to Putative wall-associated receptor kinase-like 20 precursor (WAKL20) [Arabidopsis Thaliana] (GB:Q9LZM4); similar to protein kinase family protein [Arabidopsis thaliana] (TAIR:AT3G53840.1); similar to unnamed protein product [Vitis vinifera] (GB:CAO69139.1); similar to unnamed protein product [Vitis vinifera] (GB:CAO15700.1); similar to hypothetical protein [Vit…
257122_at	AT3G20250	APUM5	52	0.00299361	0.0467572	APUM5 (ARABIDOPSIS PUMILIO 5); RNA binding; similar to APUM6 (ARABIDOPSIS PUMILIO 6), RNA binding [Arabidopsis thaliana] (TAIR:AT4G25880.1); similar to pumilio domain-containing protein PPD1 [Populus tremula x Populus tremuloides] (GB:AAF71823.1); contains InterPro domain Armadillo-type fold; (InterPro:IPR016024); contains InterPro domain Pumilio RNA-binding region; (InterPro:IPR001313); contains…
263478_at	AT2G31880	AT2G31880	52	0.00217513	0.0550528	Encodes a putative leucine rich repeat transmembrane protein that is expressed in response to Pseudomonas syringae. Expression of SRRLK may be required for silencing via lsiRNAs.
267178_at	AT2G37750	AT2G37750	52	0.0012345	0.0791855	unknown protein
265076_at	AT1G55490	LEN1	52	0.00112825	0.107089	encodes the beta subunit of the chloroplast chaperonin 60, a homologue of bacterial GroEL. Mutants in this gene develops lesions on its leaves, expresses systemic acquired resistance (SAR) and develops accelerated cell death to heat shock stress. The protein has molecular chaperone activity for suppressing protein aggregation in vitro.
249244_at	AT5G42270	VAR1	52	0.000408027	0.0995475	VAR1 contains a conserved motif for ATPase and a metalloprotease characteristic to FtsH proteins, and is targeted into chloroplasts. A VAR1-fusion protein synthesized in vitro exhibited ATPase activity and partial metalloprotease activity. This protein is located to the thylakoid membrane and forms a complex with VAR2. FtsH1 (VAR1) and FtsH5 are interchangeable in thylakoid membranes.
267294_at	AT2G23670	YCF37	52	0.000281861	0.0422323	YCF37 (Arabidopsis homolog of Synechocystis YCF37); similar to hypothetical protein [Vitis vinifera] (GB:CAN61831.1)
266421_at	AT2G38540	LP1	52	0.000230062	0.0497738	Non-specific lipid transfer protein. Binds calmodulin in a Ca2+-independent manner. Localized to the cell wall. Specifically expressed in L1 epidermal layer. Predicted to be a member of PR-14 pathogenesis-related protein family with the following members: At2g38540/LTP1, At2g38530/LTP2, At5g59320/LTP3, At5g59310/LTP4, At3g51600/LTP5, At3g08770/LTP6, At2g15050/LTP7, At2g18370/LTP8, At2g15325/LTP9,…
255349_at	AT4G03830	AT4G03830	52	0.000147322	0.206637	myosin heavy chain-related; similar to unknown protein [Arabidopsis thaliana] (TAIR:AT1G46696.1); similar to hypothetical protein 26.t00052 [Brassica oleracea] (GB:ABD65035.1); contains InterPro domain Protein of unknown function DUF601 (InterPro:IPR006736)
259368_at	AT1G69100	AT1G69100	52	0.00013309	0.25264	pepsin A; similar to aspartyl protease family protein [Arabidopsis thaliana] (TAIR:AT4G22050.1); similar to predicted protein [Nematostella vectensis] (GB:XP_001641225.1); contains InterPro domain Peptidase aspartic, catalytic; (InterPro:IPR009007); contains InterPro domain Peptidase aspartic, active site; (InterPro:IPR001969); contains InterPro domain Peptidase A1; (InterPro:IPR001461)
260517_at	AT1G51420	SPP1	52	3.74449e-05	0.344646	sucrose-phosphatase, putative; similar to sucrose-phosphatase 1 (SPP1) [Arabidopsis thaliana] (TAIR:AT2G35840.1); similar to sucrose-phosphatase 1 (SPP1) [Arabidopsis thaliana] (TAIR:AT2G35840.2); similar to sucrose phosphate phosphatase [Malus x domestica] (GB:AAS79792.1); contains InterPro domain Sucrose-6-phosphate phosphohydrolase C-terminal (InterPro:IPR013679); contains InterPro domain HAD-…
262376_at	AT1G72970	HTH	51	0.00174932	0.0337255	Originally identified as a mutation that causes floral organs to fuse together. About 10-20% of mutants also have defects in ovules. Mutants have reduced fertility most likely as because of fusions that pistil emergence. The protein has similarity to the mandelonitrile lyase family of FAD containing oxidoreductases and is predicted to be secreted (SignalP).It is expressed in all tissue layers of …
259275_at	AT3G01060	AT3G01060	51	0.00119699	0.0596078	similar to unknown [Brassica rapa] (GB:ABC41272.1)
247729_at	AT5G59530	AT5G59530	51	0.00115732	0.308235	2-oxoglutarate-dependent dioxygenase, putative; similar to oxidoreductase, 2OG-Fe(II) oxygenase family protein [Arabidopsis thaliana] (TAIR:AT5G59540.1); similar to unnamed protein product [Vitis vinifera] (GB:CAO71351.1); contains InterPro domain 2OG-Fe(II) oxygenase (InterPro:IPR005123)
262427_s_at	AT1G47600;AT1G51470	AT1G47600;AT1G51470	51	0.00110788	0.0784314
255531_at	AT4G02160	AT4G02160	51	0.000908332	0.232941	similar to unknown protein [Arabidopsis thaliana] (TAIR:AT5G61710.1); similar to Os01g0930500 [Oryza sativa (japonica cultivar-group)] (GB:NP_001045290.1)
248153_at	AT5G54250	DND2	51	0.000528717	0.0666667	member of Cyclic nucleotide gated channel family, downstream component of the signaling pathways leading to HR resistance. mutant plants exhibit gene-for-gene disease resistance against avirulent Pseudomonas syringae despite the near-complete absence of the hypersensitive response (HR). Salicylic acid accumulation in dnd2 mutants is completely PAD4-independent.
264584_at	AT1G05140	AT1G05140	51	0.000172667	0.0635294	membrane-associated zinc metalloprotease, putative; similar to membrane-associated zinc metalloprotease, putative [Arabidopsis thaliana] (TAIR:AT2G32480.1); similar to Os03g0579000 [Oryza sativa (japonica cultivar-group)] (GB:NP_001050547.1); similar to unnamed protein product [Vitis vinifera] (GB:CAO24003.1); contains InterPro domain Peptidase M50; (InterPro:IPR008915); contains InterPro domain …
251820_at	AT3G55040	GSTL2	51	0.000167777	0.209412	In2-1 protein, putative; similar to In2-1 protein, putative [Arabidopsis thaliana] (TAIR:AT5G02790.1); similar to unnamed protein product [Vitis vinifera] (GB:CAO21760.1); contains InterPro domain Thioredoxin-like fold (InterPro:IPR012336); contains InterPro domain Glutathione S-transferase, C-terminal-like (InterPro:IPR010987); contains InterPro domain Thioredoxin fold (InterPro:IPR012335); cont…
246049_at	AT5G28890	AT5G28890	51	0.000110628	0.272941	transposable element gene; similar to DNA binding [Arabidopsis thaliana] (TAIR:AT4G01980.1); similar to hypothetical protein 24.t00018 [Brassica oleracea] (GB:ABD64940.1); contains InterPro domain Homeodomain-like; (InterPro:IPR009057); contains InterPro domain Myb, DNA-binding; (InterPro:IPR001005)
256803_at	AT3G20960	CYP705A33	51	0.000106923	0.316863	member of CYP705A
245284_at	AT4G14210	PDS	51	0.000102531	0.0643137	Encodes phytoene desaturase (phytoene dehydrogenase), an enzyme that catalyzes the desaturation of phytoene to zeta-carotene during carotenoid biosynthesis. Processed protein is localized to the plastid.
255826_at	AT2G40490	HEME2	51	8.78501e-05	0.232157	HEME2; uroporphyrinogen decarboxylase; Identical to Uroporphyrinogen decarboxylase, chloroplast precursor [Arabidopsis Thaliana] (GB:O22886); similar to HEME1, uroporphyrinogen decarboxylase [Arabidopsis thaliana] (TAIR:AT3G14930.2); similar to HEME1, uroporphyrinogen decarboxylase [Arabidopsis thaliana] (TAIR:AT3G14930.1); similar to Uroporphyrinogen decarboxylase, chloroplast precursor (URO-D) …
261779_at	AT1G76230	AT1G76230	51	8.3149e-05	0.247059	similar to unknown protein [Arabidopsis thaliana] (TAIR:AT1G20100.1)
264145_at	AT1G79310	AtMC7	51	3.53151e-05	0.258039	ATMC7 (METACASPASE 7); caspase; similar to ATMC4 (METACASPASE 4), caspase/ cysteine-type peptidase [Arabidopsis thaliana] (TAIR:AT1G79340.1); similar to latex-abundant protein [Hevea brasiliensis] (GB:AAD13216.1); contains InterPro domain Peptidase C14, caspase catalytic; (InterPro:IPR011600)
247025_at	AT5G67030	ZEP	50	0.00181076	0.0767347	Encodes a single copy zeaxanthin epoxidase gene that functions in first step of the biosynthesis of the abiotic stress hormone abscisic acid (ABA). Mutants in this gene are unable to express female sterility in response to beta-aminobutyric acid, as wild type plants do.
252053_at	AT3G52400	SYP122	50	0.00176307	0.0579592	syntaxin protein, involved in the negative regulation of defense pathways such as programmed cell death, salicylic acid signalling pathway, jasmonic acid signalling pathway
267028_at	AT2G38470	WRKY33	50	0.00159751	0.0685714	Member of the plant WRKY transcription factor family. Regulates the antagonistic relationship between defense pathways mediating responses to P. syringae and necrotrophic fungal pathogens. Located in nucleus. Involved in response to various abiotic stresses - especially salt stress.
260343_at	AT1G69200	AT1G69200	50	0.00128318	0.0930612	kinase; similar to pfkB-type carbohydrate kinase family protein [Arabidopsis thaliana] (TAIR:AT3G54090.1); similar to unnamed protein product [Vitis vinifera] (GB:CAO41846.1); contains InterPro domain Carbohydrate/purine kinase (InterPro:IPR011611)
254187_at	AT4G23890	AT4G23890	50	0.000548288	0.0236735	similar to Os07g0196200 [Oryza sativa (japonica cultivar-group)] (GB:NP_001059119.1); similar to conserved hypothetical protein [Medicago truncatula] (GB:ABD28447.1)
249557_at	AT5G38280	PR5K	50	0.000305885	0.261224	putative receptor serine/threonine kinase PR5K (PR5K) mRNA, PR5-like receptor kinase
248887_at	AT5G46115	AT5G46115	50	0.000237198	0.249796	unknown protein
246046_at	AT5G28860	AT5G28860	50	0.000158299	0.238367	transposable element gene; similar to unknown protein [Arabidopsis thaliana] (TAIR:AT2G01031.1)
264613_at	AT1G04640	LIP2	50	0.000130394	0.268571	Lipoyltransferase, located in mitochondria but not found in chloroplasts
254642_at	AT4G18810	AT4G18810	50	0.000115369	0.279184	binding / catalytic/ transcription repressor; similar to HCF173 (HIGH CHLOROPHYLL FLUORESCENCE PHENOTYPE 173), binding / catalytic/ oxidoreductase/ transcription repressor [Arabidopsis thaliana] (TAIR:AT1G16720.1); similar to UOS1 [Pisum sativum] (GB:AAM19355.1); similar to transcriptional repressor [Brassica rapa] (GB:ABV89650.1); similar to unnamed protein product [Vitis vinifera] (GB:CAO48021.…
262342_at	AT1G64150	AT1G64150	50	9.50812e-05	0.315102	similar to unknown protein [Arabidopsis thaliana] (TAIR:AT4G13590.1); similar to Major intrinsic protein; Protein of unknown function UPF0016 [Medicago truncatula] (GB:ABE79746.1); contains InterPro domain Protein of unknown function UPF0016; (InterPro:IPR001727)
245107_at	AT2G41690	HSFB3	50	8.79123e-05	0.267755	member of Heat Stress Transcription Factor (Hsf) family
256901_at	AT3G30800	AT3G30800	50	8.69708e-05	0.270204	transposable element gene; gypsy-like retrotransposon family, has a 3.6e-27 P-value blast match to GB:CAB39733 rotease, reverse transcriptase, ribonuclease H, integrase (Gypsy_Ty3-element) (Drosophila buzzatii)
247568_at	AT5G61260	AT5G61260	50	8.44301e-05	0.270204	chromosome scaffold protein-related; similar to unknown protein [Arabidopsis thaliana] (TAIR:AT5G07820.1); similar to unnamed protein product [Vitis vinifera] (GB:CAO15046.1); contains InterPro domain Calmodulin-binding, plant (InterPro:IPR012417)
265125_at	AT1G55410	AT1G55410	50	6.69767e-05	0.272653	pseudogene, CHP-rich zinc finger protein, putative, similar to putative CHP-rich zinc finger protein GB:CAB77744 GI:7268217 from (Arabidopsis thaliana)
267372_at	AT2G26290	ARSK1	50	4.6962e-05	0.334694	ARSK1 (ROOT-SPECIFIC KINASE 1); kinase; similar to protein kinase, putative [Arabidopsis thaliana] (TAIR:AT2G05940.1); similar to unnamed protein product [Vitis vinifera] (GB:CAO65243.1); contains InterPro domain Protein kinase, core; (InterPro:IPR000719); contains InterPro domain Protein kinase-like (InterPro:IPR011009)
250733_at	AT5G06290	2-Cys	50	4.35778e-05	0.233469	Encodes a 2-Cys peroxiredoxin (2-Cys PrxB) that contains two catalytic Cys residues.
259727_at	AT1G60950	ATFD2	50	3.72847e-05	0.165714	encodes a major leaf ferredoxin
255648_at	AT4G00910	AT4G00910	50	3.21437e-05	0.279184	similar to unknown protein [Arabidopsis thaliana] (TAIR:AT1G08440.1); similar to Os04g0567200 [Oryza sativa (japonica cultivar-group)] (GB:NP_001053586.1); similar to Os02g0673100 [Oryza sativa (japonica cultivar-group)] (GB:NP_001047711.1); similar to Protein of unknown function UPF0005; Rho GTPase activation protein [Medicago truncatula] (GB:ABD32183.1); contains InterPro domain Protein of unkn…
266175_at	AT2G02450	ANAC035	50	2.75236e-05	0.311837	ANAC034/ANAC035 (Arabidopsis NAC domain containing protein 34, Arabidopsis NAC domain containing protein 35); transcription factor; similar to ANAC036 (Arabidopsis NAC domain containing protein 36), transcription factor [Arabidopsis thaliana] (TAIR:AT2G17040.1); similar to unnamed protein product [Vitis vinifera] (GB:CAO46935.1); contains InterPro domain No apical meristem (NAM) protein; (InterPr…
246275_at	AT4G36540	BEE2	49	0.00246276	0.0612245	BEE2 (BR ENHANCED EXPRESSION 2); DNA binding / transcription factor; Identical to Protein BEE 2 (BEE2) [Arabidopsis Thaliana] (GB:Q93VJ4;GB:O23226;GB:Q3E9Q1;GB:Q6YJU3;GB:Q8LF81;GB:Q8S3E4;GB:Q940I6); similar to basic helix-loop-helix (bHLH) family protein [Arabidopsis thaliana] (TAIR:AT2G18300.2); similar to unnamed protein product [Vitis vinifera] (GB:CAO47615.1); contains InterPro domain Basic h…
251065_at	AT5G01870	AT5G01870	49	0.00144575	0.253401	Predicted to encode a PR (pathogenesis-related) protein. Belongs to the lipid transfer protein (PR-14) family with the following members: At2g38540/LTP1, At2g38530/LTP2, At5g59320/LTP3, At5g59310/LTP4, At3g51600/LTP5, At3g08770/LTP6, At2g15050/LTP7, At2g18370/LTP8, At2g15325/LTP9, At5g01870/LTP10, At4g33355/LTP11, At3g51590/LTP12, At5g44265/LTP13, At5g62065/LTP14, At4g08530/LTP15.
255626_at	AT4G00780	AT4G00780	49	0.00125441	0.0391156	meprin and TRAF homology domain-containing protein / MATH domain-containing protein; similar to unknown protein [Arabidopsis thaliana] (TAIR:AT4G01390.1); similar to unknown [Populus trichocarpa] (GB:ABK94833.1); contains InterPro domain MATH (InterPro:IPR002083); contains InterPro domain TRAF-like (InterPro:IPR008974)
259026_at	AT3G09240	AT3G09240	49	0.000770336	0.213435	protein kinase-related; similar to protein kinase family protein [Arabidopsis thaliana] (TAIR:AT5G01060.1); similar to unnamed protein product [Vitis vinifera] (GB:CAO21539.1); contains InterPro domain Tetratricopeptide-like helical; (InterPro:IPR011990); contains InterPro domain Protein kinase, core; (InterPro:IPR000719); contains InterPro domain Protein kinase-like (InterPro:IPR011009); contain…
245396_at	AT4G14870	AT4G14870	49	0.000629372	0.241497	P-P-bond-hydrolysis-driven protein transmembrane transporter; similar to unnamed protein product [Vitis vinifera] (GB:CAO71176.1); contains InterPro domain SecE subunit of protein translocation complex; (InterPro:IPR005807)
267216_at	AT2G02620	AT2G02620	49	0.000318906	0.230442	DC1 domain-containing protein / PHD finger protein-related; similar to DC1 domain-containing protein [Arabidopsis thaliana] (TAIR:AT2G02640.1); similar to DC1 domain-containing protein [Arabidopsis thaliana] (TAIR:AT2G02680.1); similar to DC1 domain-containing protein [Arabidopsis thaliana] (TAIR:AT2G02610.1); similar to DC1 domain-containing protein [Brassica oleracea] (GB:ABD65623.1); contains …
248026_at	AT5G55710	AT5G55710	49	0.000302021	0.0926871	similar to tic20 protein-related [Arabidopsis thaliana] (TAIR:AT2G47840.1); similar to Os02g0726600 [Oryza sativa (japonica cultivar-group)] (GB:NP_001047992.1); similar to hypothetical protein Tery_3886 [Trichodesmium erythraeum IMS101] (GB:YP_723396.1)
249610_at	AT5G37360	AT5G37360	49	0.000285888	0.12415	similar to Os02g0815400 [Oryza sativa (japonica cultivar-group)] (GB:NP_001048502.1)
249927_at	AT5G19220	ADG2	49	0.000271547	0.163265	Encodes the large subunit of ADP-glucose pyrophosphorylase which catalyzes the first, rate limiting step in starch biosynthesis. The large subunit plays a regulatory role whereas the small subunit (ApS) is the catalytic isoform. Four isoforms (ApL1-4) have been identified. ApL1 is the major large subunit isoform present in leaves. Mutational analysis of APS1 suggests that APL1 and APL2 can compen…
251290_at	AT3G61850	DAG1	49	0.000248276	0.294218	Zinc finger transcription factor of the Dof family involved in the control of seed germination.
245744_at	AT1G51110	AT1G51110	49	0.000147788	0.155612	plastid-lipid associated protein PAP / fibrillin family protein; Identical to Probable plastid-lipid-associated protein 12, chloroplast precursor (PAP12) [Arabidopsis Thaliana] (GB:Q8LAP6;GB:Q9C686;GB:Q9C687); similar to plastid-lipid associated protein PAP / fibrillin family protein [Arabidopsis thaliana] (TAIR:AT3G26070.1); similar to unnamed protein product [Vitis vinifera] (GB:CAO22009.1); co…
248416_at	AT5G51630	AT5G51630	49	0.000134759	0.296769	disease resistance protein (TIR-NBS-LRR class), putative; similar to SNC1 (SUPPRESSOR OF NPR1-1, CONSTITUTIVE 1) [Arabidopsis thaliana] (TAIR:AT4G16890.1); similar to disease resistance protein (TIR-NBS-LRR class), putative [Arabidopsis thaliana] (TAIR:AT4G16940.1); similar to RPP5 (RECOGNITION OF PERONOSPORA PARASITICA 5) [Arabidopsis thaliana] (TAIR:AT4G16950.2); similar to nematode resistance-…
263294_at	AT2G10870	AT2G10870	49	9.08513e-05	0.187075	transposable element gene; similar to unknown protein [Arabidopsis thaliana] (TAIR:AT1G48250.1)
245640_at	AT1G25330	AT1G25330	49	8.1746e-05	0.27551	basic helix-loop-helix (bHLH) family protein; similar to BEE1 (BR ENHANCED EXPRESSION 1), transcription factor [Arabidopsis thaliana] (TAIR:AT1G18400.1); similar to unnamed protein product [Vitis vinifera] (GB:CAO42158.1); similar to hypothetical protein [Vitis vinifera] (GB:CAN76460.1); contains InterPro domain Basic helix-loop-helix dimerisation region bHLH; (InterPro:IPR001092); contains Inter…
266236_at	AT2G02380	ATGSTZ2	49	4.52067e-05	0.30017	Encodes glutathione transferase belonging to the zeta class of GSTs. Naming convention according to Wagner et al. (2002).
256890_at	AT3G23830	GRP4	48	0.00219842	0.0460993	encodes a glycine-rich RNA binding protein. Gene expression is induced by cold and reduced by ionic (salt) and non-ionic (mannitol) osmotic stress. Lines overexpressing the gene are slightly more tolerant to osmotic stress during germination.
258505_at	AT3G06530	AT3G06530	48	0.0020518	0.089539	BAP28-related; Identical to Uncharacterized protein At3g06530 [Arabidopsis Thaliana] (GB:Q9C8Z4); similar to unnamed protein product [Vitis vinifera] (GB:CAO60817.1); contains InterPro domain Armadillo-type fold; (InterPro:IPR016024); contains InterPro domain BP28, C-terminal (InterPro:IPR012954)
255455_at	AT4G02930	AT4G02930	48	0.0020425	0.0558511	elongation factor Tu, putative / EF-Tu, putative; Identical to Elongation factor Tu, mitochondrial precursor (TUFA) [Arabidopsis Thaliana] (GB:Q9ZT91;GB:Q39206); similar to AtRABE1b/AtRab8D (Arabidopsis Rab GTPase homolog E1b), translation elongation factor [Arabidopsis thaliana] (TAIR:AT4G20360.1); similar to translational elongation factor EF-TuM [Zea mays] (GB:AAG32661.1); similar to hypotheti…
254190_at	AT4G23885	AT4G23885	48	0.00202852	0.0673759	similar to unknown protein [Arabidopsis thaliana] (TAIR:AT5G24165.1)
258765_at	AT3G10710	AT3G10710	48	0.00126205	0.0336879	pectinesterase family protein; similar to pectinesterase family protein [Arabidopsis thaliana] (TAIR:AT5G04960.1); similar to unnamed protein product [Vitis vinifera] (GB:CAO46182.1); contains InterPro domain Pectin lyase fold (InterPro:IPR012334); contains InterPro domain Pectinesterase, catalytic; (InterPro:IPR000070); contains InterPro domain Pectin lyase fold/virulence factor (InterPro:IPR011…
256775_at	AT3G13770	AT3G13770	48	0.000649054	0.222518	pentatricopeptide (PPR) repeat-containing protein; similar to pentatricopeptide (PPR) repeat-containing protein [Arabidopsis thaliana] (TAIR:AT3G57430.1); similar to Os06g0613100 [Oryza sativa (japonica cultivar-group)] (GB:NP_001058069.1); similar to hypothetical protein OsJ_021113 [Oryza sativa (japonica cultivar-group)] (GB:EAZ37630.1); similar to unnamed protein product [Vitis vinifera] (GB:C…
257079_at	AT3G15240	AT3G15240	48	0.000523127	0.271277	expressed protein, similar to expressed protein [Arabidopsis thaliana] (TAIR:At5g53900.2); similar to unknown protein [Oryza sativa (japonica cultivar-group)] (GB:BAD37771.1)
257943_at	AT3G21840	ASK7	48	0.000426105	0.167553	ASK7 (ARABIDOPSIS SKP1-LIKE 7); ubiquitin-protein ligase; similar to ASK8 (ARABIDOPSIS SKP1-LIKE 8), ubiquitin-protein ligase [Arabidopsis thaliana] (TAIR:AT3G21830.1); similar to SKP1 [Brassica napus] (GB:ABB69022.1); similar to kinetochore protein [Brassica juncea] (GB:BAB85607.1); contains InterPro domain SKP1 component, POZ; (InterPro:IPR016073); contains InterPro domain SKP1 component; (Inte…
264037_at	AT2G03750	AT2G03750	48	0.000236032	0.224291	sulfotransferase family protein; similar to sulfotransferase family protein [Arabidopsis thaliana] (TAIR:AT5G43690.1); similar to unnamed protein product [Vitis vinifera] (GB:CAO22182.1); contains InterPro domain Sulphotransferase; (InterPro:IPR000863)
253366_at	AT4G33180	AT4G33180	48	0.000134823	0.259752	hydrolase, alpha/beta fold family protein; similar to hydrolase, alpha/beta fold family protein [Arabidopsis thaliana] (TAIR:AT5G21950.1); similar to unnamed protein product [Vitis vinifera] (GB:CAO43898.1); contains InterPro domain Alpha/beta hydrolase; (InterPro:IPR003089); contains InterPro domain Alpha/beta hydrolase fold-1 (InterPro:IPR000073); contains InterPro domain Epoxide hydrolase-like…
266083_at	AT2G37820	AT2G37820	48	0.000133596	0.26773	DC1 domain-containing protein; similar to DC1 domain-containing protein [Arabidopsis thaliana] (TAIR:AT2G37800.1); similar to hypothetical protein [Vitis vinifera] (GB:CAN63103.1); contains InterPro domain C1-like (InterPro:IPR011424); contains InterPro domain Zinc finger, RING-type; (InterPro:IPR001841)
264442_at	AT1G27480	AT1G27480	48	9.63583e-05	0.226064	lecithin:cholesterol acyltransferase family protein / LACT family protein; similar to unknown [Populus trichocarpa] (GB:ABK95535.1); contains InterPro domain Lecithin:cholesterol acyltransferase; (InterPro:IPR003386)
252458_at	AT3G47210	AT3G47210	48	9.57584e-05	0.296099	similar to unknown protein [Arabidopsis thaliana] (TAIR:AT3G47250.3); similar to hypothetical protein [Oryza sativa (japonica cultivar-group)] (GB:BAD45208.1); contains InterPro domain Protein of unknown function DUF247, plant; (InterPro:IPR004158)
258539_at	AT3G06970	AT3G06970	48	8.95965e-05	0.256206	RNA binding; similar to RNA recognition motif (RRM)-containing protein [Arabidopsis thaliana] (TAIR:AT2G46780.1); similar to unknown [Populus trichocarpa] (GB:ABK93394.1); contains InterPro domain RNA recognition motif, RNP-1; (InterPro:IPR000504); contains InterPro domain Nucleotide-binding, alpha-beta plait; (InterPro:IPR012677)
256606_at	AT3G32960	AT3G32960	48	6.37929e-05	0.288121	similar to Ulp1 protease family protein [Arabidopsis thaliana] (TAIR:AT3G47260.1)
248860_at	AT5G46670	AT5G46670	48	5.77225e-05	0.250887	CHP-rich zinc finger protein, putative; similar to DC1 domain-containing protein [Arabidopsis thaliana] (TAIR:AT5G55780.1); similar to DC1 domain-containing protein [Brassica oleracea] (GB:ABD65623.1); contains InterPro domain C1-like (InterPro:IPR011424); contains InterPro domain Zinc finger, RING-type; (InterPro:IPR001841)
249421_at	AT5G39830	DEG8	48	5.07846e-05	0.300532	Encodes DEG8. Forms a hexamer with DEG5 in the thylakoid lumen. Involved in the cleavage of photodamaged D2 protein of photosystem II (PSII). Recombinant DEG8 is proteolytically active toward both a model substrate (beta-casein) and photodamaged D1 protein of photosystem II.
246411_at	AT1G57770	AT1G57770	48	4.36725e-05	0.360816	amine oxidase family; similar to CRTISO (CAROTENOID ISOMERASE), carotenoid isomerase [Arabidopsis thaliana] (TAIR:AT1G06820.1); similar to hypothetical protein [Vitis vinifera] (GB:CAN60294.1); similar to unnamed protein product [Vitis vinifera] (GB:CAO46865.1); similar to hypothetical protein OsI_013759 [Oryza sativa (indica cultivar-group)] (GB:EAY92526.1); contains InterPro domain Phytoene deh…
248891_at	AT5G46280	AT5G46280	47	0.00326909	0.0564292	DNA replication licensing factor, putative; Identical to DNA replication licensing factor MCM3 homolog (MCM3) [Arabidopsis Thaliana] (GB:Q9FL33;GB:O65400); similar to PRL (PROLIFERA), ATP binding / DNA binding / DNA-dependent ATPase [Arabidopsis thaliana] (TAIR:AT4G02060.1); similar to replication origin activator 2 [Zea mays] (GB:NP_001105718.1); similar to unnamed protein product [Vitis vinifer…
252943_at	AT4G39330	AT4G39330	47	0.00262692	0.0425532	mannitol dehydrogenase, putative; Identical to Probable mannitol dehydrogenase (CAD1) [Arabidopsis Thaliana] (GB:P42734;GB:Q94K02); similar to mannitol dehydrogenase, putative [Arabidopsis thaliana] (TAIR:AT2G21730.1); similar to unknown [Populus trichocarpa] (GB:ABK94550.1); contains InterPro domain Alcohol dehydrogenase GroES-like (InterPro:IPR013154); contains InterPro domain NAD(P)-binding; (…
266761_at	AT2G47130	AT2G47130	47	0.00126407	0.0749306	short-chain dehydrogenase/reductase (SDR) family protein; similar to short-chain dehydrogenase/reductase (SDR) family protein [Arabidopsis thaliana] (TAIR:AT3G29260.1); similar to 3-beta hydroxysteroid dehydrogenase [Digitalis ferruginea] (GB:AAV68714.1); contains InterPro domain Glucose/ribitol dehydrogenase; (InterPro:IPR002347); contains InterPro domain Short-chain dehydrogenase/reductase SDR;…
245070_at	AT2G23240	AT2G23240	47	0.000892146	0.218316	plant EC metallothionein-like family 15 protein; Identical to EC protein homolog 2 [Arabidopsis Thaliana] (GB:Q42377;GB:Q9SLN4); similar to plant EC metallothionein-like family 15 protein [Arabidopsis thaliana] (TAIR:AT2G42000.1); similar to PGPS/NH21 [Petunia x hybrida] (GB:AAD02561.1); contains InterPro domain Plant EC metallothionein-like protein, family 15; (InterPro:IPR000316); contains Inte…
252715_x_at	AT3G43900	AT3G43900	47	0.000879019	0.0943571	similar to unknown protein [Arabidopsis thaliana] (TAIR:AT3G43910.1)
248021_at	AT5G56500	AT5G56500	47	0.000587691	0.0481036	ATP binding / protein binding / unfolded protein binding; similar to CPN60B (CHAPERONIN 60 BETA), ATP binding / protein binding / unfolded protein binding [Arabidopsis thaliana] (TAIR:AT1G55490.1); similar to chaperonin, putative [Arabidopsis thaliana] (TAIR:AT3G13470.1); similar to CPN60B (CHAPERONIN 60 BETA), ATP binding / protein binding / unfolded protein binding [Arabidopsis thaliana] (TAIR:…
246226_at	AT4G37200	HCF164	47	0.000287957	0.158187	Encodes thioredoxin-like protein with disulfide reductase activity that is involved in the biogenesis of the plastid cytochrome b6f complex. Protein is located in the thylakoid membrane with the C-terminal hydrophilic portion, containing the thioredoxin like domain, extending into the thylakoid lumen.
250255_at	AT5G13730	SIG4	47	0.000286604	0.0962072	Encodes sigma 4 factor, involved in regulating the activity of the plastid-encoded RNA polymerase PEP. Regulates the overall quantity of NDH complexes and thus influences NDH activity.
248402_at	AT5G52100	crr1	47	0.000265819	0.183164	Is essential for chloroplast NAD(P)H dehydrogenase activity, which is involved in electron transfer between PSII and PSI. Likely functions in biogenesis or stabilization of the NAD(P)H dehydrogenase complex.
254853_at	AT4G12080	AT4G12080	47	0.000239495	0.134135	DNA-binding family protein; similar to DNA-binding family protein [Arabidopsis thaliana] (TAIR:AT4G22770.1); similar to unnamed protein product [Vitis vinifera] (GB:CAO63596.1); contains InterPro domain Protein of unknown function DUF296 (InterPro:IPR005175); contains InterPro domain HMG-I and HMG-Y, DNA-binding (InterPro:IPR000637)
253160_at	AT4G35760	AT4G35760	47	0.000205987	0.181314	electron carrier/ protein disulfide oxidoreductase; similar to unnamed protein product [Ostreococcus tauri] (GB:CAL55978.1); similar to Os03g0131500 [Oryza sativa (japonica cultivar-group)] (GB:NP_001048864.1); contains InterPro domain Thioredoxin-related; (InterPro:IPR006662); contains InterPro domain Vitamin K epoxide reductase; (InterPro:IPR012932); contains InterPro domain Thioredoxin fold; (…
246547_at	AT5G14970	AT5G14970	47	0.000193667	0.116559	amine oxidase/ copper ion binding / quinone binding; similar to unknown protein [Arabidopsis thaliana] (TAIR:AT2G14910.1); similar to unnamed protein product [Vitis vinifera] (GB:CAO14874.1); contains InterPro domain Copper amine oxidase, N-terminal region; (InterPro:IPR016182)
250208_at	AT5G14000	anac084	47	0.000112091	0.345976	ANAC084 (Arabidopsis NAC domain containing protein 84); transcription factor; similar to ANAC083 (Arabidopsis NAC domain containing protein 83), transcription factor [Arabidopsis thaliana] (TAIR:AT5G13180.1); similar to hypothetical protein [Vitis vinifera] (GB:CAN71479.1); contains InterPro domain No apical meristem (NAM) protein; (InterPro:IPR003441)
256753_at	AT3G27160	GHS1	47	6.60398e-05	0.123034	GHS1 encodes plastid ribosomal protein S21
258103_at	AT3G23630	ATIPT7	47	5.20396e-05	0.338575	Encodes an isopentenyl transferase involved in cytokinin biosynthesis.
252380_at	AT3G47740	ATATH2	47	4.54099e-05	0.293247	member of ATH subfamily
263125_at	AT1G78470	AT1G78470	47	4.53138e-05	0.27197	similar to F-box family protein [Arabidopsis thaliana] (TAIR:AT1G67390.1); contains InterPro domain Leucine-rich repeat 2; (InterPro:IPR013101)
254500_at	AT4G20110	AT4G20110	46	0.00157973	0.0714976	vacuolar sorting receptor, putative; Identical to Vacuolar-sorting receptor 7 precursor (VSR7) [Arabidopsis Thaliana] (GB:Q8L7E3;GB:O49438); similar to VSR-2 (Vacuolar sorting receptor 2), calcium ion binding [Arabidopsis thaliana] (TAIR:AT2G14720.2); similar to vacuolar sorting receptor, putative [Arabidopsis thaliana] (TAIR:AT1G30900.1); similar to vacuolar sorting receptor, putative [Arabidops…
264728_at	AT1G22850	AT1G22850	46	0.000978279	0.148792	similar to unknown protein [Arabidopsis thaliana] (TAIR:AT5G19070.1); similar to unnamed protein product [Ostreococcus tauri] (GB:CAL54429.1); similar to Os01g0884900 [Oryza sativa (japonica cultivar-group)] (GB:NP_001045020.1); contains domain UNCHARACTERIZED (PTHR12677)
262997_at	AT1G54470	RPP27	46	0.000800741	0.0898551	Encodes a Cf-like gene in Arabidopsis that confers downy mildew resistance to several isolates of Peronospora parasitica.
258160_at	AT3G17820	ATGSKB6	46	0.000781385	0.0183575	encodes a cytosolic glutamine synthetase, the enzyme has low affinity with substrate ammonium
253992_at	AT4G26060	AT4G26060	46	0.000738624	0.0956522	similar to unknown protein [Arabidopsis thaliana] (TAIR:AT5G57060.1); similar to conserved hypothetical protein [Medicago truncatula] (GB:ABE79016.1); contains domain 60S RIBOSOMAL PROTEIN L18A (PTHR10052); contains domain 60S RIBOSOMAL PROTEIN L18A, PLANT (PTHR10052:SF2)
245376_at	AT4G17690	AT4G17690	46	0.000580401	0.229952	peroxidase, putative; Identical to Peroxidase 41 precursor (PER41) [Arabidopsis Thaliana] (GB:O23609); similar to peroxidase, putative [Arabidopsis thaliana] (TAIR:AT5G47000.1); similar to peroxidase, putative [Brassica oleracea] (GB:ABD65151.1); contains InterPro domain Plant peroxidase; (InterPro:IPR000823); contains InterPro domain Haem peroxidase; (InterPro:IPR010255); contains InterPro domai…
250709_at	AT5G06080	LBD33	46	0.0005448	0.16715	LBD33 (LOB DOMAIN-CONTAINING PROTEIN 33); Identical to LOB domain-containing protein 33 (LBD33) [Arabidopsis Thaliana] (GB:Q9LHS8); similar to ASL16/LBD29 (LOB DOMAIN-CONTAINING PROTEIN 29) [Arabidopsis thaliana] (TAIR:AT3G58190.1); similar to unnamed protein product [Vitis vinifera] (GB:CAO69159.1); contains InterPro domain Lateral organ boundaries, LOB (InterPro:IPR004883)
257756_at	AT3G18680	AT3G18680	46	0.000505664	0.218357	aspartate/glutamate/uridylate kinase family protein, similar to UMP-kinase GB:CAB38122 gi:4468612 from (Lactococcus lactis) ; contains Pfam profile PF00696: Amino acid kinase family
258071_s_at	AT3G26070;AT3G26080	AT3G26070;AT3G26080	46	0.000493837	0.0318841
254237_at	AT4G23520	AT4G23520	46	0.000276527	0.255072	cysteine proteinase, putative; similar to cysteine proteinase, putative / thiol protease, putative [Arabidopsis thaliana] (TAIR:AT5G43060.1); similar to cysteine protease [Hevea brasiliensis] (GB:ABG33750.1); contains InterPro domain Peptidase C1A, papain; (InterPro:IPR013128); contains InterPro domain Peptidase C1A, papain C-terminal; (InterPro:IPR000668); contains InterPro domain Peptidase, cys…
260769_at	AT1G49010	AT1G49010	46	0.000228199	0.0657005	myb family transcription factor; similar to myb family transcription factor [Arabidopsis thaliana] (TAIR:AT5G08520.1); similar to unnamed protein product [Vitis vinifera] (GB:CAO68017.1); contains InterPro domain Molecular chaperone, heat shock protein, Hsp40, DnaJ (InterPro:IPR015609); contains InterPro domain SANT, DNA-binding; (InterPro:IPR001005); contains InterPro domain Homeodomain-like (In…
261589_at	AT1G01690	AT1G01690	46	0.000195429	0.257005	similar to PAIR1 protein, putative, expressed [Oryza sativa (japonica cultivar-group)] (GB:ABF93534.1); contains domain PHOSPHATIDYLINOSITOL N-ACETYLGLUCOSAMINYLTRANSFERASE SUBUNIT P (DOWN SYNDROME CRITICAL REGION PROTEIN 5)-RELATED (PTHR21726); contains domain RNASE H1 SMALL SUBUNIT (AYP1)-RELATED (PTHR21726:SF4)
254648_at	AT4G18550	AT4G18550	46	0.000173834	0.275362	lipase class 3 family protein; similar to lipase class 3 family protein [Arabidopsis thaliana] (TAIR:AT1G06250.1); similar to unnamed protein product [Vitis vinifera] (GB:CAO48079.1); contains InterPro domain Lipase, class 3; (InterPro:IPR002921)
253064_at	AT4G37730	AtbZIP7	46	0.000117415	0.27343	ATBZIP7 (ARABIDOPSIS THALIANA BASIC LEUCINE-ZIPPER 7); DNA binding / transcription factor; similar to ATBZIP6 (ARABIDOPSIS THALIANA BASIC LEUCINE-ZIPPER 6), DNA binding / transcription factor [Arabidopsis thaliana] (TAIR:AT2G22850.1); similar to hypothetical protein [Vitis vinifera] (GB:CAN62264.1); contains InterPro domain Basic-leucine zipper (bZIP) transcription factor; (InterPro:IPR004827); c…
252279_at	AT3G49700	ACS9	46	8.9213e-05	0.175845	encodes a a member of the 1-aminocyclopropane-1-carboxylate (ACC) synthase (S-adenosyl-L-methionine methylthioadenosine-lyase, EC 4.4.1.14) gene family. Mutants produce elevated levels of ethylene as etiolated seedlings.
250702_at	AT5G06730	AT5G06730	46	8.475e-05	0.307246	peroxidase, putative; Identical to Peroxidase 54 precursor (PER54) [Arabidopsis Thaliana] (GB:Q9FG34;GB:P93729); similar to peroxidase, putative [Arabidopsis thaliana] (TAIR:AT5G06720.1); similar to peroxidase precursor [Brassica napus] (GB:AAR15704.2); contains InterPro domain Plant peroxidase; (InterPro:IPR000823); contains InterPro domain Haem peroxidase; (InterPro:IPR010255); contains InterPr…
257617_at	AT3G26550	AT3G26550	46	6.01706e-05	0.352657	DC1 domain-containing protein; similar to DC1 domain-containing protein [Arabidopsis thaliana] (TAIR:AT5G55770.1); similar to DC1 domain-containing protein [Arabidopsis thaliana] (TAIR:AT5G55780.1); similar to DC1 domain-containing protein [Arabidopsis thaliana] (TAIR:AT4G10370.1); similar to DC1 domain-containing protein [Brassica oleracea] (GB:ABD65623.1); contains InterPro domain C1-like (Inte…
264545_at	AT1G55670	PSAG	46	3.75892e-05	0.22029	Encodes subunit G of photosystem I, an 11-kDa membrane protein that plays an important role in electron transport between plastocyanin and PSI and is involved in the stability of the PSI complex. PSI-G subunit is bound to PSI-B and is in contact with Lhca1. The protein inserts into thylakoids by a direct or "spontaneous" pathway that does not involve the activities of any known chloroplast protei…
254813_at	AT4G12350	MYB42	46	3.14908e-05	0.319807	Encodes a putative transcription factor (MYB42).
254226_at	AT4G23690	AT4G23690	45	0.00139885	0.0777778	disease resistance-responsive family protein / dirigent family protein; similar to disease resistance-responsive family protein / dirigent family protein [Arabidopsis thaliana] (TAIR:AT1G64160.1); similar to disease resistance response protein [Brassica rapa] (GB:ABV89607.1); contains InterPro domain Plant disease resistance response protein (InterPro:IPR004265)
252280_at	AT3G49260	iqd21	45	0.000786292	0.089899	IQD21 (IQ-DOMAIN 21, IQ-domain 21); calmodulin binding; similar to IQD5 (IQ-domain 5), calmodulin binding [Arabidopsis thaliana] (TAIR:AT3G22190.1); similar to unnamed protein product [Vitis vinifera] (GB:CAO48646.1); contains InterPro domain IQ calmodulin-binding region (InterPro:IPR000048)
250243_at	AT5G13630	CCH1	45	0.000592898	0.0929293	Encodes magnesium chelatase involved in plastid-to-nucleus signal transduction.
259098_at	AT3G04790	AT3G04790	45	0.000526276	0.192929	ribose 5-phosphate isomerase-related; similar to ribose-5-phosphate isomerase [Arabidopsis thaliana] (TAIR:AT2G01290.1); similar to unnamed protein product [Vitis vinifera] (GB:CAO43035.1); contains InterPro domain Ribose 5-phosphate isomerase; (InterPro:IPR004788)
253335_at	AT4G33500	AT4G33500	45	0.000450352	0.0888889	protein phosphatase 2C-related / PP2C-related; similar to catalytic [Arabidopsis thaliana] (TAIR:AT4G16580.1); similar to unnamed protein product [Vitis vinifera] (GB:CAO16183.1); contains InterPro domain Protein phosphatase 2C-related; (InterPro:IPR001932); contains InterPro domain Protein phosphatase 2C, N-terminal (InterPro:IPR014045)
245328_at	AT4G14465	AT4G14465	45	0.000240452	0.269697	DNA-binding protein-related; similar to DNA-binding protein-related [Arabidopsis thaliana] (TAIR:AT3G04570.1); similar to unnamed protein product [Vitis vinifera] (GB:CAO71333.1); contains InterPro domain Predicted AT-hook DNA-binding (InterPro:IPR014476); contains InterPro domain Protein of unknown function DUF296 (InterPro:IPR005175)
262743_at	AT1G29020	AT1G29020	45	0.00023877	0.162626	calcium-binding EF hand family protein; similar to calcium ion binding [Arabidopsis thaliana] (TAIR:AT2G34020.1); similar to unnamed protein product [Vitis vinifera] (GB:CAO69837.1); contains InterPro domain EF-Hand type; (InterPro:IPR011992); contains InterPro domain Calcium-binding EF-hand; (InterPro:IPR002048)
247376_at	AT5G63310	NDPK2	45	0.000221094	0.232323	nucleoside diphosphate kinase Ia mRNA, complete cds
258870_at	AT3G03080	AT3G03080	45	0.000212178	0.166667	NADP-dependent oxidoreductase, putative; similar to AT-AER (ALKENAL REDUCTASE), 2-alkenal reductase [Arabidopsis thaliana] (TAIR:AT5G16970.1); similar to hypothetical protein [Vitis vinifera] (GB:CAN61471.1); contains InterPro domain NAD(P)-binding; (InterPro:IPR016040); contains InterPro domain GroES-like (InterPro:IPR011032); contains InterPro domain Alcohol dehydrogenase, zinc-binding (InterPr…
251254_at	AT3G62270	AT3G62270	45	0.000139703	0.0686869	anion exchange family protein; Identical to Putative boron transporter 2 [Arabidopsis Thaliana] (GB:Q9M1P7); similar to BOR1 (REQUIRES HIGH BORON 1), anion exchanger [Arabidopsis thaliana] (TAIR:AT2G47160.1); similar to BOR1 (REQUIRES HIGH BORON 1) [Arabidopsis thaliana] (TAIR:AT2G47160.2); similar to anion exchange family protein [Arabidopsis thaliana] (TAIR:AT3G06450.2); similar to hypothetical…
247576_at	AT5G61280	AT5G61280	45	0.000123307	0.238384	remorin family protein; similar to remorin family protein [Arabidopsis thaliana] (TAIR:AT1G13920.1); similar to hypothetical protein [Vitis vinifera] (GB:CAN78816.1); contains InterPro domain Remorin, C-terminal region (InterPro:IPR005516)
263211_at	AT1G10460	GLP7	45	7.81267e-05	0.270707	germin-like protein (GLP7)
257488_s_at	AT1G36950;AT4G00070	AT1G36950;AT4G00070	45	6.83431e-05	0.280808
264075_at	AT2G10850	AT2G10850	45	5.1481e-05	0.338384	transposable element gene; similar to unknown protein [Arabidopsis thaliana] (TAIR:AT1G43970.1); similar to envelope-like [Glycine max] (GB:AAC24322.1)
259932_at	AT1G34370	STOP1	44	0.00311227	0.0792812	Encodes a putative nuclear Cys(2)His(2)-type zinc finger protein involved in H+ and Al3+ rhizotoxicity. In mutants exposed to aluminum stress, there is no induction of AtALMT1, an malate transporter known to be involved in the mediation of aluminum toxicity.
261339_at	AT1G35710	AT1G35710	44	0.00258326	0.0369979	leucine-rich repeat transmembrane protein kinase, putative; similar to leucine-rich repeat family protein / protein kinase family protein [Arabidopsis thaliana] (TAIR:AT4G08850.1); similar to leucine-rich repeat family protein / protein kinase family protein [Arabidopsis thaliana] (TAIR:AT4G08850.2); similar to unnamed protein product [Vitis vinifera] (GB:CAO66621.1); similar to unnamed protein p…
254691_at	AT4G17840	AT4G17840	44	0.00210103	0.0338266	similar to unknown protein [Arabidopsis thaliana] (TAIR:AT2G35260.1); similar to hypothetical protein 23.t00040 [Brassica oleracea] (GB:ABD65626.1); similar to hypothetical protein 40.t00061 [Brassica oleracea] (GB:ABD65174.1)
249008_at	AT5G44680	AT5G44680	44	0.00197697	0.0993658	methyladenine glycosylase family protein; similar to methyladenine glycosylase family protein [Arabidopsis thaliana] (TAIR:AT3G12710.1); similar to unnamed protein product [Vitis vinifera] (GB:CAO15289.1); contains InterPro domain DNA glycosylase; (InterPro:IPR011257); contains InterPro domain Methyladenine glycosylase; (InterPro:IPR005019)
251560_at	AT3G57920	SPL15	44	0.00183161	0.17019	Encodes a putative transcriptional regulator that is involved in the vegetative to reproductive phase transition. Expresssion is regulated by MIR156b.
264799_at	AT1G08550	NPQ1	44	0.00155498	0.0824524	Violaxanthin deepoxidase involved in xanthophyll cycle.Two major consequences of the npq1 mutation are the absence of zeaxanthin formation in strong light and the partial inhibition of the quenching of singlet excited chlorophylls in the photosystem II light-harvesting complex
266181_at	AT2G02390	GST18	44	0.00136388	0.0549683	Encodes glutathione transferase belonging to the zeta class of GSTs. Naming convention according to Wagner et al. (2002). The protein undergoes spontaneous thiolation following treatment with the oxidant tert-butylhydroperoxide.
263541_at	AT2G24860	AT2G24860	44	0.000973315	0.0317125	chaperone protein dnaJ-related; similar to unnamed protein product [Vitis vinifera] (GB:CAO44372.1); contains InterPro domain Heat shock protein DnaJ, cysteine-rich region; (InterPro:IPR001305)
266856_at	AT2G26910	PDR4	44	0.000969081	0.156448	ATPDR4/PDR4 (PLEIOTROPIC DRUG RESISTANCE 4); ATPase, coupled to transmembrane movement of substances; Identical to Probable pleiotropic drug resistance protein 4 (PDR4) [Arabidopsis Thaliana] (GB:O81016); similar to ATPDR12/PDR12 (PLEIOTROPIC DRUG RESISTANCE 12), ATPase, coupled to transmembrane movement of substances [Arabidopsis thaliana] (TAIR:AT1G15520.1); similar to ATPDR11/PDR11 (PLEIOTROPI…
264177_at	AT1G02150	AT1G02150	44	0.000549217	0.0961945	pentatricopeptide (PPR) repeat-containing protein; similar to pentatricopeptide (PPR) repeat-containing protein [Arabidopsis thaliana] (TAIR:AT4G02820.1); similar to unnamed protein product [Vitis vinifera] (GB:CAO70507.1); contains InterPro domain Tetratricopeptide-like helical; (InterPro:IPR011990); contains InterPro domain Pentatricopeptide repeat (InterPro:IPR002885)
259419_at	AT1G06310	ACX6	44	0.000391515	0.146934	Encodes a putative acyl-CoA oxidase. However, no transcripts have been detected for this gene and no altered phenotypes have been detected in plants mutant for this gene. This suggests that ACX6 does not significantly contribute to seedling beta-oxidation of fatty acids or indole-3-butyric acid in vivo.
263284_at	AT2G36100	AT2G36100	44	0.000381539	0.10148	integral membrane family protein; Identical to UPF0497 membrane protein At2g36100 [Arabidopsis Thaliana] (GB:Q9SIH4); similar to integral membrane family protein [Arabidopsis thaliana] (TAIR:AT5G06200.1); similar to unnamed protein product [Vitis vinifera] (GB:CAO48706.1); contains InterPro domain Conserved hypothetical protein CHP01569, trans-membrane plant (InterPro:IPR006459); contains InterPr…
251501_at	AT3G59120	AT3G59120	44	0.000215378	0.171247	DC1 domain-containing protein; similar to DC1 domain-containing protein [Arabidopsis thaliana] (TAIR:AT2G17600.1); similar to DC1 domain-containing protein [Arabidopsis thaliana] (TAIR:AT3G11402.1); similar to DC1 domain-containing protein [Arabidopsis thaliana] (TAIR:AT3G13760.1); similar to DC1 domain-containing protein [Brassica oleracea] (GB:ABD65623.1); contains InterPro domain C1-like (Inte…
264108_at	AT2G13680	GLS2	44	0.000156891	0.235729	Responsible for the synthesis of callose deposited at the primary cell wall of meiocytes, tetrads and microspores. Required for exine formation during microgametogenesis and for pollen viability. Highest expression in meiocytes, tetrads, microspores and mature pollen.
250592_at	AT5G07740	AT5G07740	44	0.000126981	0.264271	expressed protein, similar to unknown protein (gb|AAD23008.1)
259596_at	AT1G28130	GH3.17	44	9.2125e-05	0.358351	encodes an IAA-amido synthase that conjugates Asp and other amino acids to auxin in vitro. Lines carrying insertions in this gene are hypersensitive to auxin.
263977_at	AT2G42660	AT2G42660	44	8.47409e-05	0.320296	myb family transcription factor; similar to DNA binding / transcription factor [Arabidopsis thaliana] (TAIR:AT2G38300.1); similar to hypothetical protein [Vitis vinifera] (GB:CAN60070.1); contains InterPro domain Homeodomain-related; (InterPro:IPR012287); contains InterPro domain Homeodomain-like (InterPro:IPR009057); contains InterPro domain Myb, DNA-binding (InterPro:IPR014778); contains InterP…
256467_at	AT1G32590;AT5G45605	AT1G32590;AT5G45605	44	8.2037e-05	0.257928
251911_at	AT3G53820	AT3G53820	44	6.80147e-05	0.298097	zinc finger (C2H2 type) family protein; similar to TAC1 (TELOMERASE ACTIVATOR1), nucleic acid binding / transcription factor/ zinc ion binding [Arabidopsis thaliana] (TAIR:AT3G09290.1); similar to unnamed protein product [Vitis vinifera] (GB:CAO15690.1); contains InterPro domain Zinc finger, C2H2-like; (InterPro:IPR015880); contains InterPro domain Zinc finger, C2H2-type; (InterPro:IPR007087)
266509_at	AT2G47940	DEGP2	44	6.56048e-05	0.169133	Encodes DegP2 protease (DEGP2); nuclear gene for chloroplast product.
245544_at	AT4G15270	AT4G15270	44	6.33935e-05	0.309725	glucosyltransferase-related; similar to UDP-glucoronosyl/UDP-glucosyl transferase family protein [Arabidopsis thaliana] (TAIR:AT4G15280.1); similar to UDP-glucose glucosyltransferase [Fragaria x ananassa] (GB:AAU09444.1); contains InterPro domain UDP-glucuronosyl/UDP-glucosyltransferase; (InterPro:IPR002213)
245690_at	AT5G04230	PAL3	44	5.82974e-05	0.327696	Member of Phenylalanine ammonialyase (PAL) gene family.Differs significantly from PAL1 and PAL2 and other sequenced plant PAL genes
261551_at	AT1G63440	HMA5	44	5.48081e-05	0.328753	The Arabidopsis P-type ATPase HMA5 is involved in Cu detoxification. hma5 mutant plants exhibit Cu hypersensitivity, which is especially dramatic in roots where HMA5 is mostly expressed.
266068_at	AT2G18640	GGPS4	44	5.02261e-05	0.237844	Encodes an endoplasmic reticulum-targeted geranylgeranyl pyrophosphate synthase
261358_s_at	AT1G41920;AT3G29450	AT1G41920;AT3G29450	44	4.42592e-05	0.324524
265548_s_at	AT3G31980;AT2G07620	AT3G31980;AT2G07620	44	3.50291e-05	0.282241
263240_s_at	AT1G72590;AT2G16530	AT1G72590;AT2G16530	44	3.49963e-05	0.283298
245157_at	AT2G33160	AT2G33160	44	3.27021e-05	0.242072	glycoside hydrolase family 28 protein / polygalacturonase (pectinase) family protein; similar to glycoside hydrolase family 28 protein / polygalacturonase (pectinase) family protein [Arabidopsis thaliana] (TAIR:AT1G78400.1); similar to unnamed protein product [Vitis vinifera] (GB:CAO41851.1); contains InterPro domain Pectin lyase fold (InterPro:IPR012334); contains InterPro domain Polynucleotidyl…
261080_at	AT1G07370	PCNA1	43	0.00182233	0.0498339	Encodes putative proliferating cell nuclear antigen involved in cell cycle regulation.
246028_at	AT5G21170	AT5G21170	43	0.00169462	0.0387597	5'-AMP-activated protein kinase beta-2 subunit, putative; Identical to SNF1-related protein kinase regulatory subunit beta-1 (KINB1) [Arabidopsis Thaliana] (GB:Q84VQ1;GB:Q9SCY6); similar to 5'-AMP-activated protein kinase beta-2 subunit, putative [Arabidopsis thaliana] (TAIR:AT4G16360.1); similar to unnamed protein product [Vitis vinifera] (GB:CAO67335.1); contains InterPro domain 5-AMP-activated…
260772_at	AT1G49050	AT1G49050	43	0.0016096	0.0609081	aspartyl protease family protein; similar to nucellin protein, putative [Arabidopsis thaliana] (TAIR:AT1G77480.1); similar to unnamed protein product [Vitis vinifera] (GB:CAO68040.1); contains InterPro domain Peptidase aspartic, catalytic; (InterPro:IPR009007); contains InterPro domain Peptidase A1; (InterPro:IPR001461)
262536_at	AT1G17100	AT1G17100	43	0.00127546	0.0808416	SOUL heme-binding family protein; similar to SOUL heme-binding family protein [Arabidopsis thaliana] (TAIR:AT1G78450.1); similar to unnamed protein product [Vitis vinifera] (GB:CAO15487.1); similar to hypothetical protein [Vitis vinifera] (GB:CAN68405.1); contains InterPro domain SOUL heme-binding protein (InterPro:IPR006917)
260461_at	AT1G10980	AT1G10980	43	0.00114945	0.259136	similar to unknown protein [Arabidopsis thaliana] (TAIR:AT1G61670.1); similar to 12246 (GB:AAD21413.1); contains InterPro domain Lung seven transmembrane receptor; (InterPro:IPR009637)
251029_at	AT5G02050	AT5G02050	43	0.00105617	0.116279	mitochondrial glycoprotein family protein / MAM33 family protein; similar to mitochondrial glycoprotein family protein / MAM33 family protein [Arabidopsis thaliana] (TAIR:AT3G55605.1); similar to unnamed protein product [Vitis vinifera] (GB:CAO69135.1); contains InterPro domain Mitochondrial glycoprotein; (InterPro:IPR003428)
249410_at	AT5G40380	AT5G40380	43	0.00104932	0.146179	protein kinase family protein; Identical to Cysteine-rich receptor-like protein kinase 42 precursor (CRK42) [Arabidopsis Thaliana] (GB:Q9FNE1); similar to protein kinase family protein [Arabidopsis thaliana] (TAIR:AT1G70530.1); similar to unnamed protein product [Vitis vinifera] (GB:CAO14731.1); similar to hypothetical protein [Vitis vinifera] (GB:CAN69244.1); contains InterPro domain Protein of …
244975_at	ATCG00710	ATCG00710	43	0.000978037	0.232558
252011_at	AT3G52720	ATACA1	43	0.000877063	0.169435	carbonic anhydrase family protein; similar to carbonic anhydrase family protein [Arabidopsis thaliana] (TAIR:AT1G08080.1); similar to hypothetical protein [Vitis vinifera] (GB:CAN80583.1); contains InterPro domain Carbonic anhydrase, eukaryotic; (InterPro:IPR001148)
262930_at	AT1G65690	AT1G65690	43	0.000715963	0.118494	harpin-induced protein-related / HIN1-related / harpin-responsive protein-related; similar to NHL25 (NDR1/HIN1-LIKE 25) [Arabidopsis thaliana] (TAIR:AT5G36970.1); similar to unnamed protein product [Vitis vinifera] (GB:CAO22152.1); contains InterPro domain Harpin-induced 1 (InterPro:IPR010847)
249187_at	AT5G43060	AT5G43060	43	0.00053776	0.111849	cysteine proteinase, putative / thiol protease, putative; similar to RD21 (RESPONSIVE TO DEHYDRATION 21), cysteine-type peptidase [Arabidopsis thaliana] (TAIR:AT1G47128.1); similar to unknown [Populus trichocarpa] (GB:ABK95110.1); similar to senescence-associated cysteine protease [Brassica oleracea] (GB:AAL60579.1); similar to senescence-associated cysteine protease [Brassica oleracea] (GB:AAL60…
265109_s_at	AT1G62630;AT1G63360	AT1G62630;AT1G63360	43	0.000430923	0.142857
252983_at	AT4G37980	ELI3-1	43	0.000387224	0.13289	Encodes a putative mannitol dehydrogenase.
245139_at	AT2G45430	AT2G45430	43	0.000303918	0.212625	DNA-binding protein-related; similar to DNA-binding protein-related [Arabidopsis thaliana] (TAIR:AT3G60870.1); similar to hypothetical protein [Vitis vinifera] (GB:CAN81187.1); contains InterPro domain Predicted AT-hook DNA-binding (InterPro:IPR014476); contains InterPro domain Protein of unknown function DUF296 (InterPro:IPR005175)
257008_at	AT3G14210	ESM1	43	0.000293389	0.150609	A semidominant QTL which has an epistatic effect on the Epithiospecifier gene. Represses nitrile formation and favors isothiocyanate production during glucosinolate hydrolysis. The functional allele deters the insect herbivory T. ni.
244968_at	ATCG00640	ATCG00640	43	0.000257423	0.330011
258667_at	AT3G08750	AT3G08750	43	0.000115839	0.249169	F-box family protein; Identical to F-box protein At3g08750 [Arabidopsis Thaliana] (GB:Q9C9Y4); similar to F-box family protein (FBX15) [Arabidopsis thaliana] (TAIR:AT4G04690.1); similar to Putative F-Box protein, identical [Solanum demissum] (GB:AAT38720.1); contains InterPro domain Cyclin-like F-box (InterPro:IPR001810); contains InterPro domain F-box associated type 1 (InterPro:IPR006527)
256289_s_at	AT3G12230;AT3G12240	AT3G12230;AT3G12240	43	0.000106495	0.269103
255174_at	AT4G08030	AT4G08030	43	9.61377e-05	0.315615	transposable element gene; gypsy-like retrotransposon family (Athila), has a 1.5e-66 P-value blast match to GB:CAA57397 Athila ORF 1 (Arabidopsis thaliana)
258798_at	AT3G04540	AT3G04540	43	7.95028e-05	0.199336	Encodes a defensin-like (DEFL) family protein.
265062_at	AT1G61550	AT1G61550	43	7.22799e-05	0.311185	S-locus protein kinase, putative; similar to S-locus protein kinase, putative [Arabidopsis thaliana] (TAIR:AT1G61480.1); similar to S-locus lectin protein kinase family protein [Arabidopsis thaliana] (TAIR:AT1G61420.1); similar to S-locus protein kinase, putative [Arabidopsis thaliana] (TAIR:AT1G61490.1); similar to unnamed protein product [Vitis vinifera] (GB:CAO17789.1); similar to unnamed prot…
262889_at	AT1G14800	AT1G14800	43	6.60024e-05	0.228128	similar to unknown protein [Arabidopsis thaliana] (TAIR:AT1G54430.1); similar to hypothetical protein 26.t00082 [Brassica oleracea] (GB:ABD65028.1); contains InterPro domain Nucleic acid-binding, OB-fold, subgroup; (InterPro:IPR012340); contains InterPro domain Nucleic acid-binding, OB-fold; (InterPro:IPR008994)
245327_at	AT4G16850	AT4G16850	43	6.54426e-05	0.27021	similar to unknown protein [Arabidopsis thaliana] (TAIR:AT1G31130.1); similar to IMP dehydrogenase/GMP reductase [Medicago truncatula] (GB:ABE86436.1); contains domain gb def: Hypothetical protein (PTHR22597:SF11); contains domain FAMILY NOT NAMED (PTHR22597)
248989_at	AT5G45200	AT5G45200	43	6.15011e-05	0.30454	disease resistance protein (TIR-NBS-LRR class), putative; similar to disease resistance protein (TIR-NBS-LRR class), putative [Arabidopsis thaliana] (TAIR:AT4G36150.1); similar to disease resistance protein (TIR-NBS-LRR class), putative [Arabidopsis thaliana] (TAIR:AT2G17060.1); similar to RPS4 (RESISTANT TO P. SYRINGAE 4) [Arabidopsis thaliana] (TAIR:AT5G45250.1); similar to unnamed protein prod…
250566_at	AT5G08070	TCP17	43	5.31403e-05	0.30454	TCP gene involved in heterochronic control of leaf differentiation.
256815_at	AT3G21380	AT3G21380	43	4.26284e-05	0.305648	similar to MBP1 (MYROSINASE-BINDING PROTEIN 1) [Arabidopsis thaliana] (TAIR:AT1G52040.1); similar to jasmonate inducible protein [Brassica napus] (GB:CAA72270.1); contains InterPro domain Jacalin-related lectin; (InterPro:IPR001229)
256778_at	AT3G13782	NFA4	43	2.75739e-05	0.320044	NAP1;4 (NUCLEOSOME ASSEMBLY PROTEIN1;4); DNA binding; similar to NAP1,3/NFA3 (NUCLEOSOME ASSEMBLY PROTEIN1,3), DNA binding [Arabidopsis thaliana] (TAIR:AT5G56950.1); similar to NAP1,2/NFA2 (NUCLEOSOME ASSEMBLY PROTEIN1,2), DNA binding [Arabidopsis thaliana] (TAIR:AT2G19480.1); similar to NAP1,2/NFA2 (NUCLEOSOME ASSEMBLY PROTEIN1,2) [Arabidopsis thaliana] (TAIR:AT2G19480.2); similar to unnamed pro…
267575_at	AT2G30690	AT2G30690	43	1.89549e-05	0.301218	similar to unknown protein [Arabidopsis thaliana] (TAIR:AT1G08800.1); similar to Os03g0259900 [Oryza sativa (japonica cultivar-group)] (GB:NP_001049616.1); similar to Os01g0775200 [Oryza sativa (japonica cultivar-group)] (GB:NP_001044407.1); similar to Hypothetical protein [Oryza sativa (japonica cultivar-group)] (GB:AAM15784.1); contains InterPro domain Protein of unknown function DUF593; (Inter…
253078_at	AT4G36180	AT4G36180	42	0.00286828	0.0383275	leucine-rich repeat family protein; similar to leucine-rich repeat family protein / protein kinase family protein [Arabidopsis thaliana] (TAIR:AT1G75640.1); similar to unnamed protein product [Vitis vinifera] (GB:CAO48247.1); similar to putative receptor-like protein kinase [Capsicum frutescens] (GB:ABP88740.1); similar to unnamed protein product [Vitis vinifera] (GB:CAO61046.1); contains InterPr…
252950_at	AT4G38690	AT4G38690	42	0.00122024	0.039489	1-phosphatidylinositol phosphodiesterase-related; similar to 1-phosphatidylinositol phosphodiesterase-related [Arabidopsis thaliana] (TAIR:AT4G34920.1); similar to unnamed protein product [Vitis vinifera] (GB:CAO47352.1); contains InterPro domain Phospholipase C, phosphatidylinositol-specific , X region; (InterPro:IPR000909)
261981_at	AT1G33811	AT1G33811	42	0.00066012	0.0452962	GDSL-motif lipase/hydrolase family protein; similar to GDSL-motif lipase/hydrolase family protein [Arabidopsis thaliana] (TAIR:AT5G45670.1); similar to GDSL-motif lipase/hydrolase family protein [Arabidopsis thaliana] (TAIR:AT1G29670.1); similar to unnamed protein product [Vitis vinifera] (GB:CAO16349.1); contains InterPro domain Lipase, GDSL; (InterPro:IPR001087)
253177_s_at	AT4G35150;AT4G35160	AT4G35150;AT4G35160	42	0.000554717	0.25784
254619_at	AT4G18770	MYB98	42	0.000484458	0.150987	MYB98 is a member of the R2R3-MYB gene family, the members of which likely encode transcription factors. Within an ovule, MYB98 is expressed exclusively in the synergid cells, and mutations in this gene affect the female gametophyte specifically. myb98 female gametophytes are affected in two unique features of the synergid cell, pollen tube guidance and the filiform apparatus, but are otherwise n…
250349_at	AT5G12000	AT5G12000	42	0.000400504	0.260163	kinase; similar to protein kinase family protein [Arabidopsis thaliana] (TAIR:AT5G26150.1); similar to unnamed protein product [Vitis vinifera] (GB:CAO43833.1); contains InterPro domain Protein kinase, core; (InterPro:IPR000719); contains InterPro domain Protein kinase-like (InterPro:IPR011009); contains InterPro domain Serine/threonine protein kinase, active site; (InterPro:IPR008271); contains …
245490_at	AT4G16310	LDL3	42	0.000368107	0.253194	LDL3 (LSD1-LIKE3); amine oxidase; similar to LDL2 (LSD1-LIKE2), amine oxidase [Arabidopsis thaliana] (TAIR:AT3G13682.1); similar to hypothetical protein OsI_033275 [Oryza sativa (indica cultivar-group)] (GB:EAY79316.1); similar to putative corticosteroid binding protein [Brassica napus] (GB:CAB98166.1); similar to unnamed protein product [Vitis vinifera] (GB:CAO61042.1); contains InterPro domain …
253028_at	AT4G38160	pde191	42	0.000351137	0.167247	PDE191 (PIGMENT DEFECTIVE 191); similar to EMB2219 (EMBRYO DEFECTIVE 2219) [Arabidopsis thaliana] (TAIR:AT2G21710.1); similar to mitochondrial transcription termination factor family protein / mTERF family protein [Arabidopsis thaliana] (TAIR:AT4G02990.1); similar to unnamed protein product [Vitis vinifera] (GB:CAO47559.1); contains InterPro domain Mitochodrial transcription termination factor-re…
254653_at	AT4G18180	AT4G18180	42	0.000207686	0.193961	glycoside hydrolase family 28 protein / polygalacturonase (pectinase) family protein; similar to exopolygalacturonase / galacturan 1,4-alpha-galacturonidase / pectinase [Arabidopsis thaliana] (TAIR:AT3G14040.1); similar to unnamed protein product [Vitis vinifera] (GB:CAO47542.1); contains InterPro domain Pectin lyase fold (InterPro:IPR012334); contains InterPro domain Parallel beta-helix repeat (…
260621_at	AT1G08065	ACA5	42	0.000206887	0.211382	carbonate dehydratase/ zinc ion binding; similar to carbonic anhydrase family protein [Arabidopsis thaliana] (TAIR:AT1G08080.1); similar to unnamed protein product [Vitis vinifera] (GB:CAO21870.1); contains InterPro domain Carbonic anhydrase, eukaryotic; (InterPro:IPR001148)
251929_at	AT3G53920	SIG3	42	0.000177813	0.236934	Encodes a sigma-like transcription factor, Sigma 3 (SIG3 or SIGC). As a subunit of chloroplast RNA polymerase, SIG3 confers the ability to recognize promoter sequences on the core enzyme. SIG3 transcribes specifically the psbN gene in plastids.
255023_at	AT4G09850	AT4G09850	42	0.00014339	0.219512	unknown protein
256614_at	AT3G29300	AT3G29300	42	0.000125027	0.240418	unknown protein
260468_at	AT1G11100	AT1G11100	42	0.000103679	0.18583	SNF2 domain-containing protein / helicase domain-containing protein / zinc finger protein-related; similar to EDA16 (embryo sac development arrest 16) [Arabidopsis thaliana] (TAIR:AT1G61140.3); similar to EDA16 (embryo sac development arrest 16), ATP binding / DNA binding / helicase/ protein binding / zinc ion binding [Arabidopsis thaliana] (TAIR:AT1G61140.1); similar to EDA16 (embryo sac develop…
254902_at	AT4G11550	AT4G11550	42	8.54917e-05	0.347271	DC1 domain-containing protein; similar to DC1 domain-containing protein [Arabidopsis thaliana] (TAIR:AT4G01760.1); similar to DC1 domain-containing protein [Arabidopsis thaliana] (TAIR:AT4G01930.1); similar to DC1 domain-containing protein [Arabidopsis thaliana] (TAIR:AT4G01920.1); similar to DC1 domain-containing protein [Brassica oleracea] (GB:ABD65623.1); contains InterPro domain Protein kinas…
262059_at	AT1G80030	AT1G80030	42	7.81357e-05	0.231127	DNAJ heat shock protein, putative; similar to DNAJ heat shock family protein [Arabidopsis thaliana] (TAIR:AT3G17830.1); similar to DnaJ homologue [Pisum sativum] (GB:CAA96305.1); contains InterPro domain Heat shock protein DnaJ, cysteine-rich region; (InterPro:IPR001305); contains InterPro domain Heat shock protein DnaJ; (InterPro:IPR003095); contains InterPro domain Chaperone DnaJ; (InterPro:IPR…
258688_at	AT3G07920	AT3G07920	42	6.98435e-05	0.226481	translation initiation factor; similar to EIF2 BETA (EMBRYO DEFECTIVE 1401) [Arabidopsis thaliana] (TAIR:AT5G20920.3); similar to EIF2 BETA (EMBRYO DEFECTIVE 1401) [Arabidopsis thaliana] (TAIR:AT5G20920.1); similar to EIF2 BETA (EMBRYO DEFECTIVE 1401) [Arabidopsis thaliana] (TAIR:AT5G20920.2); similar to unnamed protein product [Vitis vinifera] (GB:CAO21302.1); contains InterPro domain Translatio…
266483_at	AT2G47910	CRR6	42	6.91822e-05	0.216028	Encodes a chloroplast thylakoid membrane protein. Required for the assembly/accumulation of the NAD(P)H dehydrogenase complex of the photosynthetic electron transport chain.
251339_at	AT3G60780	AT3G60780	42	6.59875e-05	0.190476	similar to unknown protein [Arabidopsis thaliana] (TAIR:AT2G45360.1); similar to Os02g0455400 [Oryza sativa (japonica cultivar-group)] (GB:NP_001046773.1); similar to unknown protein [Oryza sativa (japonica cultivar-group)] (GB:BAD19988.1); contains InterPro domain Protein of unknown function DUF1442; (InterPro:IPR009902)
249438_at	AT5G40010	AATP1	42	6.3541e-05	0.284553	AATP1 (AAA-ATPASE 1); ATP binding / ATPase; similar to AAA-type ATPase family protein [Arabidopsis thaliana] (TAIR:AT3G28580.1); similar to unnamed protein product [Vitis vinifera] (GB:CAO14849.1); contains InterPro domain AAA+ ATPase, core; (InterPro:IPR003593); contains InterPro domain AAA ATPase, core; (InterPro:IPR003959)
257630_at	AT3G26150	CYP71B16	42	6.11063e-05	0.255517	putative cytochrome P450
260119_at	AT1G33930	AT1G33930	42	5.10103e-05	0.267131	avirulence-responsive family protein / avirulence induced gene (AIG1) family protein; similar to avirulence-responsive protein, putative / avirulence induced gene protein, putative / AIG protein, putative [Arabidopsis thaliana] (TAIR:AT1G33900.1); similar to GTP binding protein [Brassica rapa] (GB:ABK78687.1); contains InterPro domain AIG1; (InterPro:IPR006703)
257415_at	AT1G70040	AT1G70040	42	4.99059e-05	0.296167	similar to unknown protein [Arabidopsis thaliana] (TAIR:AT1G70120.1); contains InterPro domain Protein of unknown function DUF1163; (InterPro:IPR009544)
251908_at	AT3G53770	AT3G53770	42	4.42754e-05	0.310105	late embryogenesis abundant protein-related / LEA protein-related; contains InterPro domain Late embryogenesis abundant protein 3; (InterPro:IPR004926)
255548_at	AT4G01930	AT4G01930	42	4.05264e-05	0.242741	DC1 domain-containing protein; similar to DC1 domain-containing protein [Arabidopsis thaliana] (TAIR:AT4G01910.1); similar to DC1 domain-containing protein [Arabidopsis thaliana] (TAIR:AT4G02180.1); similar to DC1 domain-containing protein [Arabidopsis thaliana] (TAIR:AT4G01920.1); similar to DC1 domain-containing protein [Brassica oleracea] (GB:ABD65623.1); contains InterPro domain Protein kinas…
254198_at	AT4G24090	AT4G24090	42	2.57776e-05	0.408827	similar to unknown protein [Oryza sativa (japonica cultivar-group)] (GB:BAD33764.1); contains domain Metalloproteases ("zincins"), catalytic domain (SSF55486)
254354_at	AT4G22370	AT4G22370	42	2.11431e-05	0.360046	similar to hypothetical protein MtrDRAFT_AC150798g6v1 [Medicago truncatula] (GB:ABD33001.1); contains domain Ribosomal protein L39e (SSF48662)
261859_at	AT1G50490	UBC20	41	0.00323581	0.106098	Encodes one of two ubiquitin-conjugating enzymes belonging to the E2-C gene family (the other being UBC19). Transcript is always found in diving cells, but also in other non-dividing cells.
260225_at	AT1G74590	GSTU10	41	0.00159085	0.0963415	Encodes glutathione transferase belonging to the tau class of GSTs. Naming convention according to Wagner et al. (2002).
249372_at	AT5G40760	G6PD6	41	0.000871517	0.0414634	Encodes a cytosolic glucose-6-phosphate dehydrogenase that is insensitive to reduction by DTT and whose mRNA is expressed ubiquitously.
259479_at	AT1G19020	AT1G19020	41	0.000770779	0.0707317	similar to unknown protein [Arabidopsis thaliana] (TAIR:AT3G48180.1); similar to conserved hypothetical protein [Medicago truncatula] (GB:ABE82379.1)
266957_at	AT2G34640	PTAC12	41	0.000766365	0.0780488	Present in transcriptionally active plastid chromosomes. Involved in plastid gene expression.
258573_at	AT3G04260	PTAC3	41	0.000760676	0.047561	PTAC3 (PLASTID TRANSCRIPTIONALLY ACTIVE3); DNA binding; similar to pentatricopeptide (PPR) repeat-containing protein [Arabidopsis thaliana] (TAIR:AT2G31400.1); similar to putative chloroplast RNA processing protein [Oryza sativa (japonica cultivar-group)] (GB:AAM93724.1); similar to hypothetical protein OsI_032777 [Oryza sativa (indica cultivar-group)] (GB:EAY78818.1); similar to unnamed protein …
255764_at	AT1G16720	HCF173	41	0.000692912	0.136585	Encodes HCF173, a protein with weak similarities to the superfamily of the short-chain dehydrogenases/reductases. HCF173 is involved in the initiation of translation of the psbA mRNA. Mutants shows a high chlorophyll fluorescence phenotype (hcf) and are severely affected in the accumulation of PSII subunits. The protein HCF173 is localized in the chloroplast, where it is mainly associated with th…
251019_at	AT5G02420	AT5G02420	41	0.000622648	0.257317	similar to unknown protein [Arabidopsis thaliana] (TAIR:AT1G08180.1)
263936_at	AT2G35920	AT2G35920	41	0.000572027	0.282927	helicase domain-containing protein; similar to ATP binding / helicase/ nucleic acid binding [Arabidopsis thaliana] (TAIR:AT5G04895.1); similar to ATP binding / helicase/ nucleic acid binding [Arabidopsis thaliana] (TAIR:AT2G01130.1); similar to helicase domain-containing protein [Arabidopsis thaliana] (TAIR:AT1G48650.1); similar to hypothetical protein OsJ_030604 [Oryza sativa (japonica cultivar-…
251553_at	AT3G58710	WRKY69	41	0.000568355	0.157317	member of WRKY Transcription Factor; Group II-e
255982_at	AT1G34000	OHP2	41	0.000501589	0.165854	light stress-responsive one-helix protein (OHP2), contains similarity to photosystem II 22 kDa protein GI:6006279 from (Arabidopsis thaliana)
251941_at	AT3G53470	AT3G53470	41	0.000341752	0.109756	similar to Os03g0285100 [Oryza sativa (japonica cultivar-group)] (GB:NP_001049768.1)
261141_at	AT1G19740	AT1G19740	41	0.000307002	0.10122	ATP-dependent protease La (LON) domain-containing protein; similar to ATP-dependent protease La (LON) domain-containing protein [Arabidopsis thaliana] (TAIR:AT1G75460.1); similar to unnamed protein product [Vitis vinifera] (GB:CAO61078.1); contains InterPro domain Peptidase S16, lon N-terminal; (InterPro:IPR003111)
257256_at	AT3G21970	AT3G21970	41	0.000245267	0.293902	receptor-like protein kinase-related; Identical to Cysteine-rich repeat secretory protein 26 precursor (CRRSP26) [Arabidopsis Thaliana] (GB:Q9LRL1); similar to protein serine/threonine kinase [Arabidopsis thaliana] (TAIR:AT3G29040.1); similar to unknown protein [Arabidopsis lyrata] (GB:AAN46206.1); contains InterPro domain Protein of unknown function DUF26 (InterPro:IPR002902)
256555_at	no_match	no_match	41	0.000118409	0.217073
257234_at	AT3G14880	AT3G14880	41	9.7634e-05	0.236585	similar to DOG1 (DELAY OF GERMINATION 1) [Arabidopsis thaliana] (TAIR:AT5G45830.1); similar to tumor-related protein-like, putative [Medicago truncatula] (GB:ABD32966.1)
246268_at	AT1G31800	LUT5	41	8.99689e-05	0.341463	Encodes a protein with &#946;-ring carotenoid hydroxylase activity.
265550_at	AT2G07510	AT2G07510	41	8.8395e-05	0.256098	pseudogene of Ulp1 protease family protein
249649_at	AT5G37060	CHX24	41	8.14734e-05	0.221951	member of Putative Na+/H+ antiporter family
249017_at	AT5G44760	AT5G44760	41	7.37308e-05	0.256098	C2 domain-containing protein; similar to C2 domain-containing protein [Arabidopsis thaliana] (TAIR:AT4G20080.1); similar to C2 [Medicago truncatula] (GB:ABN08649.1); contains InterPro domain Phosphoribosyltransferase C-terminal, plant (InterPro:IPR013583); contains InterPro domain C2 calcium-dependent membrane targeting (InterPro:IPR000008); contains InterPro domain Ankyrin (InterPro:IPR002110); …
262303_at	AT1G70920	ATHB18	41	6.06547e-05	0.265854	homeobox-leucine zipper protein, putative / HD-ZIP transcription factor, putative; Identical to Homeobox-leucine zipper protein ATHB-X (ATHB-X) [Arabidopsis Thaliana] (GB:Q8GXM7); similar to homeobox-leucine zipper protein 17 (HB-17) / HD-ZIP transcription factor 17 [Arabidopsis thaliana] (TAIR:AT2G01430.1); similar to unnamed protein product [Vitis vinifera] (GB:CAO42269.1); contains InterPro do…
251434_at	AT3G59850	AT3G59850	41	4.96781e-05	0.326829	polygalacturonase, putative / pectinase, putative; similar to polygalacturonase, putative / pectinase, putative [Arabidopsis thaliana] (TAIR:AT2G43870.1); similar to polygalacturonase [Pyrus communis] (GB:CAH18935.1); contains InterPro domain Pectin lyase fold (InterPro:IPR012334); contains InterPro domain Parallel beta-helix repeat (InterPro:IPR006626); contains InterPro domain Glycoside hydrola…
247023_at	AT5G67060	HEC1	41	4.16234e-05	0.308537	HEC1 (HECATE 1); transcription factor; similar to HEC2 (HECATE 2), DNA binding / transcription factor [Arabidopsis thaliana] (TAIR:AT3G50330.1); similar to unnamed protein product [Vitis vinifera] (GB:CAO61358.1); contains InterPro domain Basic helix-loop-helix dimerisation region bHLH; (InterPro:IPR001092); contains InterPro domain Helix-loop-helix DNA-binding; (InterPro:IPR011598)
247605_at	AT5G60970	TCP5	41	4.10137e-05	0.289024	TCP gene involved in heterochronic control of leaf differentiation.
257304_at	AT3G30240	AT3G30240	41	3.93588e-05	0.284146	transposable element gene; contains InterPro domain Retrotransposon gag protein; (InterPro:IPR005162)
259557_at	AT1G21210	WAK4	41	3.20075e-05	0.284146	cell wall-associated ser/thr kinase involved in cell elongation and lateral root development
266249_at	AT2G27630	AT2G27630	41	3.1519e-05	0.320732	hypothetical protein
261013_at	AT1G26440	UPS5	40	0.00233102	0.174359	uptake assays in yeast mutants indicated this splice variant is a cellular importer for allantoin, uracil and xanthine
249469_at	AT5G39320	AT5G39320	40	0.00230632	0.0282051	UDP-glucose 6-dehydrogenase, putative; Identical to Probable UDP-glucose 6-dehydrogenase 2 (UGD2) [Arabidopsis Thaliana] (GB:Q9FM01;GB:Q84MD5); similar to UDP-glucose 6-dehydrogenase, putative [Arabidopsis thaliana] (TAIR:AT3G29360.1); similar to UDP-glucose 6-dehydrogenase, putative [Arabidopsis thaliana] (TAIR:AT5G15490.1); similar to UDP-glucose 6-dehydrogenase, putative [Arabidopsis thaliana]…
263022_s_at	AT1G23900;AT1G23940	AT1G23900;AT1G23940	40	0.00149401	0.291026
246909_at	AT5G25770	AT5G25770	40	0.00128825	0.0948718	similar to Os06g0163200 [Oryza sativa (japonica cultivar-group)] (GB:NP_001056894.1); similar to unknown protein [Oryza sativa (japonica cultivar-group)] (GB:BAD67646.1); contains InterPro domain Esterase/lipase/thioesterase; (InterPro:IPR000379)
249774_at	AT5G24150	SQP1	40	0.000920202	0.0294872	squalene monooxygenase gene homolog
245242_at	AT1G44446	CH1	40	0.000763662	0.107692	Encodes chlorophyllide <i>a</i> oxygenase which converts chlorophyllide <i>a</i> to chlorophyllide <i>b</i> by catalyzing two successive hydroxylations at the 7-methyl group of chlorophyllide <i>a</i> . Mutants are deficient in pigments that associate with thylakoid membrane proteins, lacking chlorophyll <i>b</i> and light-harvesting proteins of photosystem II. The protein was shown through cross…
249331_at	AT5G40950	RPL27	40	0.000737535	0.114103	RPL27; structural constituent of ribosome; Identical to 50S ribosomal protein L27, chloroplast precursor (RPL27) [Arabidopsis Thaliana] (GB:Q9FLN4); similar to ribosomal protein L27 family protein [Arabidopsis thaliana] (TAIR:AT5G15220.1); similar to ribosomal protein L27 family protein [Arabidopsis thaliana] (TAIR:AT2G16930.3); similar to ribosomal protein L27 family protein [Arabidopsis thalian…
264096_at	AT1G78995	AT1G78995	40	0.000545011	0.139744	similar to hypothetical protein [Oryza sativa (japonica cultivar-group)] (GB:BAD10530.1)
249482_at	AT5G38980	AT5G38980	40	0.000477407	0.129487	unknown protein
263092_at	AT2G16210	AT2G16210	40	0.000369098	0.188462	transcriptional factor B3 family protein; similar to transcriptional factor B3 family protein [Arabidopsis thaliana] (TAIR:AT2G35310.1); similar to hypothetical protein [Vitis vinifera] (GB:CAN82372.1); contains InterPro domain Transcriptional factor B3; (InterPro:IPR003340)
248110_at	AT5G55320	AT5G55320	40	0.000286805	0.0179487	membrane bound O-acyl transferase (MBOAT) family protein / wax synthase-related; similar to membrane bound O-acyl transferase (MBOAT) family protein / wax synthase-related [Arabidopsis thaliana] (TAIR:AT5G55350.1); similar to hypothetical protein [Vitis vinifera] (GB:CAN61367.1); contains InterPro domain Wax synthase (InterPro:IPR017088); contains InterPro domain Membrane bound O-acyl transferase…
263408_at	AT2G04060	AT2G04060	40	0.000255144	0.0820513	beta-galactosidase, putative / lactase, putative; similar to BGAL15 (beta-galactosidase 15), beta-galactosidase [Arabidopsis thaliana] (TAIR:AT1G31740.1); similar to beta-galactosidase [Mangifera indica] (GB:CAJ09953.1); contains InterPro domain Galactose-binding like (InterPro:IPR008979); contains InterPro domain Glycoside hydrolase, family 35; (InterPro:IPR001944); contains InterPro domain Glyc…
254896_at	AT4G11880	AGL14	40	0.00021574	0.302564	AGL12, AGL14, and AGL17 are all preferentially expressed in root tissues and therefore represent the only characterized MADS box genes expressed in roots.
251785_at	AT3G55130	ATWBC19	40	0.000181913	0.252564	Encodes a vacuole localized protein of the ABC transporter White-Brown Complex (WBC) family. When overexpressed in planta, confers resistance to kanamycin.
266330_at	AT2G01530	MLP329	40	0.000178883	0.102564	MLP329 (MLP-LIKE PROTEIN 329); Identical to MLP-like protein 329 (MLP329) [Arabidopsis Thaliana] (GB:Q9ZVF2); similar to MLP328 (MLP-LIKE PROTEIN 328) [Arabidopsis thaliana] (TAIR:AT2G01520.1); similar to ripening-induced protein [Fragaria vesca] (GB:CAA04770.1); contains InterPro domain Bet v I allergen; (InterPro:IPR000916)
251612_at	AT3G57950	AT3G57950	40	0.000150487	0.338462	similar to unknown protein [Arabidopsis thaliana] (TAIR:AT2G42180.1); similar to Os09g0279200 [Oryza sativa (japonica cultivar-group)] (GB:NP_001062757.1)
267307_at	AT2G30210	LAC3	40	0.000135818	0.116667	putative laccase, a member of laccase family of genes (17 members in Arabidopsis).
265812_at	AT2G18070	AT2G18070	40	8.30972e-05	0.291026	similar to unknown protein [Arabidopsis thaliana] (TAIR:AT1G23170.1); contains domain FAMILY NOT NAMED (PTHR13448); contains domain gb def: Hypothetical protein At2g18070 (PTHR13448:SF5)
248569_at	AT5G49770	AT5G49770	40	6.50125e-05	0.4	leucine-rich repeat transmembrane protein kinase, putative; similar to leucine-rich repeat transmembrane protein kinase, putative [Arabidopsis thaliana] (TAIR:AT1G79620.1); similar to ATP binding / kinase/ protein serine/threonine kinase [Arabidopsis thaliana] (TAIR:AT5G49780.1); similar to leucine-rich repeat family protein / protein kinase family protein [Arabidopsis thaliana] (TAIR:AT5G49760.1…
255256_at	AT4G05080	AT4G05080	40	6.45492e-05	0.216667	F-box family protein; Identical to F-box/Kelch-repeat protein At4g05080 [Arabidopsis Thaliana] (GB:Q9S9T0); similar to F-box family protein [Arabidopsis thaliana] (TAIR:AT3G19880.1); contains InterPro domain Cyclin-like F-box (InterPro:IPR001810); contains InterPro domain F-box associated type 1 (InterPro:IPR006527)
260382_at	AT1G73850	AT1G73850	40	4.2193e-05	0.282051	structural constituent of ribosome; similar to structural constituent of ribosome [Arabidopsis thaliana] (TAIR:AT3G20260.1); similar to unnamed protein product [Vitis vinifera] (GB:CAO68063.1); contains InterPro domain Ribosomal protein L34e; (InterPro:IPR008195); contains InterPro domain Protein of unknown function DUF1666 (InterPro:IPR012870)
262460_s_at	AT1G06030;AT1G50390	AT1G06030;AT1G50390	40	3.58099e-05	0.264103
246335_at	AT3G44880	PAO	39	0.00206339	0.0269906	Encodes a pheide a oxygenase (PAO). Accelerated cell death (acd1) mutants show rapid, spreading necrotic responses to both virulent and avirulent Pseudomonas syringae pv. maculicola or pv. tomato pathogens and to ethylene.
245329_at	AT4G14365	AT4G14365	39	0.00202508	0.0526316	zinc finger (C3HC4-type RING finger) family protein / ankyrin repeat family protein; similar to zinc finger (C3HC4-type RING finger) family protein / ankyrin repeat family protein [Arabidopsis thaliana] (TAIR:AT3G23280.1); similar to unnamed protein product [Vitis vinifera] (GB:CAO71418.1); contains InterPro domain Zinc finger, RING/FYVE/PHD-type (InterPro:IPR013083); contains InterPro domain Zin…
246779_at	AT5G27520	PNC2	39	0.00200328	0.0337382	encodes a peroxisomal adenine nucleotide transporter, involved in fatty acid beta-oxidation during early stage of postgerminative growth.
258589_at	AT3G04290	LTL1	39	0.00124396	0.0661269	ATLTL1/LTL1 (LI-TOLERANT LIPASE 1); carboxylesterase; similar to GDSL-motif lipase/hydrolase family protein [Arabidopsis thaliana] (TAIR:AT5G33370.1); similar to unnamed protein product [Vitis vinifera] (GB:CAO38768.1); similar to hypothetical protein [Vitis vinifera] (GB:CAN67726.1); contains InterPro domain Lipase, GDSL; (InterPro:IPR001087); contains InterPro domain Esterase, SGNH hydrolase-ty…
249010_at	AT5G44580	AT5G44580	39	0.00109433	0.0688259	similar to unknown protein [Arabidopsis thaliana] (TAIR:AT5G44582.1)
255374_at	AT4G03770	AT4G03770	39	0.00103697	0.107962	hypothetical protein,
261196_at	AT1G12860	ICE2	39	0.000672233	0.246964	Encodes ICE2 (Inducer of CBF Expression 2), a transcription factor of the bHLH family that participates in the response to deep freezing through the cold acclimation-dependent pathway. Overexpression of ICE2 results in increased tolerance to deep freezing stress after cold acclimation.
265706_at	AT2G03390	AT2G03390	39	0.000607888	0.11336	expressed protein,
265500_at	AT2G15750	AT2G15750	39	0.000490436	0.120108	transposable element gene; similar to unknown protein [Arabidopsis thaliana] (TAIR:AT2G06845.1); similar to 80C09_17 [Brassica rapa subsp. pekinensis] (GB:AAZ41828.1); contains InterPro domain Ribonuclease H; (InterPro:IPR002156); contains InterPro domain Polynucleotidyl transferase, Ribonuclease H fold; (InterPro:IPR012337)
263239_at	AT2G16570	ATASE	39	0.000257608	0.202429	Amidophosphoribosyltransferase (ATase: EC 2.4.2.14) is a key enzyme in the pathway of purine nucleotide biosynthesis
256895_at	AT3G24680	AT3G24680	39	0.000250896	0.205128	transposable element gene; similar to zinc finger protein, putative [Arabidopsis thaliana] (TAIR:AT2G15520.1); similar to 80C09_29 [Brassica rapa subsp. pekinensis] (GB:AAZ41840.1)
245053_at	AT2G26450	AT2G26450	39	0.000223033	0.2861	pectinesterase family protein; similar to pectinesterase family protein [Arabidopsis thaliana] (TAIR:AT4G33230.1); similar to pectin methylesterase [Salix gilgiana] (GB:BAA89480.1); contains InterPro domain Pectin lyase fold (InterPro:IPR012334); contains InterPro domain Pectinesterase, catalytic; (InterPro:IPR000070); contains InterPro domain Pectin lyase fold/virulence factor (InterPro:IPR01105…
265750_x_at	AT2G10740	AT2G10740	39	0.000222187	0.0566802	transposable element gene; gypsy-like retrotransposon family (Athila), has a 2.7e-102 P-value blast match to GB:CAA57397 Athila ORF 1 (Arabidopsis thaliana)
257952_at	AT3G21770	AT3G21770	39	0.000219438	0.197031	peroxidase 30 (PER30) (P30) (PRXR9); Identical to Peroxidase 30 precursor (PER30) [Arabidopsis Thaliana] (GB:Q9LSY7;GB:Q43737;GB:Q96521); similar to RCI3 (RARE COLD INDUCIBLE GENE 3), peroxidase [Arabidopsis thaliana] (TAIR:AT1G05260.1); similar to CBRCI35 [Capsella bursa-pastoris] (GB:AAT72298.1); contains InterPro domain Plant peroxidase; (InterPro:IPR000823); contains InterPro domain Haem pero…
260394_at	AT1G74080	MYB122	39	0.000208476	0.267206	Encodes a putative transcription factor, member of the R2R3 factor gene family (MYB122).
265409_at	AT2G16830;AT2G16850	AT2G16830;AT2G16850	39	0.000198302	0.318489
266757_at	AT2G46940	AT2G46940	39	0.000196421	0.215924	similar to unknown protein [Arabidopsis thaliana] (TAIR:AT3G62070.1)
246093_at	AT5G20550	AT5G20550	39	0.000170998	0.408907	oxidoreductase, 2OG-Fe(II) oxygenase family protein; similar to oxidoreductase, 2OG-Fe(II) oxygenase family protein [Arabidopsis thaliana] (TAIR:AT5G20400.1); similar to ethylene-forming-enzyme-like dioxygenase [Prunus armeniaca] (GB:AAB88878.1); contains InterPro domain 2OG-Fe(II) oxygenase (InterPro:IPR005123)
247974_at	AT5G56780	AT5G56780	39	0.00016689	0.267206	similar to unknown protein [Arabidopsis thaliana] (TAIR:AT5G56770.1); similar to transcripteion factor [Vicia faba var. minor] (GB:CAA66483.1)
257295_at	AT3G17420	GPK1	39	0.000159548	0.37247	serine/threonine protein kinase-like protein
266018_at	AT2G18710	SCY1	39	0.000147013	0.275304	SCY1 (SECY HOMOLOG 1); P-P-bond-hydrolysis-driven protein transmembrane transporter; Identical to Preprotein translocase subunit secY, chloroplast precursor (SECY) [Arabidopsis Thaliana] (GB:Q38885;GB:Q9SLG1); similar to EMB2289/SCY2 (EMBRYO DEFECTIVE 2289), P-P-bond-hydrolysis-driven protein transmembrane transporter [Arabidopsis thaliana] (TAIR:AT2G31530.1); similar to unnamed protein product […
249642_at	AT5G36960	AT5G36960	39	0.00013245	0.251012	unknown protein
256334_at	AT1G72120;AT1G72125	AT1G72120;AT1G72125	39	0.000131563	0.259109
267010_at	AT2G39250	SNZ	39	0.000120295	0.322537	Encodes a AP2 domain transcription factor that can repress flowering. SNZ and its paralogous gene, SCHLAFMUTZE (SMZ), share a signature with partial complementarity to the miR172 microRNA, whose precursor is induced upon flowering.
246642_s_at	AT5G59620;AT5G34920	AT5G59620;AT5G34920	39	0.000113832	0.234818
263592_at	AT2G01840	AT2G01840	39	0.000102366	0.259109	transposable element gene; non-LTR retrotransposon family (LINE), has a 9.6e-34 P-value blast match to GB:NP_038607 L1 repeat, Tf subfamily, member 9 (LINE-element) (Mus musculus)
246978_at	AT5G24910	CYP714A1	39	9.5711e-05	0.25641	member of CYP714A
255006_at	AT4G10010	AT4G10010	39	9.00427e-05	0.288799	protein kinase family protein; similar to protein kinase family protein [Arabidopsis thaliana] (TAIR:AT1G33770.1); similar to unnamed protein product [Vitis vinifera] (GB:CAO16310.1); similar to hypothetical protein [Vitis vinifera] (GB:CAN67625.1); contains InterPro domain Protein kinase, core; (InterPro:IPR000719); contains InterPro domain Protein kinase-like (InterPro:IPR011009); contains Inte…
264263_at	AT1G09155	AtPP2-B15	39	8.1762e-05	0.265857	ATPP2-B15 (Phloem protein 2-B15); carbohydrate binding; Identical to F-box protein PP2-B15 (PP2B15) [Arabidopsis Thaliana] (GB:O80494;GB:Q8LBR0); similar to ATPP2-B13 (Phloem protein 2-B13), carbohydrate binding [Arabidopsis thaliana] (TAIR:AT1G56240.1); similar to unnamed protein product [Vitis vinifera] (GB:CAO17508.1); contains domain F-box domain (SSF81383)
257307_at	AT3G30210	MYB121	39	7.99239e-05	0.178138	Encodes a putative transcription factor, member of the R2R3 factor gene family (MYB121).
258081_at	AT3G26085	AT3G26085	39	7.6085e-05	0.268556	CAAX amino terminal protease family protein; similar to unnamed protein product [Vitis vinifera] (GB:CAO46705.1); contains InterPro domain Abortive infection protein (InterPro:IPR003675)
257930_at	AT3G17010	AT3G17010	39	5.76924e-05	0.269906	transcriptional factor B3 family protein, contains Pfam profile PF02362: B3 DNA binding domain. Activated by AGAMOUS ina a cal-1, ap1-1 background. Expressed in stamen primordia, the placental region of developing carpels and the ovary.
249630_s_at	AT5G37150;AT5G52090	AT5G37150;AT5G52090	39	5.36954e-05	0.241565
258591_at	AT3G04360	AT3G04360	39	5.33188e-05	0.292848	C2 domain-containing protein; similar to C2 domain-containing protein [Arabidopsis thaliana] (TAIR:AT2G33320.1); similar to unnamed protein product [Vitis vinifera] (GB:CAO71478.1); contains InterPro domain C2 calcium-dependent membrane targeting (InterPro:IPR000008); contains InterPro domain C2 calcium/lipid-binding region, CaLB (InterPro:IPR008973)
255424_at	AT4G03340	AT4G03340	39	5.24562e-05	0.271255	glycosyltransferase family 14 protein / core-2/I-branching enzyme family protein; similar to glycosyltransferase family 14 protein / core-2/I-branching enzyme family protein [Arabidopsis thaliana] (TAIR:AT1G03520.1); similar to glycosyltransferase family 14 protein / core-2/I-branching enzyme family protein [Arabidopsis thaliana] (TAIR:AT1G03520.2); similar to unknown [Populus trichocarpa] (GB:AB…
248717_at	AT5G48175	AT5G48175	39	5.11598e-05	0.352227	unknown protein
256693_at	AT3G32060	AT3G32060	39	4.98736e-05	0.299595	transposable element gene; Mutator-like transposase family, has a 4.0e-63 P-value blast match to O80466 /172-336 Pfam PF03108 MuDR family transposase (MuDr-element domain)
260400_at	AT1G69860	AT1G69860	39	4.55812e-05	0.330634	proton-dependent oligopeptide transport (POT) family protein; similar to proton-dependent oligopeptide transport (POT) family protein [Arabidopsis thaliana] (TAIR:AT1G69870.1); similar to unnamed protein product [Vitis vinifera] (GB:CAO41020.1); contains InterPro domain TGF-beta receptor, type I/II extracellular region; (InterPro:IPR000109); contains InterPro domain MFS general substrate transpor…
250613_at	AT5G07240	IQD24	39	3.39612e-05	0.276653	IQD24 (IQ-domain 24); calmodulin binding; similar to IQD23 (IQ-domain 23), calmodulin binding [Arabidopsis thaliana] (TAIR:AT5G62070.1); similar to unnamed protein product [Vitis vinifera] (GB:CAO63692.1); contains InterPro domain IQ calmodulin-binding region (InterPro:IPR000048)
252219_at	AT3G50160	AT3G50160	39	3.19366e-05	0.327935	similar to unknown protein [Arabidopsis thaliana] (TAIR:AT3G50150.1); similar to hypothetical protein [Oryza sativa (japonica cultivar-group)] (GB:BAD03197.1); similar to Os11g0543300 [Oryza sativa (japonica cultivar-group)] (GB:NP_001068043.1); similar to Os04g0505400 [Oryza sativa (japonica cultivar-group)] (GB:NP_001053253.1); contains InterPro domain Protein of unknown function DUF247, plant;…
253123_at	AT4G36000	AT4G36000	39	2.2713e-05	0.300945	pathogenesis-related thaumatin family protein; similar to thaumatin, putative [Arabidopsis thaliana] (TAIR:AT4G38660.1); similar to unnamed protein product [Vitis vinifera] (GB:CAO48203.1); contains InterPro domain Thaumatin, pathogenesis-related (InterPro:IPR001938)
259011_s_at	AT3G07380;AT3G60990;AT5G48190	AT3G07380;AT3G60990;AT5G48190	39	2.02258e-05	0.296896
253710_at	AT4G29230	anac075	39	1.05342e-05	0.443995	ANAC075 (Arabidopsis NAC domain containing protein 75); transcription factor; similar to ANAC099 (Arabidopsis NAC domain containing protein 99), transcription factor [Arabidopsis thaliana] (TAIR:AT5G56620.1); similar to hypothetical protein [Vitis vinifera] (GB:CAN61437.1); contains InterPro domain No apical meristem (NAM) protein; (InterPro:IPR003441)
265377_at	AT2G05790	AT2G05790	38	0.00160189	0.0483642	glycosyl hydrolase family 17 protein; similar to glycosyl hydrolase family 17 protein [Arabidopsis thaliana] (TAIR:AT5G55180.1); similar to unnamed protein product [Vitis vinifera] (GB:CAO24059.1); similar to unknown [Populus trichocarpa] (GB:ABK92452.1); contains InterPro domain Glycoside hydrolase, family 17; (InterPro:IPR000490); contains InterPro domain X8 (InterPro:IPR012946); contains Inter…
245292_at	AT4G15093	AT4G15093	38	0.00146647	0.0881935	catalytic LigB subunit of aromatic ring-opening dioxygenase family; Identical to 4,5-DOPA dioxygenase extradiol-like protein [Arabidopsis Thaliana] (GB:Q949R4;GB:O23363); similar to hypothetical protein [Vitis vinifera] (GB:CAN61349.1); contains InterPro domain Extradiol aromatic ring-opening dioxygenase, DODA type (InterPro:IPR014436); contains InterPro domain Extradiol ring-cleavage dioxygenase…
263157_at	AT1G54100	ALDH7B4	38	0.00144106	0.0312945	Aldehyde dehydrogenase
254861_at	AT4G12040	AT4G12040	38	0.0014215	0.0526316	zinc finger (AN1-like) family protein; Identical to Zinc finger A20 and AN1 domain-containing stress-associated protein 7 (SAP7) [Arabidopsis Thaliana] (GB:Q9SZ69); similar to zinc finger (AN1-like) family protein [Arabidopsis thaliana] (TAIR:AT4G22820.1); similar to zinc finger (AN1-like) family protein [Arabidopsis thaliana] (TAIR:AT4G22820.2); similar to zinc finger A20 and AN1 domains-contain…
245346_at	AT4G17090	BMY8	38	0.00134244	0.201991	Encodes a beta-amylase targeted to the chloroplast. Transgenic BMY8 RNAi lines fail to accumulate maltose during cold shock suggesting that maltose accumulation coincides with BMY8 expression. Apart from maltose, the sugar content of the RNAi lines were similar to wildtype (glucose and sucrose unaffected).
246858_at	AT5G25930	AT5G25930	38	0.00128963	0.0483642	leucine-rich repeat family protein / protein kinase family protein; similar to HAESA (RECEPTOR-LIKE PROTEIN KINASE 5), ATP binding / kinase/ protein serine/threonine kinase [Arabidopsis thaliana] (TAIR:AT4G28490.1); similar to disease resistance family protein [Arabidopsis thaliana] (TAIR:AT5G25910.1); similar to HSL1 (HAESA-LIKE 1), ATP binding / kinase/ protein serine/threonine kinase [Arabidop…
252675_at	AT3G44270	AT3G44270	38	0.00126359	0.059744	transposable element gene; copia-like retrotransposon family, has a 1.1e-26 P-value blast match to gb|AAG52950.1| putative envelope protein (Endovir1-1) (Arabidopsis thaliana) (Ty1_Copia-family)
257533_at	AT3G10840	AT3G10840	38	0.000853455	0.109531	hydrolase, alpha/beta fold family protein; similar to hydrolase, alpha/beta fold family protein [Arabidopsis thaliana] (TAIR:AT1G15490.1); similar to unnamed protein product [Vitis vinifera] (GB:CAO41321.1); contains InterPro domain Alpha/beta hydrolase fold-1 (InterPro:IPR000073); contains InterPro domain Epoxide hydrolase-like; (InterPro:IPR000639)
256049_at	AT1G07010	AT1G07010	38	0.000609972	0.0924609	calcineurin-like phosphoesterase family protein; similar to calcineurin-like phosphoesterase family protein [Arabidopsis thaliana] (TAIR:AT1G18480.1); similar to unnamed protein product [Vitis vinifera] (GB:CAO21376.1); contains InterPro domain Metallophosphoesterase; (InterPro:IPR004843)
258748_at	AT3G05930	GLP8	38	0.000386155	0.1266	germin-like protein (GLP8)
261488_at	AT1G14345	AT1G14345	38	0.000292758	0.209104	oxidoreductase; similar to hypothetical protein [Vitis vinifera] (GB:CAN74870.1); contains InterPro domain Aldo/keto reductase; (InterPro:IPR001395)
266115_at	AT2G02140	LCR72	38	0.000289193	0.29303	Predicted to encode a PR (pathogenesis-related) protein. Belongs to the plant defensin (PDF) family with the following members: At1g75830/PDF1.1, At5g44420/PDF1.2a, At2g26020/PDF1.2b, At5g44430/PDF1.2c, At2g26010/PDF1.3, At1g19610/PDF1.4, At1g55010/PDF1.5, At2g02120/PDF2.1, At2g02100/PDF2.2, At2g02130/PDF2.3, At1g61070/PDF2.4, At5g63660/PDF2.5, At2g02140/PDF2.6, At5g38330/PDF3.1 and At4g30070/PDF…
264567_s_at	AT1G05240;AT1G05250	AT1G05240;AT1G05250	38	0.000270432	0.0682788
247182_at	AT5G65410	ZFHD2	38	0.000269929	0.0554765	Encodes ZFHD2, a member of the zinc finger homeodomain transcriptional factor family.
245952_at	AT5G28500	AT5G28500	38	0.00023063	0.083926	similar to unknown protein [Arabidopsis thaliana] (TAIR:AT3G04550.1); similar to Os10g0445600 [Oryza sativa (japonica cultivar-group)] (GB:NP_001064712.1); similar to hypothetical protein Npun02004305 [Nostoc punctiforme PCC 73102] (GB:ZP_00109308.1)
247837_at	AT5G57840	AT5G57840	38	0.000226994	0.45377	encodes a protein whose sequence is similar to anthranilate N-hydroxycinnamoyl/benzoyltransferase from Dianthus caryophyllus (gi:2239091)
247252_at	AT5G64770	AT5G64770	38	0.000225064	0.302987	similar to 80C09_10 [Brassica rapa subsp. pekinensis] (GB:AAZ41821.1)
249576_at	AT5G37690	AT5G37690	38	0.000219888	0.122333	GDSL-motif lipase/hydrolase family protein; similar to GDSL-motif lipase/hydrolase family protein [Arabidopsis thaliana] (TAIR:AT1G74460.1); similar to Lipolytic enzyme, G-D-S-L [Medicago truncatula] (GB:ABN08073.1); contains InterPro domain Lipase, GDSL; (InterPro:IPR001087); contains InterPro domain Esterase, SGNH hydrolase-type (InterPro:IPR013830)
262917_at	AT1G64800	AT1G64800	38	0.000218627	0.278805	unknown protein
265867_at	AT2G01620	MEE11	38	0.000149879	0.157895	MEE11 (maternal effect embryo arrest 11); similar to F-box family protein [Arabidopsis thaliana] (TAIR:AT3G26000.1); similar to unnamed protein product [Vitis vinifera] (GB:CAO42341.1); contains domain SSF52047 (SSF52047); contains domain PTHR23125 (PTHR23125); contains domain G3DSA:3.80.10.10 (G3DSA:3.80.10.10)
261978_at	AT1G37060	AT1G37060	38	0.000141832	0.190612	transposable element gene; gypsy-like retrotransposon family (Athila), has a 1.4e-248 P-value blast match to GB:CAA57397 Athila ORF 1 (Arabidopsis thaliana)
263339_at	AT2G05010	AT2G05010	38	0.000133144	0.186344	transposable element gene; Mutator-like transposase family, has a 3.6e-93 P-value blast match to Q9SI25 /181-349 Pfam PF03108 MuDR family transposase (MuDr-element domain)
255347_at	AT4G03810	AT4G03810	38	0.000132443	0.197724	transposable element gene; copia-like retrotransposon family, has a 0. P-value blast match to GB:BAA22288 pol polyprotein (Ty1_Copia-element) (Oryza australiensis)GB:BAA22288 polyprotein (Ty1_Copia-element) (Oryza australiensis)gi|2443320|dbj|BAA22288.1| polyprotein (RIRE1) (Oryza australiensis) (Ty1_Copia-element)
249386_at	AT5G40060	AT5G40060	38	9.25063e-05	0.339972	pseudogene of disease resistance protein (TIR-NBS-LRR class)
257859_at	AT3G12955	AT3G12955	38	9.23942e-05	0.273115	auxin-responsive protein-related; similar to auxin-responsive protein-related [Arabidopsis thaliana] (TAIR:AT1G72430.1); similar to unnamed protein product [Vitis vinifera] (GB:CAO23828.1); contains InterPro domain Auxin responsive SAUR protein (InterPro:IPR003676)
250086_at	AT5G17260	anac086	38	8.61832e-05	0.167852	ANAC086 (Arabidopsis NAC domain containing protein 86); transcription factor; similar to ANAC045 (Arabidopsis NAC domain containing protein 45), transcription factor [Arabidopsis thaliana] (TAIR:AT3G03200.1); similar to unnamed protein product [Vitis vinifera] (GB:CAO22186.1); contains InterPro domain No apical meristem (NAM) protein; (InterPro:IPR003441)
256330_at	AT1G76870	AT1G76870	38	8.45846e-05	0.230441	similar to transcription factor [Arabidopsis thaliana] (TAIR:AT1G21200.1); similar to expressed protein [Oryza sativa (japonica cultivar-group)] (GB:AAX95104.1); similar to Os11g0163500 [Oryza sativa (japonica cultivar-group)] (GB:NP_001065831.1); similar to Os12g0163500 [Oryza sativa (japonica cultivar-group)] (GB:NP_001066231.1); contains InterPro domain Homeodomain-like; (InterPro:IPR009057)
257645_at	AT3G25790	AT3G25790	38	8.44496e-05	0.361309	myb family transcription factor; similar to myb family transcription factor [Arabidopsis thaliana] (TAIR:AT1G13300.1); similar to unnamed protein product [Vitis vinifera] (GB:CAO42100.1); contains InterPro domain Homeodomain-related; (InterPro:IPR012287); contains InterPro domain Homeodomain-like (InterPro:IPR009057); contains InterPro domain Myb, DNA-binding (InterPro:IPR014778); contains InterP…
255754_at	AT1G43040	AT1G43040	38	7.84705e-05	0.199147	auxin-responsive protein, putative; similar to auxin-responsive family protein [Arabidopsis thaliana] (TAIR:AT5G42410.1); similar to predicted protein [Physcomitrella patens subsp. patens] (GB:EDQ72298.1); contains InterPro domain Auxin responsive SAUR protein (InterPro:IPR003676)
252070_at	AT3G51680	AT3G51680	38	7.37762e-05	0.229018	short-chain dehydrogenase/reductase (SDR) family protein; similar to short-chain dehydrogenase/reductase (SDR) family protein [Arabidopsis thaliana] (TAIR:AT3G26770.1); similar to unnamed protein product [Vitis vinifera] (GB:CAO48815.1); contains InterPro domain Glucose/ribitol dehydrogenase; (InterPro:IPR002347); contains InterPro domain Short-chain dehydrogenase/reductase SDR; (InterPro:IPR0021…
265345_at	AT2G22680	AT2G22680	38	7.00863e-05	0.273115	zinc finger (C3HC4-type RING finger) family protein; similar to EDA40 (embryo sac development arrest 40), protein binding / ubiquitin-protein ligase/ zinc ion binding [Arabidopsis thaliana] (TAIR:AT4G37890.1); similar to EDA40 (embryo sac development arrest 40), protein binding / ubiquitin-protein ligase/ zinc ion binding [Arabidopsis thaliana] (TAIR:AT4G37890.2); similar to zinc finger protein […
262683_at	AT1G75920	AT1G75920	38	6.87136e-05	0.314367	family II extracellular lipase 5 (EXL5); similar to EXL4 (extracellular lipase 4), acyltransferase/ carboxylesterase/ lipase [Arabidopsis thaliana] (TAIR:AT1G75910.1); similar to unnamed protein product [Vitis vinifera] (GB:CAO60953.1); contains InterPro domain Lipase, GDSL; (InterPro:IPR001087); contains InterPro domain Esterase, SGNH hydrolase-type (InterPro:IPR013830)
260931_at	AT1G02550	AT1G02550	38	6.66496e-05	0.271693	invertase/pectin methylesterase inhibitor family protein; similar to invertase/pectin methylesterase inhibitor family protein [Arabidopsis thaliana] (TAIR:AT2G47340.1); similar to hypothetical protein [Vitis vinifera] (GB:CAN74589.1); contains InterPro domain Pectinesterase inhibitor; (InterPro:IPR006501)
256039_at	AT1G19190	AT1G19190	38	6.57912e-05	0.334282	hydrolase; similar to hydrolase [Arabidopsis thaliana] (TAIR:AT2G03550.1); similar to CXE carboxylesterase [Malus pumila] (GB:ABB89010.1); contains InterPro domain Alpha/beta hydrolase fold-3; (InterPro:IPR013094)
246277_at	AT4G36460	AT4G36460	38	6.18434e-05	0.28734	unknown protein
248338_at	AT5G52440	HCF106	38	5.0207e-05	0.268848	HCF106; nuclear gene for chloroplast. Thylakoid membrane delta pH translocation pathway component protein; related to Escherichia coli TatA and TatB
248754_at	AT5G47670	NF-YB6	38	4.74234e-05	0.221906	CCAAT-box binding transcription factor family protein / leafy cotyledon 1-related (L1L); Identical to Nuclear transcription factor Y subunit B-6 (NFYB6) [Arabidopsis Thaliana] (GB:Q84W66;GB:Q8GV55;GB:Q9FGJ0); similar to LEC1 (LEAFY COTYLEDON 1), transcription factor [Arabidopsis thaliana] (TAIR:AT1G21970.1); similar to leafy cotyledon 1-like L1L protein, putative [Brassica oleracea] (GB:ABD64986.…
257986_at	AT3G20865	AGP40	38	3.85483e-05	0.3101	Encodes a putative arabinogalactan-protein (AGP40).
263740_at	AT2G20660	RALFL14	38	3.50826e-05	0.267425	Member of a diversely expressed predicted peptide family showing sequence similarity to tobacco Rapid Alkalinization Factor (RALF), and is believed to play an essential role in the physiology of Arabidopsis. Consists of a single exon and is characterized by a conserved C-terminal motif and N-terminal signal peptide.
252532_at	AT3G46570	AT3G46570	38	3.47929e-05	0.392603	glycosyl hydrolase family 17 protein; similar to catalytic/ cation binding / hydrolase, hydrolyzing O-glycosyl compounds [Arabidopsis thaliana] (TAIR:AT5G24318.1); similar to catalytic/ cation binding / hydrolase, hydrolyzing O-glycosyl compounds [Arabidopsis thaliana] (TAIR:AT5G24318.2); similar to unnamed protein product [Vitis vinifera] (GB:CAO69211.1); contains InterPro domain Glycoside hydro…
254612_at	AT4G19100	AT4G19100	38	2.91813e-05	0.429587	similar to unknown protein [Arabidopsis thaliana] (TAIR:AT5G52780.1); similar to hypothetical protein [Oryza sativa (japonica cultivar-group)] (GB:BAD61615.1)
257997_at	AT3G27500	AT3G27500	38	2.36429e-05	0.268848	protein binding / zinc ion binding; similar to DC1 domain-containing protein [Arabidopsis thaliana] (TAIR:AT5G42840.1); similar to DC1 domain-containing protein [Arabidopsis thaliana] (TAIR:AT3G27473.1); similar to DC1 domain-containing protein [Arabidopsis thaliana] (TAIR:AT3G28650.1); similar to DC1 domain-containing protein [Brassica oleracea] (GB:ABD65623.1); contains InterPro domain Protein …
266910_at	AT2G45920	AT2G45920	38	1.49936e-05	0.449502	U-box domain-containing protein; similar to U-box domain-containing protein [Arabidopsis thaliana] (TAIR:AT3G61390.2); similar to Os10g0552400 [Oryza sativa (japonica cultivar-group)] (GB:NP_001065331.1); similar to hypothetical protein OsI_033419 [Oryza sativa (indica cultivar-group)] (GB:EAY79460.1); contains InterPro domain Zinc finger, RING/FYVE/PHD-type (InterPro:IPR013083); contains InterPr…
257297_at	AT3G28040	AT3G28040	37	0.00129372	0.0585586	leucine-rich repeat transmembrane protein kinase, putative; similar to leucine-rich repeat transmembrane protein kinase, putative [Arabidopsis thaliana] (TAIR:AT5G01890.1); similar to leucine-rich repeat transmembrane protein kinase, putative [Arabidopsis thaliana] (TAIR:AT3G56370.1); similar to hypothetical protein OsI_005136 [Oryza sativa (indica cultivar-group)] (GB:EAY77289.1); similar to put…
260943_at	AT1G45145	ATH5	37	0.00112019	0.0750751	encodes a cytosolic thioredoxin that reduces disulfide bridges of target proteins by the reversible formation of a disulfide bridge between two neighboring Cys residues present in the active site. Thioredoxins have been found to regulate a variety of biological reactions in prokaryotic and eukaryotic cells.
253273_at	AT4G34180	AT4G34180	37	0.00104055	0.0555556	cyclase family protein; similar to cyclase family protein [Arabidopsis thaliana] (TAIR:AT1G44542.1); similar to unnamed protein product [Vitis vinifera] (GB:CAO47855.1); similar to hypothetical protein [Vitis vinifera] (GB:CAN60920.1); contains InterPro domain Putative cyclase (InterPro:IPR007325)
258459_at	AT3G17290	AT3G17290	37	0.00103382	0.132132	transposable element gene; hAT-like transposase family (hobo/Ac/Tam3), has a 3.1e-27 P-value blast match to GB:CAA29005 ORFa of Maize Ac (hAT-element) (Zea mays)
262109_at	AT1G02730	CSLD5	37	0.000999531	0.03003	Encodes a gene similar to cellulose synthase. Knock-out mutant has reduced growth, reduced xylan level and reduced xylan synthase activity in stems.
249045_at	AT5G44380	AT5G44380	37	0.000659803	0.0600601	FAD-binding domain-containing protein; similar to FAD-binding domain-containing protein [Arabidopsis thaliana] (TAIR:AT5G44390.1); similar to FAD-binding domain-containing protein [Arabidopsis thaliana] (TAIR:AT5G44400.1); similar to hypothetical protein [Vitis vinifera] (GB:CAN81654.1); contains InterPro domain FAD-binding, type 2; (InterPro:IPR016166); contains InterPro domain FAD linked oxidas…
263463_at	AT2G31770	AT2G31770	37	0.000580805	0.138138	zinc finger (C3HC4-type RING finger) family protein; similar to protein binding / zinc ion binding [Arabidopsis thaliana] (TAIR:AT2G31780.1); similar to zinc finger protein-related [Arabidopsis thaliana] (TAIR:AT2G31760.1); similar to hypothetical protein [Vitis vinifera] (GB:CAN64272.1); contains InterPro domain Zinc finger, CCHC-type; (InterPro:IPR001878); contains InterPro domain Zinc finger, …
253857_at	AT4G27990	AT4G27990	37	0.000571575	0.0795796	YGGT family protein; similar to EMB1990 (EMBRYO DEFECTIVE 1990) [Arabidopsis thaliana] (TAIR:AT3G07430.1); similar to unnamed protein product [Vitis vinifera] (GB:CAO45259.1); contains InterPro domain Protein of unknown function YGGT; (InterPro:IPR003425)
264136_at	AT1G78980	SRF5	37	0.000370845	0.0615616	SRF5 (STRUBBELIG-RECEPTOR FAMILY 5); ATP binding / kinase/ protein serine/threonine kinase; Identical to Protein STRUBBELIG-RECEPTOR FAMILY 5 precursor (SRF5) [Arabidopsis Thaliana] (GB:Q6R2K1;GB:O64550); similar to SRF4 (STRUBBELIG-RECEPTOR FAMILY 4), ATP binding / kinase/ protein serine/threonine kinase [Arabidopsis thaliana] (TAIR:AT3G13065.1); similar to unnamed protein product [Vitis vinifer…
250448_at	AT5G10820	AT5G10820	37	0.000333447	0.234234	integral membrane transporter family protein; similar to integral membrane transporter family protein [Arabidopsis thaliana] (TAIR:AT1G79710.1); similar to unnamed protein product [Vitis vinifera] (GB:CAO44359.1); contains InterPro domain Biopterin transport-related protein BT1; (InterPro:IPR004324); contains InterPro domain MFS general substrate transporter (InterPro:IPR016196)
260157_at	AT1G52930	AT1G52930	37	0.000310445	0.132132	brix domain-containing protein; similar to brix domain-containing protein [Arabidopsis thaliana] (TAIR:AT3G15460.1); similar to unnamed protein product [Vitis vinifera] (GB:CAO40535.1); contains InterPro domain Brix (InterPro:IPR007109)
256856_at	AT3G15110	AT3G15110	37	0.000288614	0.262763	similar to Os02g0307800 [Oryza sativa (japonica cultivar-group)] (GB:NP_001046643.1)
254286_at	AT4G22950	GL19	37	0.000245722	0.243243	MADS-box protein AGL19
257569_at	AT3G26350	AT3G26350	37	0.000157082	0.201201	similar to unknown protein [Arabidopsis thaliana] (TAIR:AT1G13050.1); similar to hypothetical protein [Oryza sativa (japonica cultivar-group)] (GB:BAB92611.1); contains InterPro domain Harpin-induced 1; (InterPro:IPR010847)
254406_at	AT4G21360	AT4G21360	37	0.000124607	0.196697	transposable element gene; copia-like retrotransposon family, has a 0. P-value blast match to GB:CAA31653 polyprotein (Ty1_Copia-element) (Arabidopsis thaliana)
247136_at	AT5G66170	AT5G66170	37	0.000124449	0.325826	similar to unknown protein [Arabidopsis thaliana] (TAIR:AT2G17850.1); similar to Rhodanese-like domain [Medicago truncatula] (GB:ABE88183.1); contains InterPro domain Rhodanese-like; (InterPro:IPR001763)
250780_at	AT5G05290	EXP2	37	0.000123191	0.28979	Encodes an expansin. Naming convention from the Expansin Working Group (Kende et al, 2004. Plant Mol Bio)
246655_at	AT5G35230	AT5G35230	37	0.000119827	0.286787	unknown protein
247201_at	AT5G65220	AT5G65220	37	0.000118656	0.297297	ribosomal protein L29 family protein; Identical to 50S ribosomal protein L29, chloroplast precursor (RPL29) [Arabidopsis Thaliana] (GB:Q9FJP3); similar to ribosomal protein L29 [Zea mays] (GB:NP_001104944.1); contains InterPro domain Ribosomal protein L29; (InterPro:IPR001854)
251274_at	AT3G61700	AT3G61700	37	8.78663e-05	0.205706	similar to unknown protein [Arabidopsis thaliana] (TAIR:AT2G46420.1); similar to uncharacterized plant-specific domain TIGR01589 family protein [Solanum demissum] (GB:AAU93592.2); contains InterPro domain Conserved hypothetical protein 1589, plant; (InterPro:IPR006476)
248233_at	AT5G53840	AT5G53840	37	8.07622e-05	0.204204	F-box family protein (FBL13); Identical to F-box/FBD/LRR-repeat protein At5g53840 [Arabidopsis Thaliana] (GB:Q9FGQ3); similar to F-box family protein [Arabidopsis thaliana] (TAIR:AT1G51370.1); similar to hypothetical protein [Vitis vinifera] (GB:CAN74740.1); contains InterPro domain Leucine-rich repeat 2 (InterPro:IPR013101); contains InterPro domain FBD (InterPro:IPR013596); contains InterPro do…
246339_at	AT3G44890	RPL9	37	7.49294e-05	0.243243	Plastid ribosomal protein CL9
263550_at	AT2G17033	AT2G17033	37	7.307e-05	0.357357	pentatricopeptide (PPR) repeat-containing protein; Identical to Uncharacterized pentatricopeptide repeat-containing protein At2g17033 [Arabidopsis Thaliana] (GB:Q8GWA9;GB:Q0WPA0;GB:Q7XJL8;GB:Q94K83); similar to pentatricopeptide (PPR) repeat-containing protein [Arabidopsis thaliana] (TAIR:AT3G53170.1); similar to EMB2750 (EMBRYO DEFECTIVE 2750) [Arabidopsis thaliana] (TAIR:AT3G06430.1); similar t…
257449_at	AT2G31420	AT2G31420	37	7.18475e-05	0.276276	DNA binding; similar to unknown protein [Arabidopsis thaliana] (TAIR:AT2G27410.1); similar to hypothetical protein [Vitis vinifera] (GB:CAN68049.1); contains InterPro domain Transcriptional factor B3; (InterPro:IPR003340); contains InterPro domain Protein of unknown function DUF313 (InterPro:IPR005508)
267225_at	AT2G44000	AT2G44000	37	7.02309e-05	0.267267	similar to unknown protein [Arabidopsis thaliana] (TAIR:AT1G64065.1); contains InterPro domain Harpin-induced 1; (InterPro:IPR010847)
260528_at	AT2G47260	WRKY23	37	6.05106e-05	0.16967	member of WRKY Transcription Factor; Group I
247977_at	AT5G56850	AT5G56850	37	5.79635e-05	0.292793	similar to unknown protein [Arabidopsis thaliana] (TAIR:AT2G22795.1); similar to Os05g0232200 [Oryza sativa (japonica cultivar-group)] (GB:NP_001054981.1); similar to unknown protein [Oryza sativa (japonica cultivar-group)] (GB:AAS98490.1); contains InterPro domain C2 calcium/lipid-binding region, CaLB; (InterPro:IPR008973)
267450_at	AT2G33720	AT2G33720	37	5.68189e-05	0.312312	transcription factor; similar to unknown protein [Arabidopsis thaliana] (TAIR:AT1G78640.1); similar to hypothetical protein [Vitis vinifera] (GB:CAN65857.1)
260313_at	AT1G63870	AT1G63870	37	5.56401e-05	0.316817	disease resistance protein (TIR-NBS-LRR class), putative; similar to ATP binding / nucleoside-triphosphatase/ nucleotide binding / protein binding / transmembrane receptor [Arabidopsis thaliana] (TAIR:AT1G63750.3); similar to disease resistance protein (TIR-NBS-LRR class), putative [Arabidopsis thaliana] (TAIR:AT5G58120.1); similar to disease resistance protein (TIR-NBS-LRR class), putative [Arab…
257347_at	AT3G29792	AT3G29792	37	4.81711e-05	0.27027	transposable element gene; copia-like retrotransposon family, has a 1.7e-243 P-value blast match to GB:CAA72989 open reading frame 1 (Ty1_Copia-element) (Brassica oleracea)
259807_at	AT1G47920	AT1G47920	37	3.99377e-05	0.312312	syntaxin-related family protein; similar to F-box family protein [Arabidopsis thaliana] (TAIR:AT1G48400.1); contains InterPro domain Leucine-rich repeat 2 (InterPro:IPR013101); contains InterPro domain FBD-like (InterPro:IPR006566)
261340_at	AT1G35730	APUM9	37	3.66064e-05	0.282282	APUM9 (ARABIDOPSIS PUMILIO 9); RNA binding; similar to APUM10 (ARABIDOPSIS PUMILIO 10), RNA binding [Arabidopsis thaliana] (TAIR:AT1G35750.1); similar to unnamed protein product [Vitis vinifera] (GB:CAO62675.1); contains InterPro domain Armadillo-type fold; (InterPro:IPR016024); contains InterPro domain Pumilio RNA-binding region; (InterPro:IPR001313); contains InterPro domain Armadillo-like heli…
261942_at	AT1G22590	AGL87	37	3.6222e-05	0.393393	AGL87; similar to AGL80/FEM111 (AGAMOUS-LIKE80), DNA binding / transcription factor [Arabidopsis thaliana] (TAIR:AT5G48670.1); similar to hypothetical protein [Vitis vinifera] (GB:CAN65747.1); contains InterPro domain Transcription factor, MADS-box; (InterPro:IPR002100)
246766_at	AT5G27340	AT5G27340	37	3.52432e-05	0.268769	unknown protein
257327_at	ATMG01240	ORF100C	37	3.26281e-05	0.292793
251172_at	AT3G63190	RRF	37	3.00385e-05	0.309309	RRF (RIBOSOME RECYCLING FACTOR, CHLOROPLAST PRECURSOR); Identical to Ribosome recycling factor, chloroplast precursor (RRF) [Arabidopsis Thaliana] (GB:Q9M1X0;GB:Q93V42); similar to ribosome recycling factor family protein / ribosome releasing factor family protein [Arabidopsis thaliana] (TAIR:AT3G01800.1); similar to unknown [Populus trichocarpa x Populus deltoides] (GB:ABK96574.1); contains Inte…
254092_at	AT4G25090	AT4G25090	37	2.63056e-05	0.261261	respiratory burst oxidase, putative / NADPH oxidase, putative; Identical to Putative respiratory burst oxidase homolog protein G (RBOHG) [Arabidopsis Thaliana] (GB:Q9SW17); similar to RBOHD (RESPIRATORY BURST OXIDASE PROTEIN D) [Arabidopsis thaliana] (TAIR:AT5G47910.1); similar to ATRBOHA (RESPIRATORY BURST OXIDASE HOMOLOG A), FAD binding / calcium ion binding / iron ion binding / oxidoreductase …
250876_at	AT5G04030	AT5G04030	37	2.19735e-05	0.223724	unknown protein
246578_at	AT1G31630	AGL86	37	1.981e-05	0.309309	AGL86; DNA binding / transcription factor; similar to AGL92, DNA binding / transcription factor [Arabidopsis thaliana] (TAIR:AT1G31640.1); similar to putative MADS-box transcription factor [Arabidopsis lyrata] (GB:AAO42467.1); contains InterPro domain Transcription factor, MADS-box; (InterPro:IPR002100)
256309_at	AT1G30380	PSAK	37	1.89401e-05	0.391892	Encodes subunit K of photosystem I reaction center.
265955_at	AT2G37280	PDR5	37	1.45263e-05	0.363363	ATPDR5/PDR5 (PLEIOTROPIC DRUG RESISTANCE 5); ATPase, coupled to transmembrane movement of substances; Identical to Probable pleiotropic drug resistance protein 5 (PDR5) [Arabidopsis Thaliana] (GB:Q9ZUT8); similar to ATPDR9/PDR9 (PLEIOTROPIC DRUG RESISTANCE 9), ATPase, coupled to transmembrane movement of substances [Arabidopsis thaliana] (TAIR:AT3G53480.1); similar to ATPDR13/PDR13 (PLEIOTROPIC D…
255248_at	AT4G05180	PSBQ	37	1.35678e-05	0.291291	Encodes the PsbQ subunit of the oxygen evolving complex of photosystem II.
262862_at	AT1G64830	AT1G64830	37	1.34225e-05	0.306306	aspartyl protease family protein; similar to CDR1 (CONSTITUTIVE DISEASE RESISTANCE 1), aspartic-type endopeptidase/ pepsin A [Arabidopsis thaliana] (TAIR:AT5G33340.1); similar to unnamed protein product [Vitis vinifera] (GB:CAO70772.1); contains InterPro domain Peptidase aspartic, catalytic; (InterPro:IPR009007); contains InterPro domain Peptidase A1; (InterPro:IPR001461)
265914_at	AT2G15060	AT2G15060	37	1.32252e-05	0.274775	transposable element gene; CACTA-like transposase family (Tnp1/En/Spm), has a 1.8e-63 P-value blast match to ref|NP_189784.1| TNP1-related protein (Arabidopsis thaliana) (CACTA-element)
261377_at	AT1G18850	AT1G18850	36	0.00201768	0.103175	similar to Os01g0112100 [Oryza sativa (japonica cultivar-group)] (GB:NP_001041811.1)
258528_at	AT3G06770	AT3G06770	36	0.00177584	0.0777778	glycoside hydrolase family 28 protein / polygalacturonase (pectinase) family protein; similar to glycoside hydrolase family 28 protein / polygalacturonase (pectinase) family protein [Arabidopsis thaliana] (TAIR:AT5G49215.1); similar to glycoside hydrolase family 28 protein / polygalacturonase (pectinase) family protein [Arabidopsis thaliana] (TAIR:AT5G49215.2); similar to unnamed protein product …
251714_at	AT3G56370	AT3G56370	36	0.00169247	0.0269841	leucine-rich repeat transmembrane protein kinase, putative; similar to leucine-rich repeat transmembrane protein kinase, putative [Arabidopsis thaliana] (TAIR:AT5G01890.1); similar to leucine-rich repeat transmembrane protein kinase, putative [Arabidopsis thaliana] (TAIR:AT3G28040.1); similar to hypothetical protein OsJ_010315 [Oryza sativa (japonica cultivar-group)] (GB:EAZ26832.1); similar to u…
251234_s_at	AT2G47650;AT3G62830	AT2G47650;AT3G62830	36	0.00133959	0.103175
249481_at	AT5G38900	AT5G38900	36	0.00113915	0.068254	DSBA oxidoreductase family protein; similar to unnamed protein product [Vitis vinifera] (GB:CAO49213.1); contains InterPro domain Thioredoxin-like fold (InterPro:IPR012336); contains InterPro domain DSBA oxidoreductase; (InterPro:IPR001853)
245700_at	AT5G04180	ACA3	36	0.00106334	0.138095	carbonic anhydrase family protein; similar to carbonic anhydrase family protein [Arabidopsis thaliana] (TAIR:AT4G20990.1); similar to unnamed protein product [Vitis vinifera] (GB:CAO21870.1); contains InterPro domain Carbonic anhydrase, eukaryotic; (InterPro:IPR001148)
257974_at	AT3G20820	AT3G20820	36	0.000743162	0.101587	leucine-rich repeat family protein; similar to leucine-rich repeat family protein [Arabidopsis thaliana] (TAIR:AT5G12940.1); similar to unnamed protein product [Vitis vinifera] (GB:CAO21943.1); contains InterPro domain Leucine-rich repeat, N-terminal (InterPro:IPR013210); contains InterPro domain Leucine-rich repeat; (InterPro:IPR001611)
256756_at	AT3G25610	AT3G25610	36	0.000687435	0.0920635	haloacid dehalogenase-like hydrolase family protein; Identical to Putative phospholipid-transporting ATPase 10 (ALA10) [Arabidopsis Thaliana] (GB:Q9LI83); similar to haloacid dehalogenase-like hydrolase family protein [Arabidopsis thaliana] (TAIR:AT1G26130.1); similar to ACA.L (AUTOINHIBITED CA2+/ATPASE II), ATPase, coupled to transmembrane movement of ions, phosphorylative mechanism / calmodulin…
259931_at	AT1G34400	AT1G34400	36	0.000559396	0.184127	unknown protein
266017_at	AT2G18690	AT2G18690	36	0.000508277	0.0603175	similar to unknown protein [Arabidopsis thaliana] (TAIR:AT2G18680.1); similar to Os08g0107100 [Oryza sativa (japonica cultivar-group)] (GB:NP_001060795.1); similar to conserved hypothetical protein [Medicago truncatula] (GB:ABE90086.1)
255311_at	AT4G04550	AT4G04550	36	0.000505936	0.084127	transposable element gene; copia-like retrotransposon family, has a 1.9e-10 P-value blast match to gb|AAG52950.1| putative envelope protein (Endovir1-1) (Arabidopsis thaliana) (Ty1_Copia-family)
255922_at	AT1G22210	AT1G22210	36	0.000498865	0.215873	trehalose-6-phosphate phosphatase, putative; similar to ATTPPB (TREHALOSE-6-PHOSPHATE PHOSPHATASE) [Arabidopsis thaliana] (TAIR:AT1G78090.1); similar to unknown [Populus trichocarpa] (GB:ABK94249.1); contains InterPro domain HAD-superfamily hydrolase, subfamily IIB; (InterPro:IPR006379); contains InterPro domain Trehalose-phosphatase; (InterPro:IPR003337)
255575_at	AT4G01430	AT4G01430	36	0.000411184	0.263492	nodulin MtN21 family protein; similar to nodulin MtN21 family protein [Arabidopsis thaliana] (TAIR:AT1G01070.1); similar to unnamed protein product [Vitis vinifera] (GB:CAO62855.1); contains InterPro domain Protein of unknown function DUF6, transmembrane; (InterPro:IPR000620)
262146_at	AT1G52580	ATRBL5	36	0.00014686	0.228571	rhomboid family protein; similar to ATRBL1 (ARABIDOPSIS THALIANA RHOMBOID-LIKE 1) [Arabidopsis thaliana] (TAIR:AT2G29050.1); similar to unnamed protein product [Vitis vinifera] (GB:CAO62757.1); contains InterPro domain Peptidase S54, rhomboid; (InterPro:IPR002610)
266220_at	AT2G28755	AT2G28755	36	0.000136827	0.231746	UDP-D-glucuronate carboxy-lyase-related; similar to UXS6, catalytic [Arabidopsis thaliana] (TAIR:AT2G28760.2); similar to UXS6, catalytic [Arabidopsis thaliana] (TAIR:AT2G28760.1); similar to UXS6 [Arabidopsis thaliana] (TAIR:AT2G28760.3); similar to UDP-D-glucuronate carboxy-lyase [Pisum sativum] (GB:BAB40967.1); contains domain PTHR10366:SF35 (PTHR10366:SF35); contains domain PTHR10366 (PTHR103…
259870_at	AT1G76780	AT1G76780	36	0.000131665	0.152381	similar to unknown protein [Arabidopsis thaliana] (TAIR:AT3G28770.1); similar to Stretchin-Mlck CG18255-PD, isoform D [Drosophila melanogaster] (GB:NP_725510.1); similar to Stretchin-Mlck CG18255-PA, isoform A [Drosophila melanogaster] (GB:NP_725506.1); contains InterPro domain Heat shock protein Hsp20; (InterPro:IPR002068)
265031_at	AT1G61590	AT1G61590	36	0.000116816	0.111111	protein kinase, putative; similar to protein kinase, putative [Arabidopsis thaliana] (TAIR:AT2G05940.1); similar to hypothetical protein [Vitis vinifera] (GB:CAN69043.1); contains InterPro domain Protein kinase, core; (InterPro:IPR000719); contains InterPro domain Protein kinase-like (InterPro:IPR011009)
262305_at	AT1G70950	AT1G70950	36	0.000100923	0.255556	similar to unknown protein [Arabidopsis thaliana] (TAIR:AT1G23060.1); similar to putative BRI1-KD interacting protein [Oryza sativa (japonica cultivar-group)] (GB:BAD15848.1); contains InterPro domain Targeting for Xklp2; (InterPro:IPR009675)
264388_at	AT1G11970	AT1G11970	36	9.06079e-05	0.21746	similar to ubiquitin family protein [Arabidopsis thaliana] (TAIR:AT1G11980.1); contains InterPro domain Ubiquitin; (InterPro:IPR000626)
263925_at	AT2G21690	AT2G21690	36	8.95968e-05	0.269841	RNA-binding protein, putative; similar to ATGRP8/GR-RBP8 (COLD, CIRCADIAN RHYTHM, AND RNA BINDING 1, GLYCINE-RICH PROTEIN 8), RNA binding [Arabidopsis thaliana] (TAIR:AT4G39260.2); similar to ATGRP8/GR-RBP8 (COLD, CIRCADIAN RHYTHM, AND RNA BINDING 1, GLYCINE-RICH PROTEIN 8), RNA binding [Arabidopsis thaliana] (TAIR:AT4G39260.3); similar to ATGRP8/GR-RBP8 (COLD, CIRCADIAN RHYTHM, AND RNA BINDING 1…
263763_at	AT2G21385	AT2G21385	36	8.27998e-05	0.242857	similar to Os09g0531100 [Oryza sativa (japonica cultivar-group)] (GB:NP_001063753.1); similar to conserved hypothetical protein [Medicago truncatula] (GB:ABE89529.1)
251245_at	AT3G62090	PIF6	36	7.12867e-05	0.285714	encodes a novel Myc-related bHLH transcription factor, which physically associated with APRR1/TOC1 and is a member of PIF3 transcription factor family.
252221_at	AT3G49830	AT3G49830	36	5.26342e-05	0.303175	DNA helicase-related; similar to DNA helicase, putative [Arabidopsis thaliana] (TAIR:AT5G67630.1); similar to putative DNA helicase [Oryza sativa (japonica cultivar-group)] (GB:BAD72453.1); similar to DNA helicase, TBP-interacting protein [Physcomitrella patens subsp. patens] (GB:EDQ55914.1); similar to hypothetical protein [Vitis vinifera] (GB:CAN80826.1); contains InterPro domain TIP49, C-termi…
265126_s_at	AT1G55380;AT1G55420	AT1G55380;AT1G55420	36	4.88494e-05	0.334921
249597_at	AT5G37960	AT5G37960	36	4.39515e-05	0.312698	oxidoreductase-related; similar to NADP-dependent oxidoreductase, putative [Arabidopsis thaliana] (TAIR:AT3G03080.1); similar to unknown [Populus trichocarpa] (GB:ABK93507.1); contains InterPro domain GroES-like (InterPro:IPR011032); contains InterPro domain Alcohol dehydrogenase superfamily, zinc-containing; (InterPro:IPR002085)
257647_at	AT3G25805	AT3G25805	36	4.12468e-05	0.368254	similar to Os04g0462300 [Oryza sativa (japonica cultivar-group)] (GB:NP_001053001.1); similar to B1358B12.10 [Oryza sativa (japonica cultivar-group)] (GB:CAE76001.1)
266507_at	AT2G47860	AT2G47860	36	3.90988e-05	0.342857	phototropic-responsive NPH3 family protein; similar to phototropic-responsive NPH3 family protein [Arabidopsis thaliana] (TAIR:AT1G03010.1); similar to hypothetical protein [Vitis vinifera] (GB:CAN74119.1); similar to unnamed protein product [Vitis vinifera] (GB:CAO22403.1); contains InterPro domain NPH3; (InterPro:IPR004249); contains InterPro domain BTB/POZ fold; (InterPro:IPR011333)
250383_at	AT5G11480	AT5G11480	36	3.64789e-05	0.231746	GTP binding; similar to EMB2001 (EMBRYO DEFECTIVE 2001), GTP binding [Arabidopsis thaliana] (TAIR:AT2G22870.1); similar to unnamed protein product [Vitis vinifera] (GB:CAO44074.1); contains InterPro domain GTP-binding; (InterPro:IPR005289); contains InterPro domain GTP-binding protein, HSR1-related; (InterPro:IPR002917)
255893_at	AT1G17960	AT1G17960	36	3.52359e-05	0.334921	threonyl-tRNA synthetase, putative / threonine--tRNA ligase, putative; Identical to Probable threonyl-tRNA synthetase, cytoplasmic [Arabidopsis Thaliana] (GB:Q8GZ45;GB:Q9LMT4); similar to threonyl-tRNA synthetase / threonine--tRNA ligase (THRRS) [Arabidopsis thaliana] (TAIR:AT5G26830.1); similar to unnamed protein product [Vitis vinifera] (GB:CAO45124.1); contains InterPro domain Aminoacyl-tRNA s…
259386_at	AT1G13400	JGL	36	3.39566e-05	0.31746	Along with JAG, it is involved in stamen and carpel development. Expression is limited to the adaxial side of lateral organs. Activated by AGAMOUS in a cal-1, ap1-1 background.
248417_at	AT5G51650	AT5G51650	36	3.23539e-05	0.334921	unknown protein
247784_at	AT5G58810	AT5G58810	36	3.15497e-05	0.301587	subtilisin-like serine protease, pseudogene, contains similarity to prepro-cucumisin GI:807698 from (Cucumis melo); non-consensus acceptor site AA at exon 6; blastp match of 43% identity and 2.1e-113 P-value to GP|13325079|gb|AAD02075.3||AF036960 subtilisin-like protease C1 {Glycine max}
259577_at	AT1G35340	AT1G35340	36	3.04592e-05	0.353968	ATP-dependent protease La (LON) domain-containing protein; similar to unnamed protein product [Vitis vinifera] (GB:CAO64674.1)
262721_at	AT1G43560	Aty2	36	2.66923e-05	0.428571	ATY2 (Arabidopsis thioredoxin y2); thiol-disulfide exchange intermediate; similar to ATY1 (Arabidopsis thioredoxin y1), thiol-disulfide exchange intermediate [Arabidopsis thaliana] (TAIR:AT1G76760.1); similar to unnamed protein product [Vitis vinifera] (GB:CAO43620.1); contains InterPro domain Thioredoxin family (InterPro:IPR015467); contains InterPro domain Thioredoxin-like fold (InterPro:IPR012…
266894_at	AT2G26050	AT2G26050	36	2.22491e-05	0.346032	zinc ion binding; similar to zinc ion binding [Arabidopsis thaliana] (TAIR:AT1G80220.1); similar to unnamed protein product [Vitis vinifera] (GB:CAO65624.1); contains InterPro domain Zinc finger, C2H2-like; (InterPro:IPR015880); contains InterPro domain Protein of unknown function DUF1644 (InterPro:IPR012866)
245069_at	AT2G23250	UGT84B2	36	1.99339e-05	0.309524	UGT84B2 (UDP-GLUCOSYL TRANSFERASE 84B2); UDP-glycosyltransferase/ abscisic acid glucosyltransferase/ transferase, transferring glycosyl groups; similar to UGT84B1 (UDP-GLUCOSYL TRANSFERASE 84B1), UDP-glycosyltransferase/ abscisic acid glucosyltransferase/ indole-3-acetate beta-glucosyltransferase/ transferase, transferring glycosyl groups [Arabidopsis thaliana] (TAIR:AT2G23260.1); similar to unna…
264915_at	AT1G60790	AT1G60790	36	1.80741e-05	0.312698	similar to unknown protein [Arabidopsis thaliana] (TAIR:AT5G06700.1); similar to lustrin A-like [Oryza sativa (japonica cultivar-group)] (GB:BAD35858.1); similar to OSIGBa0101P20.4 [Oryza sativa (indica cultivar-group)] (GB:CAH67561.1); similar to Os04g0508000 [Oryza sativa (japonica cultivar-group)] (GB:NP_001053267.1); contains InterPro domain Protein of unknown function DUF231, plant; (InterPr…
255098_at	AT4G08640	AT4G08640	36	1.53262e-05	0.385714	ATP binding / protein binding; similar to chaperonin, putative [Arabidopsis thaliana] (TAIR:AT3G03960.1); similar to unknown [Picea sitchensis] (GB:ABK24472.1); contains InterPro domain Chaperonin Cpn60/TCP-1; (InterPro:IPR002423)
255361_at	AT4G03990	AT4G03990	36	1.43656e-05	0.361905	transposable element gene; similar to heat shock protein binding [Arabidopsis thaliana] (TAIR:AT1G32830.1); similar to heat shock protein binding [Arabidopsis thaliana] (TAIR:AT2G04970.1); similar to heat shock protein binding [Arabidopsis thaliana] (TAIR:AT2G14140.1); similar to Agenet domain containing protein [Brassica oleracea] (GB:ABD65016.1); contains domain HIPIP (high potential iron prote…
254212_at	AT4G23580	AT4G23580	36	1.35216e-05	0.363492	kelch repeat-containing F-box family protein; Identical to F-box/Kelch-repeat protein At4g23580 [Arabidopsis Thaliana] (GB:Q9SUR8); similar to kelch repeat-containing F-box family protein [Arabidopsis thaliana] (TAIR:AT4G33900.1); similar to 117M18_27 [Brassica rapa] (GB:AAZ66946.1); contains InterPro domain Kelch repeat type 1 (InterPro:IPR006652); contains InterPro domain Kelch-type beta propel…
251875_at	AT3G54270	AT3G54270	36	1.29534e-05	0.361905	sucrose-phosphatase 3 (SPP3); similar to sucrose-phosphatase 1 (SPP1) [Arabidopsis thaliana] (TAIR:AT2G35840.1); similar to sucrose-phosphatase 1 (SPP1) [Arabidopsis thaliana] (TAIR:AT2G35840.2); similar to hypothetical protein [Vitis vinifera] (GB:CAN77297.1); contains InterPro domain Sucrose-6-phosphate phosphohydrolase C-terminal (InterPro:IPR013679); contains InterPro domain HAD-superfamily h…
267443_at	AT2G19000	AT2G19000	36	9.37731e-06	0.295238	similar to glycine-rich protein [Arabidopsis thaliana] (TAIR:AT4G21620.1); similar to expressed protein [Oryza sativa (japonica cultivar-group)] (GB:ABA99958.1); contains InterPro domain Whey acidic protein, core region; (InterPro:IPR008197)
255408_at	AT4G03490	AT4G03490	36	8.86509e-06	0.346032	protein binding; similar to ankyrin repeat family protein [Arabidopsis thaliana] (TAIR:AT4G03500.1); similar to unnamed protein product [Vitis vinifera] (GB:CAO23948.1); contains InterPro domain Ankyrin (InterPro:IPR002110)
247241_at	AT5G64680	AT5G64680	35	0.00312555	0.0403361	similar to Os01g0259900 [Oryza sativa (japonica cultivar-group)] (GB:NP_001042641.1); similar to hypothetical protein [Oryza sativa (japonica cultivar-group)] (GB:BAD81433.1)
249037_at	AT5G44130	FLA13	35	0.00293282	0.0521008	FLA13 (FASCICLIN-LIKE ARABINOGALACTAN PROTEIN 13 PRECURSOR); Identical to Fasciclin-like arabinogalactan protein 13 precursor (FLA13) [Arabidopsis Thaliana] (GB:Q9FFH6); similar to FLA9 [Arabidopsis thaliana] (TAIR:AT1G03870.1); similar to unknown [Brassica rapa] (GB:ABK78690.1); contains InterPro domain Beta-Ig-H3/fasciclin (InterPro:IPR000782)
255513_at	AT4G02060	PRL	35	0.00216905	0.0705882	PROLIFERA
254784_at	AT4G12720	GFG1	35	0.00098637	0.0840336	Encodes a protein with ADP-ribose hydrolase activity. Negatively regulates EDS1-conditioned plant defense and programmed cell death.
246755_at	AT5G27920	AT5G27920	35	0.000898353	0.134454	F-box family protein; similar to F-box family protein (FBL3) [Arabidopsis thaliana] (TAIR:AT5G01720.1); similar to unnamed protein product [Vitis vinifera] (GB:CAO17504.1); contains InterPro domain Leucine-rich repeat 2 (InterPro:IPR013101); contains InterPro domain Leucine-rich repeat, cysteine-containing subtype (InterPro:IPR006553)
247024_at	AT5G66985	AT5G66985	35	0.000835114	0.183193	unknown protein
251567_at	AT3G58230	AT3G58230	35	0.000762681	0.137815	similar to unknown protein [Arabidopsis thaliana] (TAIR:AT3G58320.1); contains domain TRAF-LIKE AND MATH DOMAIN-CONTAINING (PTHR10420:SF29); contains domain UBIQUITIN SPECIFIC PROTEASE FAMILY C19-RELATED (PTHR10420); contains domain no description (G3D.1.20.5.110)
263809_at	AT2G04570	AT2G04570	35	0.000746008	0.0336134	GDSL-motif lipase/hydrolase family protein; similar to GDSL-motif lipase/hydrolase family protein [Arabidopsis thaliana] (TAIR:AT2G42990.1); similar to unknown [Populus trichocarpa] (GB:ABK95299.1); contains InterPro domain Lipase, GDSL; (InterPro:IPR001087)
262942_at	AT1G79450	ALIS5	35	0.000603631	0.245378	LEM3 (ligand-effect modulator 3) family protein / CDC50 family protein; similar to LEM3 (ligand-effect modulator 3) family protein / CDC50 family protein [Arabidopsis thaliana] (TAIR:AT1G16360.1); similar to unnamed protein product [Vitis vinifera] (GB:CAO64944.1); contains InterPro domain Protein of unknown function DUF284, transmembrane eukaryotic; (InterPro:IPR005045)
251935_at	AT3G54090	AT3G54090	35	0.000505099	0.12437	pfkB-type carbohydrate kinase family protein; similar to kinase [Arabidopsis thaliana] (TAIR:AT1G69200.1); similar to unnamed protein product [Vitis vinifera] (GB:CAO15761.1); contains InterPro domain Carbohydrate/purine kinase (InterPro:IPR011611)
259622_at	AT1G43010	AT1G43010	35	0.000471354	0.176471	pentatricopeptide (PPR) repeat-containing protein; similar to pentatricopeptide (PPR) repeat-containing protein [Arabidopsis thaliana] (TAIR:AT1G28020.1); similar to unnamed protein product [Vitis vinifera] (GB:CAO69727.1); contains InterPro domain Pentatricopeptide repeat (InterPro:IPR002885)
256945_at	AT3G19020	AT3G19020	35	0.000335862	0.242017	leucine-rich repeat family protein / extensin family protein; similar to leucine-rich repeat family protein / extensin family protein [Arabidopsis thaliana] (TAIR:AT1G49490.1); similar to unnamed protein product [Vitis vinifera] (GB:CAO47727.1); contains InterPro domain Leucine-rich repeat, N-terminal (InterPro:IPR013210); contains InterPro domain Pistil-specific extensin-like protein; (InterPro:…
250473_at	AT5G10220	ANN6	35	0.000181772	0.27563	Encodes a calcium-binding protein annexin (AnnAt6).
258019_at	AT3G19470	AT3G19470	35	0.000173089	0.213445	F-box family protein; Identical to F-box protein At3g19470 [Arabidopsis Thaliana] (GB:Q8LCE9;GB:Q9LT70); similar to F-box family protein-related [Arabidopsis thaliana] (TAIR:AT3G22770.1); similar to hypothetical protein 25.t00068 [Brassica oleracea] (GB:ABD64961.1); contains InterPro domain Cyclin-like F-box (InterPro:IPR001810); contains InterPro domain F-box associated type 1 (InterPro:IPR00652…
260699_at	AT1G32320	ATMKK10	35	0.000154248	0.0806723	member of MAP Kinase Kinase
256749_at	AT3G30400	AT3G30400	35	0.000131666	0.146218	transposable element gene; gypsy-like retrotransposon family (Athila), has a 1.1e-46 P-value blast match to GB:CAA57397 Athila ORF 1 (Arabidopsis thaliana)
255323_at	AT4G04280	AT4G04280	35	0.000122922	0.242017	transposable element gene; copia-like retrotransposon family, has a 0. P-value blast match to GB:CAA31653 polyprotein (Ty1_Copia-element) (Arabidopsis thaliana)
251547_at	AT3G58860	AT3G58860	35	0.000113511	0.302521	F-box family protein; Identical to Putative F-box protein At3g58860 [Arabidopsis Thaliana] (GB:Q9LXR6); similar to F-box family protein [Arabidopsis thaliana] (TAIR:AT3G59000.1); similar to hypothetical protein [Vitis vinifera] (GB:CAN74740.1); contains InterPro domain Leucine-rich repeat 2 (InterPro:IPR013101); contains InterPro domain Cyclin-like F-box (InterPro:IPR001810); contains InterPro do…
251214_at	AT3G62500	AT3G62500	35	0.000106617	0.235294	similar to unknown protein [Arabidopsis thaliana] (TAIR:AT3G61740.2); similar to Os01g0219200 [Oryza sativa (japonica cultivar-group)] (GB:NP_001042418.1); similar to unknown protein [Oryza sativa (japonica cultivar-group)] (GB:BAD81354.1); contains InterPro domain HSP40/DnaJ peptide-binding; (InterPro:IPR008971)
260866_at	AT1G43886	AT1G43886	35	0.000101264	0.278992	transposable element gene; copia-like retrotransposon family, has a 5.3e-165 P-value blast match to GB:AAA57005 Hopscotch polyprotein (Ty1_Copia-element) (Zea mays)
266755_at	AT2G47150	AT2G47150	35	7.30603e-05	0.221849	short-chain dehydrogenase/reductase (SDR) family protein; similar to short-chain dehydrogenase/reductase (SDR) family protein [Arabidopsis thaliana] (TAIR:AT2G47130.1); similar to unnamed protein product [Vitis vinifera] (GB:CAO40184.1); contains InterPro domain Glucose/ribitol dehydrogenase; (InterPro:IPR002347); contains InterPro domain Short-chain dehydrogenase/reductase SDR; (InterPro:IPR0021…
263705_at	AT1G31190	AT1G31190	35	6.71369e-05	0.334454	inositol monophosphatase family protein; similar to VTC4 [Arabidopsis thaliana] (TAIR:AT3G02870.3); similar to VTC4, 3'(2'),5'-bisphosphate nucleotidase/ L-galactose-1-phosphate phosphatase/ inositol or phosphatidylinositol phosphatase [Arabidopsis thaliana] (TAIR:AT3G02870.1); similar to unnamed protein product [Vitis vinifera] (GB:CAO41989.1); contains InterPro domain Inositol monophosphatase; …
259237_at	AT3G11630	AT3G11630	35	6.16364e-05	0.189916	Encodes a 2-Cys peroxiredoxin (2-Cys PrxA) that contains two catalytic Cys residues.
254000_at	AT4G26250	AtGolS6	35	5.35442e-05	0.161345	ATGOLS6 (ARABIDOPSIS THALIANA GALACTINOL SYNTHASE 6); transferase, transferring glycosyl groups / transferase, transferring hexosyl groups; similar to ATGOLS5 (ARABIDOPSIS THALIANA GALACTINOL SYNTHASE 5), transferase, transferring glycosyl groups / transferase, transferring hexosyl groups [Arabidopsis thaliana] (TAIR:AT5G23790.1); similar to galactinol synthase [Cucumis melo] (GB:AAL78687.1); con…
267027_at	AT2G38330	AT2G38330	35	5.20269e-05	0.284034	MATE efflux family protein; similar to MATE efflux protein-related [Arabidopsis thaliana] (TAIR:AT4G38380.1); similar to Os12g0106600 [Oryza sativa (japonica cultivar-group)] (GB:NP_001065941.1); similar to hypothetical protein OsI_033617 [Oryza sativa (indica cultivar-group)] (GB:EAY79658.1); contains InterPro domain Multi antimicrobial extrusion protein MatE; (InterPro:IPR002528)
267100_at	AT2G41470	AT2G41470	35	4.70816e-05	0.321008	embryo-specific protein-related; similar to embryo-specific protein-related [Arabidopsis thaliana] (TAIR:AT5G62200.1); similar to Lipase/lipooxygenase, PLAT/LH2 [Medicago truncatula] (GB:ABD28725.1); contains InterPro domain Lipase/lipooxygenase, PLAT/LH2; (InterPro:IPR008976); contains InterPro domain Embryo-specific 3; (InterPro:IPR010417)
245579_at	AT4G14810	AT4G14810	35	4.29601e-05	0.252101	unknown protein
267025_at	AT2G38350	AT2G38350	35	4.26529e-05	0.228571	unknown protein
267634_at	AT2G42100	AT2G42100	35	4.05933e-05	0.341176	actin, putative; Identical to Putative actin-5 (ACT5) [Arabidopsis Thaliana] (GB:Q8RYC2;GB:P93737); similar to ACT3 (ACTIN 3), structural constituent of cytoskeleton [Arabidopsis thaliana] (TAIR:AT3G53750.1); similar to ACT11 (ACTIN-11), structural constituent of cytoskeleton [Arabidopsis thaliana] (TAIR:AT3G12110.1); similar to ACT1 (ACTIN 1), structural constituent of cytoskeleton [Arabidopsis …
254751_at	AT4G13150	AT4G13150	35	3.92422e-05	0.339496	unknown protein
254583_at	AT4G19480	AT4G19480	35	3.31455e-05	0.27395	unknown protein
247472_at	AT5G62250	AT5G62250	35	3.31378e-05	0.357983	microtubule associated protein (MAP65/ASE1) family protein; similar to PLE (PLEIADE) [Arabidopsis thaliana] (TAIR:AT5G51600.1); similar to unnamed protein product [Vitis vinifera] (GB:CAO49743.1); contains InterPro domain MAP65/ASE1 (InterPro:IPR007145)
251698_at	AT3G56610	AT3G56610	35	3.15457e-05	0.341176	unknown protein
253966_at	AT4G26520	AT4G26520	35	3.09165e-05	0.336134	fructose-bisphosphate aldolase, cytoplasmic; Identical to Fructose-bisphosphate aldolase, cytoplasmic isozyme [Arabidopsis Thaliana] (GB:P22197;GB:O65582;GB:Q53YH0); similar to fructose-bisphosphate aldolase, putative [Arabidopsis thaliana] (TAIR:AT4G26530.2); similar to fructose-bisphosphate aldolase, putative [Arabidopsis thaliana] (TAIR:AT4G26530.1); similar to fructose-bisphosphate aldolase […
257114_at	AT3G20140	CYP705A23	35	2.01086e-05	0.292437	member of CYP705A
246736_at	AT5G27560	AT5G27560	35	2.00581e-05	0.332773	similar to unnamed protein product [Vitis vinifera] (GB:CAO17622.1)
267417_at	AT2G34990	AT2G34990	35	2.00362e-05	0.294118	zinc finger (C3HC4-type RING finger) family protein; Identical to RING-H2 finger protein ATL2F (ATL2F) [Arabidopsis Thaliana] (GB:O64762;GB:Q4PSR9); similar to zinc finger (C3HC4-type RING finger) family protein [Arabidopsis thaliana] (TAIR:AT2G35000.1); similar to RING/C3HC4/PHD zinc finger-like protein [Cucumis melo] (GB:AAO45753.1); contains InterPro domain Zinc finger, RING/FYVE/PHD-type (Int…
251974_at	AT3G53200	AtMYB27	35	1.98015e-05	0.206723	Member of the R2R3 factor gene family.
260649_at	AT1G08080	ACA7	35	1.96073e-05	0.327731	carbonic anhydrase family protein; similar to carbonate dehydratase/ zinc ion binding [Arabidopsis thaliana] (TAIR:AT1G08065.1); similar to unnamed protein product [Vitis vinifera] (GB:CAO21870.1); contains InterPro domain Carbonic anhydrase, eukaryotic; (InterPro:IPR001148)
251572_at	AT3G58390	AT3G58390	35	1.63884e-05	0.336134	eukaryotic release factor 1 family protein / eRF1 family protein; similar to PEL1 (PELOTA), translation release factor [Arabidopsis thaliana] (TAIR:AT4G27650.1); similar to unnamed protein product [Vitis vinifera] (GB:CAO23009.1); contains InterPro domain Probable translation factor pelota; (InterPro:IPR004405); contains InterPro domain eRF1 domain 2 (InterPro:IPR005141); contains InterPro domain…
267497_at	AT2G30540	AT2G30540	35	1.6254e-05	0.351261	glutaredoxin family protein; Identical to Monothiol glutaredoxin-S9 (GRXS9) [Arabidopsis Thaliana] (GB:O04341); similar to glutaredoxin family protein [Arabidopsis thaliana] (TAIR:AT1G06830.1); similar to unnamed protein product [Vitis vinifera] (GB:CAO22407.1); contains InterPro domain Thioredoxin-like fold (InterPro:IPR012336); contains InterPro domain Thioredoxin fold (InterPro:IPR012335); con…
266692_at	AT2G19960	AT2G19960	35	1.39347e-05	0.332773	hAT dimerisation domain-containing protein / transposase-related; similar to hAT dimerisation domain-containing protein / transposase-related [Arabidopsis thaliana] (TAIR:AT2G06500.1); similar to hypothetical protein OsI_035541 [Oryza sativa (indica cultivar-group)] (GB:EAY81582.1); similar to Os11g0628800 [Oryza sativa (japonica cultivar-group)] (GB:NP_001068311.1); contains InterPro domain HAT …
255235_at	AT4G05510	AT4G05510	35	1.31334e-05	0.304202	transposable element gene; hAT-like transposase family (hobo/Ac/Tam3), has a 4.0e-144 P-value blast match to GB:AAD24567 transposase Tag2 (hAT-element) (Arabidopsis thaliana)
260932_s_at	AT1G02520;AT1G02530	AT1G02520;AT1G02530	35	1.27279e-05	0.363025
256718_at	AT2G34120	AT2G34120	35	1.26813e-05	0.322689	cytochrome-c oxidase; similar to cytochrome-c oxidase [Arabidopsis thaliana] (TAIR:AT1G32720.1); contains InterPro domain Cytochrome oxidase c, subunit VIb; (InterPro:IPR003213)
251478_at	AT3G59690	IQD13	35	1.08119e-05	0.542857	IQD13 (IQ-domain 13); calmodulin binding; similar to IQD14, calmodulin binding [Arabidopsis thaliana] (TAIR:AT2G43680.1); similar to IQD14, calmodulin binding [Arabidopsis thaliana] (TAIR:AT2G43680.2); similar to unnamed protein product [Vitis vinifera] (GB:CAO46285.1); contains InterPro domain IQ calmodulin-binding region (InterPro:IPR000048)
264453_at	AT1G10300	AT1G10300	35	8.64177e-06	0.369748	GTP-binding protein-related; similar to GTP-binding protein-related [Arabidopsis thaliana] (TAIR:AT1G50920.1); similar to unnamed protein product [Vitis vinifera] (GB:CAO66032.1); similar to putative GTP binding protein [Oryza sativa (japonica cultivar-group)] (GB:BAC06946.1); similar to putative nucleolar GTP-binding protein [Oryza sativa (japonica cultivar-group)] (GB:BAD35220.1); contains Inte…
263713_at	AT2G20595	AT2G20595	35	8.40787e-06	0.379832	similar to unknown protein [Arabidopsis thaliana] (TAIR:AT2G20619.1)
264968_at	AT1G67360	AT1G67360	34	0.00226386	0.030303	rubber elongation factor (REF) family protein; Identical to REF/SRPP-like protein At1g67360 [Arabidopsis Thaliana] (GB:Q9FYF7); similar to rubber elongation factor (REF) protein-related [Arabidopsis thaliana] (TAIR:AT2G47780.1); similar to unknown [Populus trichocarpa] (GB:ABK92674.1); contains InterPro domain Rubber elongation factor (InterPro:IPR008802)
248193_at	AT5G54080	HGO	34	0.00189615	0.0409982	homogentisate 1,2-dioxygenase
265075_at	AT1G55450	AT1G55450	34	0.00169951	0.0623886	embryo-abundant protein-related; similar to embryo-abundant protein-related [Arabidopsis thaliana] (TAIR:AT3G54150.1); similar to unnamed protein product [Vitis vinifera] (GB:CAO67377.1); contains InterPro domain Methyltransferase type 11; (InterPro:IPR013216)
252618_at	AT3G45140	LOX2	34	0.00144555	0.0748663	Chloroplast lipoxygenase required for wound-induced jasmonic acid accumulation in Arabidopsis.Mutants are resistant to Staphylococcus aureus and accumulate salicylic acid upon infection.
249237_at	AT5G42050	AT5G42050	34	0.00135679	0.0802139	similar to unknown protein [Arabidopsis thaliana] (TAIR:AT3G27090.1); similar to N-rich protein [Glycine max] (GB:CAI44933.1); contains domain KELCH-RELATED PROTEINS (PTHR23230); contains domain no description (SM00767); contains domain gb def: Hypothetical protein At5g42050 (PTHR23230:SF16)
256237_at	AT3G12610	DRT100	34	0.00128071	0.0196078	Plays role in DNA-damage repair/toleration. Partially complements RecA- phenotypes.
262137_at	AT1G77920	AT1G77920	34	0.00120358	0.204991	bZIP family transcription factor; Identical to Transcription factor TGA7 (TGA7) [Arabidopsis Thaliana] (GB:Q93ZE2;GB:Q9SH09); similar to TGA3 (TGA1a-related gene 3), DNA binding / calmodulin binding / transcription factor [Arabidopsis thaliana] (TAIR:AT1G22070.1); similar to bZIP transcription factor [Brassica juncea] (GB:ABU96774.1); contains InterPro domain bZIP transcription factor, bZIP-1; (I…
248060_at	AT5G55560	AT5G55560	34	0.000984713	0.26025	protein kinase family protein; similar to WNK3 (Arabidopsis WNK kinase 3), kinase [Arabidopsis thaliana] (TAIR:AT3G48260.1); similar to MAP kinase-like protein [Gossypium hirsutum] (GB:AAP36697.1); contains InterPro domain Protein kinase, core; (InterPro:IPR000719); contains InterPro domain Protein kinase-like (InterPro:IPR011009)
265006_at	AT1G61570	TIM13	34	0.000808097	0.114082	Encodes a putative small zinc finger-like protein (TIM13); nucleus-encoded gene whose product is found in the mitochondrial inner membrane space.
248698_at	AT5G48380	AT5G48380	34	0.000735236	0.101604	leucine-rich repeat family protein / protein kinase family protein; similar to leucine-rich repeat transmembrane protein kinase, putative [Arabidopsis thaliana] (TAIR:AT1G27190.1); similar to unnamed protein product [Vitis vinifera] (GB:CAO23320.1); similar to hypothetical protein OsI_019285 [Oryza sativa (indica cultivar-group)] (GB:EAY98052.1); similar to hypothetical protein [Vitis vinifera] (…
250806_at	AT5G05070	AT5G05070	34	0.000639002	0.226381	zinc ion binding; similar to zinc finger (DHHC type) family protein [Arabidopsis thaliana] (TAIR:AT2G40990.1); similar to unnamed protein product [Vitis vinifera] (GB:CAO18287.1); contains InterPro domain Zinc finger, DHHC-type; (InterPro:IPR001594)
261648_at	AT1G27730	STZ	34	0.000626183	0.103387	Related to Cys2/His2-type zinc-finger proteins found in higher plants. Compensated for a subset of calcineurin deficiency in yeast. Salt tolerance produced by ZAT10 appeared to be partially dependent on ENA1/PMR2, a P-type ATPase required for Li+ and Na+ efflux in yeast. The protein is localized to the nucleus, acts as a transcriptional repressor and is responsive to chitin oligomers. Also involv…
247312_at	AT5G63970	AT5G63970	34	0.000424412	0.468806	copine-related; similar to RGLG1 (RING DOMAIN LIGASE1), protein binding / zinc ion binding [Arabidopsis thaliana] (TAIR:AT3G01650.1); similar to unknown [Populus trichocarpa] (GB:ABK95010.1); contains InterPro domain von Willebrand factor, type A (InterPro:IPR002035); contains InterPro domain Copine (InterPro:IPR010734); contains InterPro domain Zinc finger, RING-type; (InterPro:IPR001841)
247246_at	AT5G64620	C/VIF2	34	0.000362916	0.433155	Plant cell wall (CWI) and vacuolar invertases (VI) play important roles in carbohydrate metabolism, stress responses and sugar signaling.
246279_at	AT4G36740	HB-5	34	0.00033525	0.28164	Encodes a homeodomain leucine zipper class I (HD-Zip I) protein.
259910_at	AT1G72700	AT1G72700	34	0.000312173	0.327986	haloacid dehalogenase-like hydrolase family protein; Identical to Putative phospholipid-transporting ATPase 5 (ALA5) [Arabidopsis Thaliana] (GB:Q9SGG3); similar to haloacid dehalogenase-like hydrolase family protein [Arabidopsis thaliana] (TAIR:AT3G13900.1); similar to haloacid dehalogenase-like hydrolase family protein [Arabidopsis thaliana] (TAIR:AT1G54280.1); similar to ATPase, coupled to tran…
262508_at	AT1G11300	AT1G11300	34	0.000279301	0.217469	carbohydrate binding / kinase; similar to B120, protein kinase/ sugar binding [Arabidopsis thaliana] (TAIR:AT4G21390.1); similar to S-locus lectin protein kinase family protein [Arabidopsis thaliana] (TAIR:AT1G11330.1); similar to S-locus lectin protein kinase family protein [Arabidopsis thaliana] (TAIR:AT1G11350.1); similar to unnamed protein product [Vitis vinifera] (GB:CAO45332.1); similar to …
250170_at	AT5G14260	AT5G14260	34	0.000209885	0.16934	SET domain-containing protein; similar to SET domain-containing protein [Arabidopsis thaliana] (TAIR:AT3G07670.1); similar to hypothetical protein OsI_036654 [Oryza sativa (indica cultivar-group)] (GB:EAY82695.1); similar to unnamed protein product [Vitis vinifera] (GB:CAO14603.1); similar to unknown [Picea sitchensis] (GB:ABK24248.1); contains InterPro domain Rubisco LSMT substrate-binding (Inte…
266214_at	AT2G06890	AT2G06890	34	0.000179973	0.156863	transposable element gene; gypsy-like retrotransposon family, has a 7.3e-184 P-value blast match to GB:AAD22153 polyprotein (Gypsy_Ty3-element) (Sorghum bicolor)
266077_at	AT2G40680	AT2G40680	34	0.000179115	0.0445633	transposable element gene; similar to unknown protein [Arabidopsis thaliana] (TAIR:AT5G52065.1); similar to hypothetical protein 23.t00046 [Brassica oleracea] (GB:ABD65629.1); contains domain NON-LTR RETROELEMENT REVERSE TRANSCRIPTASE RELATED (PTHR19446:SF34); contains domain REVERSE TRANSCRIPTASES (PTHR19446)
247980_at	AT5G56860	GNC	34	0.000175534	0.265597	GNC (GATA, NITRATE-INDUCIBLE, CARBON METABOLISM-INVOLVED); transcription factor; Identical to GATA transcription factor 24 [Arabidopsis Thaliana] (GB:Q5HZ36;GB:Q8VZC1;GB:Q9LV39); similar to CGA1 (CYTOKININ-RESPONSIVE GATA FACTOR 1), transcription factor [Arabidopsis thaliana] (TAIR:AT4G26150.1); similar to unknown [Populus trichocarpa] (GB:ABK95624.1); contains InterPro domain Zinc finger, NHR/GA…
257219_at	AT3G14930	HEME1	34	0.00013642	0.158645	HEME1; uroporphyrinogen decarboxylase; similar to HEME2, uroporphyrinogen decarboxylase [Arabidopsis thaliana] (TAIR:AT2G40490.1); similar to hypothetical protein [Vitis vinifera] (GB:CAN82689.1); contains InterPro domain Uroporphyrinogen decarboxylase HemE; (InterPro:IPR006361); contains InterPro domain Uroporphyrinogen decarboxylase (URO-D); (InterPro:IPR000257)
267334_at	AT2G19420	AT2G19420	34	0.000132165	0.256684	unknown protein
253095_at	AT4G37510	AT4G37510	34	0.000116046	0.196078	ribonuclease III family protein; similar to chloroplast ribonuclease III domain protein [Zea mays] (GB:NP_001106055.1); similar to hypothetical protein OsJ_003719 [Oryza sativa (japonica cultivar-group)] (GB:EAZ13894.1); similar to unnamed protein product [Vitis vinifera] (GB:CAO71981.1); contains InterPro domain Ribonuclease III; (InterPro:IPR000999)
254149_at	AT4G24300	AT4G24300	34	0.000109453	0.208556	peptidase; similar to AESP (ARABIDOPSIS HOMOLOG OF SEPARASE), peptidase [Arabidopsis thaliana] (TAIR:AT4G22970.1); similar to unnamed protein product [Vitis vinifera] (GB:CAO24773.1); contains InterPro domain Peptidase C50, separase; (InterPro:IPR005314)
263176_at	AT1G05530	UGT2	34	0.000107314	0.26025	Encodes a protein with glucosyltransferase activity with high sequence homology to UGT1 (AT1G05560). It belongs to an UGT subfamily that binds UDP-glucose but not UDP-glucuronate, UDP-galactose, or UDP-rhamnose as the glycosyl donor. UGT2 was shown to be able to use abscisic acid as glycosylation substrate in the presence of UDP-glucose.
265204_at	AT2G36650	AT2G36650	34	8.60489e-05	0.190731	similar to CHUP1 (CHLOROPLAST UNUSUAL POSITIONING 1) [Arabidopsis thaliana] (TAIR:AT3G25690.1); similar to Actin-binding, actinin-type [Medicago truncatula] (GB:ABE90348.1); contains InterPro domain Proteasome activator, REGalpha subunit; (InterPro:IPR009077)
258257_at	AT3G26770	AT3G26770	34	8.55036e-05	0.315508	short-chain dehydrogenase/reductase (SDR) family protein; similar to short-chain dehydrogenase/reductase (SDR) family protein [Arabidopsis thaliana] (TAIR:AT3G26760.1); similar to Short-chain dehydrogenase/reductase SDR [Medicago truncatula] (GB:ABD32552.1); contains InterPro domain Glucose/ribitol dehydrogenase; (InterPro:IPR002347); contains InterPro domain Short-chain dehydrogenase/reductase S…
245793_at	AT1G32220	AT1G32220	34	7.73304e-05	0.176471	binding / catalytic/ coenzyme binding; Identical to Uncharacterized protein At1g32220, chloroplast precursor [Arabidopsis Thaliana] (GB:Q9FVR6); similar to binding / catalytic/ coenzyme binding [Arabidopsis thaliana] (TAIR:AT5G10730.1); similar to Os04g0403500 [Oryza sativa (japonica cultivar-group)] (GB:NP_001052699.1); similar to hypothetical protein OsJ_014103 [Oryza sativa (japonica cultivar-…
248859_at	AT5G46660	AT5G46660	34	7.38363e-05	0.245989	CHP-rich zinc finger protein, putative; similar to DC1 domain-containing protein [Arabidopsis thaliana] (TAIR:AT4G10370.1); similar to DC1 domain-containing protein [Brassica oleracea] (GB:ABD65623.1); contains InterPro domain C1-like (InterPro:IPR011424); contains InterPro domain Zinc finger, PHD-type; (InterPro:IPR001965)
248736_at	AT5G48110	AT5G48110	34	5.32876e-05	0.278075	terpene synthase/cyclase family protein; similar to terpene synthase/cyclase family protein [Arabidopsis thaliana] (TAIR:AT1G70080.1); similar to unnamed protein product [Vitis vinifera] (GB:CAO16206.1); contains InterPro domain Terpenoid cylases/protein prenyltransferase alpha-alpha toroid (InterPro:IPR008930); contains InterPro domain Terpene synthase, metal-binding; (InterPro:IPR005630); conta…
245614_at	AT4G14460	AT4G14460	34	5.30128e-05	0.256684	transposable element gene; copia-like retrotransposon family, has a 4.2e-253 P-value blast match to GB:CAA72989 open reading frame 1 (Ty1_Copia-element) (Brassica oleracea)
261246_at	AT1G20080	SYTB	34	5.18757e-05	0.30303	ATSYTB/NTMC2T1.2/NTMC2TYPE1.2/SYTB; similar to ATSYTA/NTMC2T1.1/NTMC2TYPE1.1/SYTA [Arabidopsis thaliana] (TAIR:AT2G20990.1); similar to unnamed protein product [Vitis vinifera] (GB:CAO47374.1); similar to unnamed protein product [Vitis vinifera] (GB:CAO60961.1); similar to hypothetical protein [Vitis vinifera] (GB:CAN71066.1); contains InterPro domain C2 calcium-dependent membrane targeting (Inte…
259472_at	AT1G18910	AT1G18910	34	5.04268e-05	0.347594	protein binding / zinc ion binding; similar to protein binding / zinc ion binding [Arabidopsis thaliana] (TAIR:AT1G74770.1); similar to unnamed protein product [Vitis vinifera] (GB:CAO62484.1); contains InterPro domain Zinc finger, CHY-type; (InterPro:IPR008913); contains InterPro domain Zinc finger, RING/FYVE/PHD-type (InterPro:IPR013083); contains InterPro domain Hemerythrin/HHE cation-binding …
263027_at	AT1G24010	AT1G24010	34	4.67882e-05	0.219251	Identical to Uncharacterized protein At1g24010 [Arabidopsis Thaliana] (GB:P0C0B1;GB:Q9LR93); similar to Bet v I allergen family protein [Arabidopsis thaliana] (TAIR:AT1G24000.1); contains InterPro domain Bet v I allergen; (InterPro:IPR000916)
247947_at	AT5G57090	AGR	34	4.50587e-05	0.336898	Encodes an auxin efflux carrier that is similar to bacterial membrane transporters. Root-specific role in the transport of auxin. Acts downstream of CTR1 and ethylene biosynthesis, in the same pathway as EIN2 and AUX1, and independent from EIN3 and EIN5/AIN1 pathway. In the root, the protein localizes apically in epidermal and lateral root cap cells and predominantly basally in cortical cells. Fu…
251510_at	AT3G59170	AT3G59170	34	4.04183e-05	0.30303	F-box family protein; Identical to Putative F-box/LRR-repeat protein At3g59170 [Arabidopsis Thaliana] (GB:Q9LX54); similar to F-box family protein [Arabidopsis thaliana] (TAIR:AT3G59160.1); similar to hypothetical protein [Vitis vinifera] (GB:CAN74740.1); contains InterPro domain Leucine-rich repeat 2 (InterPro:IPR013101); contains InterPro domain Cyclin-like F-box (InterPro:IPR001810); contains …
254971_at	AT4G10380	NLM6	34	3.86396e-05	0.397504	Essential for efficient Boron uptake and plant development under boron limitation. Also functions in arsenite transport and tolerance.
248356_at	AT5G52350	ATEXO70A3	34	3.39073e-05	0.204991	A member of EXO70 gene family, putative exocyst subunits, conserved in land plants. Arabidopsis thaliana contains 23 putative EXO70 genes, which can be classified into eight clusters on the phylogenetic tree.
259699_at	AT1G68940	AT1G68940	34	3.34844e-05	0.486631	armadillo/beta-catenin repeat protein-related / U-box domain-containing protein; similar to armadillo/beta-catenin repeat protein-related / U-box domain-containing protein [Arabidopsis thaliana] (TAIR:AT1G20780.1); similar to unnamed protein product [Vitis vinifera] (GB:CAO15345.1); similar to Os06g0275700 [Oryza sativa (japonica cultivar-group)] (GB:NP_001057381.1); similar to hypothetical prote…
256469_at	AT1G32540	LOL1	34	2.82738e-05	0.420677	Encodes a protein with 3 plant-specific zinc finger domains that acts as a positive regulator of cell death.
263933_s_at	AT2G35970;AT4G09590	AT2G35970;AT4G09590	34	2.79507e-05	0.431373
251715_at	AT3G56390	AT3G56390	34	2.23301e-05	0.304813	unknown protein
252841_at	AT3G42110	AT3G42110	34	2.11146e-05	0.317291	transposable element gene; similar to unknown protein [Arabidopsis thaliana] (TAIR:AT1G35920.1); similar to unknown protein [Arabidopsis thaliana] (TAIR:AT3G13270.1); similar to hypothetical protein 31.t00031 [Brassica oleracea] (GB:ABD65118.1); contains InterPro domain Nucleic acid-binding, OB-fold, subgroup; (InterPro:IPR012340); contains InterPro domain Protein of unknown function DUF223, Arab…
263571_at	AT2G17050	AT2G17050	34	1.71262e-05	0.479501	disease resistance protein (TIR-NBS-LRR class), putative; similar to RRS1 (RESISTANT TO RALSTONIA SOLANACEARUM 1), transcription factor [Arabidopsis thaliana] (TAIR:AT5G45260.1); similar to RRS1 (RESISTANT TO RALSTONIA SOLANACEARUM 1) [Arabidopsis thaliana] (TAIR:AT5G45260.2); similar to disease resistance protein (TIR-NBS-LRR class), putative [Arabidopsis thaliana] (TAIR:AT4G19520.1); similar to…
266630_at	AT2G35580	AT2G35580	34	1.43809e-05	0.322638	serpin family protein / serine protease inhibitor family protein; similar to (ATSERPIN1), cysteine protease inhibitor/ serine-type endopeptidase inhibitor [Arabidopsis thaliana] (TAIR:AT1G47710.1); similar to hypothetical protein [Vitis vinifera] (GB:CAN78278.1); contains InterPro domain Protease inhibitor I4, serpin; (InterPro:IPR000215); contains InterPro domain Protease inhibitor I4, serpin, p…
255153_at	AT4G08210	AT4G08210	34	1.4187e-05	0.347594	pentatricopeptide (PPR) repeat-containing protein; similar to pentatricopeptide (PPR) repeat-containing protein [Arabidopsis thaliana] (TAIR:AT4G39530.1); similar to unnamed protein product [Vitis vinifera] (GB:CAO61812.1); similar to hypothetical protein [Vitis vinifera] (GB:CAN65641.1); contains InterPro domain Pentatricopeptide repeat (InterPro:IPR002885)
264634_at	AT1G65670	CYP702A1	34	1.06877e-05	0.349376	a member of the cytochrome P450 gene family. molecular function unknown.
257620_at	AT3G24850	AT3G24850	34	9.93909e-06	0.335116	DNA binding; similar to DNA binding [Arabidopsis thaliana] (TAIR:AT5G24050.1); similar to hypothetical protein [Vitis vinifera] (GB:CAN68049.1); contains InterPro domain Transcriptional factor B3; (InterPro:IPR003340); contains InterPro domain Protein of unknown function DUF313 (InterPro:IPR005508)
264222_at	AT1G60230	AT1G60230	34	7.98467e-06	0.452763	radical SAM domain-containing protein; similar to radical SAM domain-containing protein [Arabidopsis thaliana] (TAIR:AT3G19630.1); similar to unnamed protein product [Vitis vinifera] (GB:CAO40890.1); contains InterPro domain Radical SAM; (InterPro:IPR007197); contains InterPro domain Conserved hypothetical protein CHP00048 (InterPro:IPR004383); contains InterPro domain Elongator protein 3/MiaB/Ni…
260568_at	AT2G43570	AT2G43570	33	0.00218828	0.0909091	chitinase, putative; similar to chitinase, putative [Arabidopsis thaliana] (TAIR:AT2G43590.1); similar to chitinase class 4-like protein [Brassica napus] (GB:AAK62047.1); contains InterPro domain Endochitinase (InterPro:IPR016283); contains InterPro domain Glycoside hydrolase, family 19, catalytic; (InterPro:IPR000726); contains InterPro domain Chitin-binding, type 1; (InterPro:IPR001002)
260651_at	AT1G32460	AT1G32460	33	0.00163516	0.0359848	unknown protein
253643_at	AT4G29780	AT4G29780	33	0.0011032	0.0776515	similar to unknown protein [Arabidopsis thaliana] (TAIR:AT5G12010.1); similar to Os01g0582600 [Oryza sativa (japonica cultivar-group)] (GB:NP_001043414.1); similar to Os05g0593000 [Oryza sativa (japonica cultivar-group)] (GB:NP_001056499.1); similar to unknown protein [Oryza sativa (japonica cultivar-group)] (GB:BAD72250.1)
266223_at	AT2G28790	AT2G28790	33	0.00109271	0.0454545	osmotin-like protein, putative; similar to pathogenesis-related thaumatin family protein [Arabidopsis thaliana] (TAIR:AT1G75800.1); similar to thaumatin-like cytokinin-binding protein [Brassica oleracea] (GB:AAO12209.1); contains InterPro domain Thaumatin, pathogenesis-related (InterPro:IPR001938)
258239_at	AT3G27690	LHCB2.3	33	0.000621922	0.107955	Encodes Lhcb2.4. Belongs to the Lhc super-gene family encodes the light-harvesting chlorophyll a/b-binding (LHC) proteins that constitute the antenna system of the photosynthetic apparatus.
260035_at	AT1G68850	AT1G68850	33	0.000558573	0.316288	peroxidase, putative; Identical to Peroxidase 11 precursor (PER11) [Arabidopsis Thaliana] (GB:Q96519;GB:P93723); similar to peroxidase, putative [Arabidopsis thaliana] (TAIR:AT4G36430.1); similar to peroxidase 40 (PER40) (P40) [Arabidopsis thaliana] (TAIR:AT4G16270.1); similar to unnamed protein product [Vitis vinifera] (GB:CAO15373.1); contains InterPro domain Plant peroxidase; (InterPro:IPR0008…
255465_at	AT4G02990	AT4G02990	33	0.000544903	0.0549242	mitochondrial transcription termination factor family protein / mTERF family protein; similar to mitochondrial transcription termination factor-related / mTERF-related [Arabidopsis thaliana] (TAIR:AT2G44020.1); similar to unnamed protein product [Vitis vinifera] (GB:CAO22461.1); contains InterPro domain Mitochodrial transcription termination factor-related (InterPro:IPR003690)
251824_at	AT3G55090	AT3G55090	33	0.00048124	0.246212	ATPase, coupled to transmembrane movement of substances; Identical to Probable white-brown complex homolog protein 16 (WBC16) [Arabidopsis Thaliana] (GB:Q9M2V7); similar to ABC transporter family protein [Arabidopsis thaliana] (TAIR:AT2G39350.1); similar to ABC transporter family protein [Arabidopsis thaliana] (TAIR:AT5G13580.1); similar to ABC transporter family protein [Arabidopsis thaliana] (T…
245537_at	AT4G15200	AT4G15200	33	0.000474873	0.25947	formin homology 2 domain-containing protein / FH2 domain-containing protein; Identical to Formin-like protein 3 precursor (FH3) [Arabidopsis Thaliana] (GB:O23373;GB:O23374); similar to Fh5 (FORMIN HOMOLOGY5), actin binding [Arabidopsis thaliana] (TAIR:AT5G54650.2); similar to Fh5 (FORMIN HOMOLOGY5), actin binding [Arabidopsis thaliana] (TAIR:AT5G54650.1); similar to unnamed protein product [Vitis…
256497_at	AT1G31580	ECS1	33	0.000263098	0.119318	Encodes cell wall protein. ECS1 is not a Xcc750 resistance gene, but the genetic data indicate that ECS1 is linked to a locus influencing resistance to Xcc750.
250501_at	AT5G09640	SNG2	33	0.000230687	0.215909	encodes a serine carboxypeptidase-like (SCPL) protein. Mutants accumulate sinapoylglucose instead of sinapoylcholine, and have increased levels of choline and decreased activity of the enzyme sinapoylglucose:choline sinapoyltransferase.
246615_at	AT5G35420	AT5G35420	33	0.000213385	0.219697	transposable element gene; pseudogene, hypothetical protein, similar to unknown protein (gb|AAD56332.1)
248039_at	AT5G55950	AT5G55950	33	0.000205689	0.168561	transporter-related; similar to transporter-related [Arabidopsis thaliana] (TAIR:AT5G57100.1); similar to unnamed protein product [Vitis vinifera] (GB:CAO45171.1); contains InterPro domain Protein of unknown function DUF250 (InterPro:IPR004853)
262099_s_at	AT1G59500;AT4G37390	AT1G59500;AT4G37390	33	0.000197324	0.424242
257539_at	AT3G29150	AT3G29150	33	0.000174142	0.155303	pseudogene of F-box family protein
256840_x_at	AT3G32000	AT3G32000	33	0.000150342	0.295455	transposable element gene; gypsy-like retrotransposon family (Athila), has a 5.4e-305 P-value blast match to GB:CAA57397 Athila ORF 1 (Arabidopsis thaliana)
267078_at	AT2G40960	AT2G40960	33	0.000147141	0.221591	nucleic acid binding; similar to nucleic acid binding [Arabidopsis thaliana] (TAIR:AT3G56680.1); similar to hypothetical protein [Vitis vinifera] (GB:CAN73572.1); contains InterPro domain Single-stranded nucleic acid binding R3H; (InterPro:IPR001374)
250187_at	AT5G14370	AT5G14370	33	0.000120087	0.17803	similar to CIL [Arabidopsis thaliana] (TAIR:AT4G25990.1); similar to CCT [Medicago truncatula] (GB:ABE93500.1); contains InterPro domain CCT; (InterPro:IPR010402)
267398_at	AT2G44560	AtGH9B11	33	0.000102417	0.316288	ATGH9B11 (ARABIDOPSIS THALIANA GLYCOSYL HYDROLASE 9B11); hydrolase, hydrolyzing O-glycosyl compounds; Identical to Endoglucanase 14 precursor [Arabidopsis Thaliana] (GB:Q8S8Q4;GB:O64891); similar to ATGH9B12 (ARABIDOPSIS THALIANA GLYCOSYL HYDROLASE 9B12), hydrolase, hydrolyzing O-glycosyl compounds [Arabidopsis thaliana] (TAIR:AT2G44570.1); similar to ATGH9B9 (ARABIDOPSIS THALIANA GLYCOSYL HYDROL…
251604_at	AT3G57820	AT3G57820	33	0.000101728	0.285985	60S ribosomal protein L21 (RPL21F), pseudogene, 60S RIBOSOMAL PROTEIN L21 - Arabidopsis thaliana, SWISSPROT:RL21_ARATH; blastp match of 75% identity and 2.5e-15 P-value to GP|3885884|gb|AAC78102.1||AF093630 60S ribosomal protein L21 {Oryza sativa}
254522_at	AT4G19980	AT4G19980	33	0.000101249	0.284091	unknown protein
266877_at	AT2G44570	AtGH9B12	33	7.88089e-05	0.25947	ATGH9B12 (ARABIDOPSIS THALIANA GLYCOSYL HYDROLASE 9B12); hydrolase, hydrolyzing O-glycosyl compounds; Identical to Endoglucanase 15 precursor [Arabidopsis Thaliana] (GB:O80497); similar to ATGH9B11 (ARABIDOPSIS THALIANA GLYCOSYL HYDROLASE 9B11), hydrolase, hydrolyzing O-glycosyl compounds [Arabidopsis thaliana] (TAIR:AT2G44560.1); similar to ATGH9B9 (ARABIDOPSIS THALIANA GLYCOSYL HYDROLASE 9B9), …
262724_s_at	AT1G43330;AT4G00540	AT1G43330;AT4G00540	33	7.21657e-05	0.155303
261665_at	AT1G18310	AT1G18310	33	6.58609e-05	0.287879	glycosyl hydrolase family 81 protein; similar to glycosyl hydrolase family 81 protein [Arabidopsis thaliana] (TAIR:AT5G15870.1); similar to hypothetical protein [Cleome spinosa] (GB:ABD96863.1); similar to beta-glucan-binding protein 4 [Medicago truncatula] (GB:ABB69784.1); similar to putative beta-glucan elicitor receptor [Brassica napus] (GB:AAP42646.1); contains InterPro domain Glycoside hydro…
260529_at	AT2G47400	CP12	33	6.35046e-05	0.0587121	CP12-1 encodes a small peptide found in the chloroplast stroma. It belongs to the CP12 gene family thought to be involved in the formation of a supramolecular complex with glyceraldehyde-3-phosphate dehydrogenase (GAPDH) and phosphoribulokinase (PRK) embedded in the Calvin cycle. The annotation of this gene is based on article 32494.
245056_at	AT2G26480	UGT76D1	33	5.50809e-05	0.301136	UDP-glucoronosyl/UDP-glucosyl transferase family protein; similar to UDP-glucoronosyl/UDP-glucosyl transferase family protein [Arabidopsis thaliana] (TAIR:AT3G46660.1); similar to hypothetical protein [Vitis vinifera] (GB:CAN70169.1); contains InterPro domain UDP-glucuronosyl/UDP-glucosyltransferase; (InterPro:IPR002213)
262084_at	AT1G56080	AT1G56080	33	5.02134e-05	0.337121	similar to unknown protein [Arabidopsis thaliana] (TAIR:AT1G16520.1); similar to putative protein [Avicennia marina] (GB:AAV33647.1); contains domain PAH2 domain (SSF47762)
252168_at	AT3G50440	MES10	33	4.67441e-05	0.24053	Encodes a protein shown to have methyl jasmonate esterase activity in vitro. This protein does not act on methyl IAA, MeSA, MeGA4, or MEGA9 in vitro.
262858_at	AT1G14940	AT1G14940	33	4.32903e-05	0.272727	major latex protein-related / MLP-related; similar to major latex protein-related / MLP-related [Arabidopsis thaliana] (TAIR:AT1G14930.1); similar to major latex protein [Ficus awkeotsang] (GB:AAQ07269.1); contains InterPro domain Bet v I allergen; (InterPro:IPR000916)
265654_s_at	AT1G52850;AT2G13870	AT1G52850;AT2G13870	33	4.30544e-05	0.287879
250507_at	AT5G09940	AT5G09940	33	4.23223e-05	0.231061	similar to unknown protein [Arabidopsis thaliana] (TAIR:AT5G59760.1); similar to 117M18_2 [Brassica rapa] (GB:AAZ66921.1); contains InterPro domain Protein of unknown function DUF1635; (InterPro:IPR012862)
259499_at	AT1G15730	AT1G15730	33	4.13293e-05	0.166667	PRLI-interacting factor L, putative; similar to PTAC17 (PLASTID TRANSCRIPTIONALLY ACTIVE17) [Arabidopsis thaliana] (TAIR:AT1G80480.1); similar to Os02g0800000 [Oryza sativa (japonica cultivar-group)] (GB:NP_001048412.1); similar to unnamed protein product [Vitis vinifera] (GB:CAO66764.1); contains InterPro domain Cobalamin (vitamin B12) biosynthesis CobW-like, C-terminal (InterPro:IPR011629); con…
246392_at	AT1G58120;AT1G58122	AT1G58120;AT1G58122	33	4.10887e-05	0.246212
253556_at	AT4G31100	AT4G31100	33	4.02708e-05	0.433712	wall-associated kinase, putative; Identical to Wall-associated receptor kinase-like 17 precursor (WAKL17) [Arabidopsis Thaliana] (GB:Q9M092); similar to wall-associated kinase, putative [Arabidopsis thaliana] (TAIR:AT1G17910.1); similar to wall-associated kinase, putative [Arabidopsis thaliana] (TAIR:AT1G19390.1); similar to kinase [Arabidopsis thaliana] (TAIR:AT4G31110.1); similar to hypothetica…
247473_at	AT5G62260	AT5G62260	33	3.52355e-05	0.375	DNA binding; similar to DNA-binding protein-related [Arabidopsis thaliana] (TAIR:AT4G25320.1); similar to hypothetical protein [Vitis vinifera] (GB:CAN77019.1); similar to unnamed protein product [Vitis vinifera] (GB:CAO49742.1); contains InterPro domain Protein of unknown function DUF296 (InterPro:IPR005175); contains InterPro domain HMG-I and HMG-Y, DNA-binding (InterPro:IPR000637)
264359_at	AT1G03320	AT1G03320	33	3.26224e-05	0.255682	unknown protein
253530_at	AT4G31530	AT4G31530	33	2.9555e-05	0.388258	binding / catalytic/ coenzyme binding; similar to binding / catalytic/ coenzyme binding [Arabidopsis thaliana] (TAIR:AT5G02240.1); similar to unnamed protein product [Vitis vinifera] (GB:CAO16825.1); contains InterPro domain NAD-dependent epimerase/dehydratase; (InterPro:IPR001509); contains InterPro domain NAD(P)-binding; (InterPro:IPR016040)
245860_at	AT5G28310	AT5G28310	33	2.81729e-05	0.407197	oxidoreductase-related; similar to oxidoreductase family protein [Arabidopsis thaliana] (TAIR:AT2G45630.2); similar to unnamed protein product [Vitis vinifera] (GB:CAO63633.1); contains InterPro domain D-isomer specific 2-hydroxyacid dehydrogenase, NAD-binding; (InterPro:IPR006140); contains InterPro domain NAD(P)-binding; (InterPro:IPR016040)
253934_at	AT4G26830	AT4G26830	33	2.53161e-05	0.25	hydrolase, hydrolyzing O-glycosyl compounds; similar to glycosyl hydrolase family 17 protein [Arabidopsis thaliana] (TAIR:AT5G55180.1); similar to beta-1,3-glucanase 2 [Ziziphus jujuba] (GB:AAZ40342.1); contains InterPro domain Glycoside hydrolase, family 17; (InterPro:IPR000490); contains InterPro domain X8 (InterPro:IPR012946); contains InterPro domain Glycoside hydrolase, catalytic core; (Inte…
245955_at	AT5G28510	BGLU24	33	2.52867e-05	0.234848	glycosyl hydrolase family 1 protein; similar to beta-glucosidase (PSR3.2) [Arabidopsis thaliana] (TAIR:AT1G66270.1); similar to glycosyl hydrolase family 1 protein [Arabidopsis thaliana] (TAIR:AT1G66280.1); similar to PYK10 (phosphate starvation-response 3.1), hydrolase, hydrolyzing O-glycosyl compounds [Arabidopsis thaliana] (TAIR:AT3G09260.1); similar to beta-glucosidase [Brassica nigra] (GB:AA…
248128_at	AT5G54770	TZ	33	2.44763e-05	0.340909	Encodes a thiamine biosynthetic gene that has a dual function in thiamine biosynthesis and mitochondrial DNA damage tolerance. It appears to be involved in producing the thiazole portion of thiamine (vitamin B1). A crystal structure of the protein reveals that it forms a 2-ring homo-octamer.
267167_at	AT2G37740	ZFP10	33	2.27772e-05	0.270833	zinc finger (C2H2 type) family protein; similar to RBE (RABBIT EARS), nucleic acid binding / transcription factor/ zinc ion binding [Arabidopsis thaliana] (TAIR:AT5G06070.1); similar to hypothetical protein [Vitis vinifera] (GB:CAN72262.1); similar to hypothetical protein OsI_023697 [Oryza sativa (indica cultivar-group)] (GB:EAZ02465.1); similar to hypothetical protein OsJ_021877 [Oryza sativa (j…
257405_at	AT1G24620	AT1G24620	33	2.03069e-05	0.346591	polcalcin, putative / calcium-binding pollen allergen, putative; similar to calcium-binding protein, putative [Arabidopsis thaliana] (TAIR:AT1G18210.1); similar to calcium-binding protein, putative [Arabidopsis thaliana] (TAIR:AT1G18210.2); similar to calcium-binding pollen allergen [Arachis hypogaea] (GB:AAZ20284.1); contains InterPro domain Flagellar calcium-binding protein (calflagin); (InterP…
262320_at	AT1G27550	AT1G27550	33	1.87256e-05	0.25	F-box family protein; similar to F-box family protein [Arabidopsis thaliana] (TAIR:AT1G27580.1)
259188_at	AT3G01510	AT3G01510	33	1.81807e-05	0.388258	5'-AMP-activated protein kinase beta-1 subunit-related; similar to ATPTPKIS1/DSP4/SEX4 (STARCH-EXCESS 4), polysaccharide binding / protein tyrosine/serine/threonine phosphatase [Arabidopsis thaliana] (TAIR:AT3G52180.1); similar to unnamed protein product [Vitis vinifera] (GB:CAO14764.1); similar to hypothetical protein [Vitis vinifera] (GB:CAN61666.1); contains InterPro domain Carbohydrate-bindin…
264119_at	AT1G79180	MYB63	33	1.78469e-05	0.467803	Member of the R2R3 factor gene family.
250288_at	AT5G13350	AT5G13350	33	1.50938e-05	0.333333	auxin-responsive GH3 family protein; similar to auxin-responsive GH3 family protein [Arabidopsis thaliana] (TAIR:AT5G13370.1); similar to auxin-responsive GH3 family protein [Arabidopsis thaliana] (TAIR:AT5G13360.1); similar to auxin-responsive GH3 family protein [Arabidopsis thaliana] (TAIR:AT5G13360.2); similar to hypothetical protein [Vitis vinifera] (GB:CAN78161.1); similar to unnamed protein…
257348_at	AT2G42140	AT2G42140	33	1.44677e-05	0.352273	VQ motif-containing protein; similar to VQ motif-containing protein [Arabidopsis thaliana] (TAIR:AT3G58000.1); similar to unnamed protein product [Vitis vinifera] (GB:CAO23394.1); contains InterPro domain VQ (InterPro:IPR008889)
249671_at	AT5G35900	LBD35	33	1.36072e-05	0.318182	LBD35 (LOB DOMAIN-CONTAINING PROTEIN 35); Identical to LOB domain-containing protein 35 (LBD35) [Arabidopsis Thaliana] (GB:Q9FFL3;GB:Q4PSE0); similar to LBD32 (LOB DOMAIN-CONTAINING PROTEIN 32) [Arabidopsis thaliana] (TAIR:AT4G22700.1); similar to lateral organ boundaries-like 3 [Lotus corniculatus var. japonicus] (GB:AAX21349.1); contains InterPro domain Lateral organ boundaries, LOB (InterPro:I…
249891_at	AT5G22590	AT5G22590	33	1.24993e-05	0.340909	similar to F-box family protein [Arabidopsis thaliana] (TAIR:AT5G22730.1); contains InterPro domain Leucine-rich repeat 2; (InterPro:IPR013101)
263389_at	AT2G11680	AT2G11680	33	1.21762e-05	0.276515	transposable element gene; gypsy-like retrotransposon family, has a 3.4e-54 P-value blast match to GB:CAB39733 rotease, reverse transcriptase, ribonuclease H, integrase (Gypsy_Ty3-element) (Drosophila buzzatii)
252460_at	AT3G47230	AT3G47230	33	1.16942e-05	0.316288	transposable element gene; similar to unknown protein [Arabidopsis thaliana] (TAIR:AT2G12505.1); contains domain no description (G3D.3.50.60.10); contains domain Clavaminate synthase-like (SSF51197)
253753_at	AT4G29030	AT4G29030	32	0.00163138	0.0504032	glycine-rich protein; contains domain PROKAR_LIPOPROTEIN (PS51257)
261144_s_at	AT1G19660;AT1G75380	AT1G19660;AT1G75380	32	0.00154066	0.0423387
259272_at	AT3G01290	AT3G01290	32	0.00136782	0.0483871	band 7 family protein; similar to band 7 family protein [Arabidopsis thaliana] (TAIR:AT5G62740.1); similar to hypersensitive-induced response protein [Carica papaya] (GB:ABS01349.1); contains InterPro domain Stomatin; (InterPro:IPR001972); contains InterPro domain Band 7 protein (InterPro:IPR001107)
266956_at	AT2G34510	AT2G34510	32	0.00134245	0.241935	similar to unknown protein [Arabidopsis thaliana] (TAIR:AT1G29980.1); similar to unknown [Ricinus communis] (GB:CAB02653.1); similar to Os01g0756600 [Oryza sativa (japonica cultivar-group)] (GB:NP_001044289.1); similar to Os01g0531400 [Oryza sativa (japonica cultivar-group)] (GB:NP_001043243.1); contains InterPro domain Galactose-binding like; (InterPro:IPR008979); contains InterPro domain Protei…
266239_at	AT2G29530	TIM10	32	0.00124277	0.0766129	Encodes a small zinc finger-like protein that is a component of the mitochondrial protein import apparatus.
256125_at	AT1G18250	ATLP-1	32	0.00120556	0.0483871	encodes a thaumatin-like protein
248861_at	AT5G46700	TET1	32	0.00113387	0.0846774	Encodes a transmembrane protein of the tetraspanin (TET) family, one of 17 members found in Arabidopsis. Double mutant analysis showed that TRN1 and TRN2 act in the same pathway. Required for the maintenance of both the radial pattern of tissue differentiation in the root and for the subsequent circumferential pattern within the epidermis.
254694_at	AT4G17900	AT4G17900	32	0.0010802	0.0544355	zinc-binding family protein; similar to zinc-binding family protein [Arabidopsis thaliana] (TAIR:AT1G32700.1); similar to hypothetical protein [Vitis vinifera] (GB:CAN63851.1); contains InterPro domain Protein of unknown function DUF597 (InterPro:IPR006734)
260044_at	AT1G73655	AT1G73655	32	0.00106425	0.157258	immunophilin / FKBP-type peptidyl-prolyl cis-trans isomerase family protein; similar to immunophilin / FKBP-type peptidyl-prolyl cis-trans isomerase family protein [Arabidopsis thaliana] (TAIR:AT1G18170.1); similar to unnamed protein product [Vitis vinifera] (GB:CAO68175.1); contains InterPro domain Peptidyl-prolyl cis-trans isomerase, FKBP-type; (InterPro:IPR001179)
266585_at	AT2G14930	AT2G14930	32	0.000868132	0.201613	transposable element gene; copia-like retrotransposon family, has a 9.9e-255 P-value blast match to dbj|BAA78426.1| polyprotein (AtRE2-1) (Arabidopsis thaliana) (Ty1_Copia-element)
247275_at	AT5G64370	BETA-UP	32	0.000751717	0.0725806	PYD3 encodes a beta-ureidopropionase which, when expressed in E. coli, has been shown to convert beta-ureidopropionate into beta-alanine.
264435_at	AT1G10360	GST29	32	0.000615951	0.288306	Encodes glutathione transferase belonging to the tau class of GSTs. Naming convention according to Wagner et al. (2002).
258156_at	AT3G18050	AT3G18050	32	0.000511909	0.0665323	similar to unknown protein [Arabidopsis thaliana] (TAIR:AT4G28100.1); similar to hypothetical protein MtrDRAFT_AC139526g8v1 [Medicago truncatula] (GB:ABE80139.1)
260082_at	AT1G78180	AT1G78180	32	0.000486592	0.173387	binding; similar to mitochondrial substrate carrier family protein [Arabidopsis thaliana] (TAIR:AT5G64970.1); similar to unnamed protein product [Vitis vinifera] (GB:CAO61721.1); contains InterPro domain Mitochondrial substrate carrier; (InterPro:IPR001993); contains InterPro domain Mitochondrial carrier protein; (InterPro:IPR002067)
263715_at	AT2G20570	GLK1	32	0.000396536	0.225806	Encodes GLK1, Golden2-like 1, one of a pair of partially redundant nuclear transcription factors that regulate chloroplast development in a cell-autonomous manner. GLK2, Golden2-like 2, is encoded by At5g44190.
246004_at	AT5G20630	GER3	32	0.000376743	0.191532	Encodes a germin-like protein. Its transcripts are more abundant in RNA from leaves collected in the evening, suggesting some kind of circadian regulation.
266108_at	AT2G37900	AT2G37900	32	0.000371477	0.278226	proton-dependent oligopeptide transport (POT) family protein; similar to proton-dependent oligopeptide transport (POT) family protein [Arabidopsis thaliana] (TAIR:AT3G53960.1); similar to hypothetical protein [Vitis vinifera] (GB:CAN73118.1); similar to unnamed protein product [Vitis vinifera] (GB:CAO69126.1); contains InterPro domain TGF-beta receptor, type I/II extracellular region; (InterPro:I…
250468_at	AT5G10120	AT5G10120	32	0.000361657	0.268145	ethylene insensitive 3 family protein; Identical to Putative ETHYLENE-INSENSITIVE 3-like 4 protein (EIL4) [Arabidopsis Thaliana] (GB:Q9LX16); similar to ethylene insensitive 3 family protein [Arabidopsis thaliana] (TAIR:AT5G65100.1); similar to 52O08_27 [Brassica rapa subsp. pekinensis] (GB:AAZ67573.1); contains InterPro domain Ethylene insensitive 3; (InterPro:IPR006957)
248157_at	AT5G54420	AT5G54420	32	0.000349591	0.215726	similar to unknown protein [Arabidopsis thaliana] (TAIR:AT5G54450.1); contains InterPro domain Protein of unknown function DUF295; (InterPro:IPR005174)
245739_at	AT1G44110	CYCA1;1	32	0.00030387	0.0987903	CYCA1;1 (CYCLIN A1;1); cyclin-dependent protein kinase regulator; Identical to Cyclin-A1-1 (CYCA1-1) [Arabidopsis Thaliana] (GB:Q9C6Y3); similar to CYCA1,2 (CYCLIN A1,2), cyclin-dependent protein kinase regulator [Arabidopsis thaliana] (TAIR:AT1G77390.1); similar to cyclin (GB:AAA51660.1); contains InterPro domain G2/mitotic-specific cyclin A (InterPro:IPR015453); contains InterPro domain Cyclin …
263753_at	AT2G21490	LEA	32	0.000295459	0.356855	LEA (DEHYDRIN LEA); Identical to Probable dehydrin LEA (LEA) [Arabidopsis Thaliana] (GB:Q96261;GB:Q42254;GB:Q8L9Q5); similar to dehydrin family protein [Arabidopsis thaliana] (TAIR:AT4G39130.1); similar to Late embryogenesis abundant protein (Protein LEA) (GB:P21298); contains InterPro domain Dehydrin; (InterPro:IPR000167)
259036_at	AT3G09220	LAC7	32	0.000269783	0.127016	putative laccase, a member of laccase family of genes (17 members in Arabidopsis).
257380_at	AT2G28090	AT2G28090	32	0.000142018	0.262097	heavy-metal-associated domain-containing protein; similar to heavy-metal-associated domain-containing protein [Arabidopsis thaliana] (TAIR:AT5G60800.1); similar to unknown [Populus trichocarpa] (GB:ABK96119.1); similar to unknown [Populus trichocarpa] (GB:ABK95511.1); contains InterPro domain Heavy metal transport/detoxification protein; (InterPro:IPR006121)
247666_at	AT5G60140	AT5G60140	32	0.000138047	0.288306	transcriptional factor B3 family protein; similar to transcriptional factor B3 family protein [Arabidopsis thaliana] (TAIR:AT5G60130.1); similar to hypothetical protein [Vitis vinifera] (GB:CAN82365.1); similar to Os11g0197600 [Oryza sativa (japonica cultivar-group)] (GB:NP_001067431.1); contains InterPro domain Transcriptional factor B3; (InterPro:IPR003340)
247181_at	AT5G65370	AT5G65370	32	9.84197e-05	0.280242	epsin N-terminal homology (ENTH) domain-containing protein / clathrin assembly protein-related; Identical to Putative clathrin assembly protein At5g65370 [Arabidopsis Thaliana] (GB:Q9FKQ2); similar to epsin N-terminal homology (ENTH) domain-containing protein / clathrin assembly protein-related [Arabidopsis thaliana] (TAIR:AT5G10410.1); similar to fiber protein Fb19 [Gossypium barbadense] (GB:AAP…
265786_at	AT2G07300	AT2G07300	32	8.18894e-05	0.227823	transposable element gene; similar to unknown protein [Arabidopsis thaliana] (TAIR:AT1G35090.1); contains InterPro domain Nucleic acid-binding, OB-fold, subgroup; (InterPro:IPR012340); contains InterPro domain Protein of unknown function DUF223, Arabidopsis thaliana; (InterPro:IPR003871); contains InterPro domain Nucleic acid-binding, OB-fold; (InterPro:IPR008994)
258993_at	AT3G08940	LHCB4.2	32	7.83826e-05	0.116935	Lhcb4.2 protein (Lhcb4.2, protein involved in the light harvesting complex of photosystem II
246676_at	AT5G30440	AT5G30440	32	7.4142e-05	0.231855	transposable element gene; CACTA-like transposase family (Ptta/En/Spm), has a 4.6e-22 P-value blast match to At5g36655.1/81-333 CACTA-like transposase family (Ptta/En/Spm) (CACTA-element) (Arabidopsis thaliana)
259004_at	AT3G01840	AT3G01840	32	6.12331e-05	0.167339	protein kinase family protein; similar to protein kinase family protein / peptidoglycan-binding LysM domain-containing protein [Arabidopsis thaliana] (TAIR:AT2G33580.1); similar to unnamed protein product [Vitis vinifera] (GB:CAO14586.1); contains InterPro domain Protein kinase, core; (InterPro:IPR000719); contains InterPro domain Protein kinase-like (InterPro:IPR011009); contains InterPro domain…
251044_at	AT5G02350	AT5G02350	32	5.91417e-05	0.318548	DC1 domain-containing protein; similar to DC1 domain-containing protein [Arabidopsis thaliana] (TAIR:AT5G02340.1); similar to DC1 domain-containing protein [Arabidopsis thaliana] (TAIR:AT2G13900.1); similar to DC1 domain-containing protein [Arabidopsis thaliana] (TAIR:AT5G02330.1); similar to DC1 domain-containing protein [Brassica oleracea] (GB:ABD65623.1); contains InterPro domain C1-like (Inte…
261568_at	AT1G01030	NGA3	32	5.87963e-05	0.336694	NGA3 (NGATHA3); transcription factor; similar to NGA1 (NGATHA1), transcription factor [Arabidopsis thaliana] (TAIR:AT2G46870.1); similar to AT1G01030 [Arabidopsis lyrata subsp. petraea] (GB:AAT72472.1); contains InterPro domain Transcriptional factor B3; (InterPro:IPR003340)
261374_at	AT1G52990	AT1G52990	32	5.73284e-05	0.318548	thioredoxin family protein; similar to nucleic acid binding [Arabidopsis thaliana] (TAIR:AT3G23320.1); similar to 52O08_2 [Brassica rapa subsp. pekinensis] (GB:AAZ67547.1); contains InterPro domain Polynucleotidyl transferase, Ribonuclease H fold; (InterPro:IPR012337); contains InterPro domain Thioredoxin family (InterPro:IPR015467); contains InterPro domain Thioredoxin-like fold (InterPro:IPR012…
249390_at	AT5G40130	AT5G40130	32	5.44286e-05	0.237903	60S ribosomal protein L5 (RPL5C), pseudogene, 60S RIBOSOMAL PROTEIN L5, Arabidopsis thaliana, SWISSPROT:RL5_ARATH; blastp match of 70% identity and 7.9e-26 P-value to GP|13359453|dbj|BAB33422.1||AB049724 putative senescence-associated protein {Pisum sativum}
245030_at	AT2G26620	AT2G26620	32	5.28453e-05	0.284274	glycoside hydrolase family 28 protein / polygalacturonase (pectinase) family protein; similar to glycoside hydrolase family 28 protein / polygalacturonase (pectinase) family protein [Arabidopsis thaliana] (TAIR:AT2G15450.1); similar to glycoside hydrolase family 28 protein / polygalacturonase (pectinase) family protein [Arabidopsis thaliana] (TAIR:AT2G15460.1); similar to glycoside hydrolase fami…
253034_at	AT4G38230	CPK26	32	5.21891e-05	0.254032	member of Calcium Dependent Protein Kinase
265304_at	AT2G20350	AT2G20350	32	4.9785e-05	0.336694	encodes a member of the ERF (ethylene response factor) subfamily B-6 of ERF/AP2 transcription factor family. The protein contains one AP2 domain. There are 12 members in this subfamily including RAP2.11.
264732_at	AT1G62160	AT1G62160	32	4.77547e-05	0.322581	pseudogene, serpin (serine protease inhibitor), putative, similar to protein zx (Hordeum vulgare subsp. vulgare) GI:19071, serpin (Hordeum vulgare subsp. vulgare) CAA64599.1 GI:1197577; contains Pfam profile PF00079: Serpin (serine protease inhibitor); blastp match of 53% identity and 4.6e-51 P-value to GP|26224736|gb|AAN76362.1||AY158152 serpin-like protein {Citrus x paradisi}
248441_at	AT5G51270	AT5G51270	32	4.12587e-05	0.294355	protein kinase family protein; similar to protein kinase family protein [Arabidopsis thaliana] (TAIR:AT4G25160.1); similar to protein kinase family protein [Arabidopsis thaliana] (TAIR:AT5G61550.1); similar to unnamed protein product [Vitis vinifera] (GB:CAO60843.1); similar to hypothetical protein [Vitis vinifera] (GB:CAN78862.1); contains InterPro domain Zinc finger, RING/FYVE/PHD-type (InterPr…
249120_at	AT5G43750	AT5G43750	32	3.87433e-05	0.556452	similar to unknown protein [Oryza sativa (japonica cultivar-group)] (GB:BAD88171.1)
257521_at	AT3G09140	AT3G09140	32	3.73628e-05	0.294355	similar to unknown protein [Arabidopsis thaliana] (TAIR:AT5G43240.1); similar to unknown protein [Arabidopsis thaliana] (TAIR:AT5G43240.3); similar to unnamed protein product [Vitis vinifera] (GB:CAO64803.1); contains InterPro domain Protein of unknown function DUF674 (InterPro:IPR007750)
249311_at	AT5G41540	AT5G41540	32	3.59005e-05	0.284274	disease resistance protein (TIR-NBS-LRR class), putative; similar to disease resistance protein (TIR-NBS-LRR class), putative [Arabidopsis thaliana] (TAIR:AT5G41750.2); similar to disease resistance protein (TIR-NBS-LRR class), putative [Arabidopsis thaliana] (TAIR:AT5G41750.1); similar to disease resistance protein (TIR-NBS-LRR class), putative [Arabidopsis thaliana] (TAIR:AT5G41550.1); similar …
248571_at	AT5G49790	AT5G49790	32	3.51787e-05	0.332661	transposable element gene; similar to unknown protein [Arabidopsis thaliana] (TAIR:AT5G36010.1); similar to Hypothetical protein CBG16043 [Caenorhabditis briggsae] (GB:CAE69762.1)
252600_at	AT3G45000	VPS24	32	3.36395e-05	0.209677	VPS24.2; similar to VPS24.1 [Arabidopsis thaliana] (TAIR:AT5G22950.1); similar to unnamed protein product [Vitis vinifera] (GB:CAO16765.1); contains InterPro domain Snf7; (InterPro:IPR005024)
253241_at	AT4G34520	FAE1	32	3.1377e-05	0.322581	Encodes KCS18, a member of the 3-ketoacyl-CoA synthase family involved in the biosynthesis of VLCFA (very long chain fatty acids).
257528_at	AT3G02125	AT3G02125	32	2.75325e-05	0.340726	similar to unknown protein [Arabidopsis thaliana] (TAIR:AT5G15560.1); similar to cell wall-anchored protein [Staphylococcus saprophyticus subsp. saprophyticus ATCC 15305] (GB:YP_300225.1)
265406_at	AT2G16610	AT2G16610	32	2.64247e-05	0.344758	transposable element gene; CACTA-like transposase family (En/Spm), has a 6.1e-89 P-value blast match to GB:BAA20532 ORF of transposon Tdc1 (CACTA-element) (Daucus carota)
264311_at	AT1G70400	AT1G70400	32	2.17646e-05	0.22379	similar to EMB1220 (EMBRYO DEFECTIVE 1220) [Arabidopsis thaliana] (TAIR:AT1G60170.1); similar to Os04g0555400 [Oryza sativa (japonica cultivar-group)] (GB:NP_001053516.1); similar to Os07g0141600 [Oryza sativa (japonica cultivar-group)] (GB:NP_001058865.1); similar to mRNA splicing factor PRP31 (ISS) [Ostreococcus tauri] (GB:CAL52360.1); contains InterPro domain NOSIC; (InterPro:IPR012976)
257961_at	AT3G19780	AT3G19780	32	2.03943e-05	0.288306	similar to unknown protein [Arabidopsis thaliana] (TAIR:AT1G33780.1); similar to Thioredoxin domain 2 [Medicago truncatula] (GB:ABE78179.1); contains InterPro domain Thioredoxin-like fold; (InterPro:IPR012336); contains InterPro domain Thioredoxin domain 2; (InterPro:IPR006663); contains InterPro domain Thioredoxin fold; (InterPro:IPR012335); contains InterPro domain Protein of unknown function D…
266608_at	AT2G35500	AT2G35500	32	1.81208e-05	0.389113	shikimate kinase-related; similar to unnamed protein product [Vitis vinifera] (GB:CAO63369.1); contains InterPro domain HSP20-like chaperone (InterPro:IPR008978); contains InterPro domain CS (InterPro:IPR007052)
265808_at	AT2G17960	AT2G17960	32	1.63083e-05	0.322581	unknown protein
263148_at	AT1G53950	AT1G53950	32	1.45319e-05	0.233871	ubiquitin family protein; similar to UBQ3 (POLYUBIQUITIN 3), protein binding [Arabidopsis thaliana] (TAIR:AT5G03240.3); similar to UBQ3 (POLYUBIQUITIN 3), protein binding [Arabidopsis thaliana] (TAIR:AT5G03240.2); similar to UBQ4 (ubiquitin 4), protein binding [Arabidopsis thaliana] (TAIR:AT5G20620.1); similar to ubiquitin [Mytilus edulis] (GB:CAJ32650.1); contains InterPro domain Ubiquitin; (Int…
255717_at	AT4G00350	AT4G00350	32	1.40374e-05	0.34879	MATE efflux family protein; similar to MATE efflux family protein [Arabidopsis thaliana] (TAIR:AT4G25640.1); similar to unnamed protein product [Vitis vinifera] (GB:CAO39683.1); similar to unnamed protein product [Vitis vinifera] (GB:CAO49462.1); similar to putative anthocyanin permease [Lycopersicon esculentum] (GB:AAQ55183.1); contains InterPro domain Multi antimicrobial extrusion protein MatE;…
246764_s_at	AT2G13640;AT2G27780;AT5G27310	AT2G13640;AT2G27780;AT5G27310	32	1.3208e-05	0.294355
259828_at	AT1G72220	AT1G72220	32	1.28029e-05	0.399194	zinc finger (C3HC4-type RING finger) family protein; Identical to RING-H2 finger protein ATL1O (ATL1O) [Arabidopsis Thaliana] (GB:Q8LFY8;GB:Q9C7T3); similar to zinc finger (C3HC4-type RING finger) family protein [Arabidopsis thaliana] (TAIR:AT4G33565.1); similar to hypothetical protein [Vitis vinifera] (GB:CAN61577.1); contains InterPro domain Zinc finger, RING/FYVE/PHD-type (InterPro:IPR013083);…
245436_at	AT4G16620	AT4G16620	32	1.26003e-05	0.377016	integral membrane family protein / nodulin MtN21-related; similar to nodulin MtN21 family protein [Arabidopsis thaliana] (TAIR:AT5G47470.1); similar to integral membrane protein, putative [Brassica oleracea] (GB:ABD64979.1); contains InterPro domain Protein of unknown function DUF6, transmembrane; (InterPro:IPR000620)
248285_at	AT5G52960	AT5G52960	32	1.25217e-05	0.366935	similar to hypothetical protein asr2994 [Nostoc sp. PCC 7120] (GB:NP_487034.1); similar to Os05g0569200 [Oryza sativa (japonica cultivar-group)] (GB:NP_001056361.1)
253846_at	AT4G28000	AT4G28000	32	1.1084e-05	0.346774	AAA-type ATPase family protein; similar to AAA-type ATPase family protein [Arabidopsis thaliana] (TAIR:AT1G64110.3); similar to AAA-type ATPase family protein [Arabidopsis thaliana] (TAIR:AT1G64110.1); similar to ATP binding / nucleoside-triphosphatase/ nucleotide binding [Arabidopsis thaliana] (TAIR:AT5G52882.1); similar to hypothetical protein OsI_000945 [Oryza sativa (indica cultivar-group)] (…
248545_at	AT5G50260	AT5G50260	32	1.02773e-05	0.372984	cysteine proteinase, putative; similar to cysteine proteinase, putative [Arabidopsis thaliana] (TAIR:AT3G48350.1); similar to Vignain precursor (Cysteine endopeptidase) (GB:O65039); contains InterPro domain Peptidase C1A, papain; (InterPro:IPR013128); contains InterPro domain Peptidase C1A, papain C-terminal; (InterPro:IPR000668); contains InterPro domain Peptidase, cysteine peptidase active site…
256023_at	AT1G58330	ZW2	32	9.20527e-06	0.370968	ZW2; similar to transcription factor-related [Arabidopsis thaliana] (TAIR:AT1G09950.1); similar to predicted protein [Gossypium hirsutum] (GB:AAT64037.1)
263394_at	AT2G10465	AT2G10465	32	9.1078e-06	0.334677	transposable element gene; similar to replication protein-related [Arabidopsis thaliana] (TAIR:AT5G35260.1); contains InterPro domain Nucleic acid-binding, OB-fold; (InterPro:IPR008994)
246382_at	AT1G39350	AT1G39350	32	7.93064e-06	0.354839	transposable element gene
267293_at	AT2G23810	TET8	31	0.00433455	0.0795699	Member of TETRASPANIN family
247723_at	AT5G59220	AT5G59220	31	0.00178851	0.0430108	protein phosphatase 2C, putative / PP2C, putative; similar to protein phosphatase 2C, putative / PP2C, putative [Arabidopsis thaliana] (TAIR:AT1G07430.1); similar to unnamed protein product [Vitis vinifera] (GB:CAO21577.1); contains InterPro domain Protein phosphatase 2C-related; (InterPro:IPR001932); contains InterPro domain Protein phosphatase 2C; (InterPro:IPR015655); contains InterPro domain …
263182_at	AT1G05575	AT1G05575	31	0.00141031	0.0774194	unknown protein
251884_at	AT3G54150	AT3G54150	31	0.00137449	0.0494624	embryo-abundant protein-related; similar to embryo-abundant protein-related [Arabidopsis thaliana] (TAIR:AT1G55450.1); similar to unnamed protein product [Vitis vinifera] (GB:CAO67377.1); contains InterPro domain Methyltransferase type 11; (InterPro:IPR013216)
250017_at	AT5G18140	AT5G18140	31	0.00133307	0.0387097	DNAJ heat shock N-terminal domain-containing protein; similar to DNAJ heat shock family protein [Arabidopsis thaliana] (TAIR:AT2G22360.1); similar to unnamed protein product [Vitis vinifera] (GB:CAO23479.1); contains InterPro domain Heat shock protein DnaJ; (InterPro:IPR003095); contains InterPro domain Heat shock protein DnaJ, N-terminal; (InterPro:IPR001623); contains InterPro domain Molecular …
250764_at	AT5G05960	AT5G05960	31	0.00128932	0.0301075	protease inhibitor/seed storage/lipid transfer protein (LTP) family protein; similar to protease inhibitor/seed storage/lipid transfer protein (LTP) family protein [Arabidopsis thaliana] (TAIR:AT3G53980.2); similar to protease inhibitor/seed storage/lipid transfer protein (LTP) family protein [Arabidopsis thaliana] (TAIR:AT3G53980.1); similar to hypothetical protein [Plantago major] (GB:CAH59408.…
257193_at	AT3G13160	AT3G13160	31	0.00127795	0.0322581	pentatricopeptide (PPR) repeat-containing protein; similar to pentatricopeptide (PPR) repeat-containing protein [Arabidopsis thaliana] (TAIR:AT1G55890.1); similar to unnamed protein product [Vitis vinifera] (GB:CAO65949.1); contains InterPro domain Pentatricopeptide repeat (InterPro:IPR002885)
257623_at	AT3G26210	CYP71B23	31	0.00121447	0.0817204	putative cytochrome P450
259841_at	AT1G52200	AT1G52200	31	0.00102611	0.0709677	similar to unknown protein [Arabidopsis thaliana] (TAIR:AT3G18470.1); similar to Uncharacterized Cys-rich domain [Medicago truncatula] (GB:ABD32291.1); contains InterPro domain Protein of unknown function Cys-rich; (InterPro:IPR006461)
251843_x_at	AT3G54590	ATHRGP1	31	0.000967732	0.0666667	Encodes a hydroxyproline-rich glycoprotein.
249945_at	AT5G22440	AT5G22440	31	0.000925412	0.0946237	60S ribosomal protein L10A (RPL10aC); Identical to 60S ribosomal protein L10a-3 (RPL10AC) [Arabidopsis Thaliana] (GB:P59231;GB:P53029;GB:Q9FMQ7); similar to 60S ribosomal protein L10A (RPL10aA) [Arabidopsis thaliana] (TAIR:AT1G08360.1); similar to putative 60S ribosomal protein L10A (RPL10aC) [Oryza sativa (japonica cultivar-group)] (GB:BAD09090.1); contains InterPro domain Ribosomal protein L1, …
252954_at	AT4G38660	AT4G38660	31	0.000884761	0.0494624	thaumatin, putative; similar to unknown protein [Arabidopsis thaliana] (TAIR:AT4G24180.1); similar to unknown [Populus trichocarpa] (GB:ABK92515.1); contains InterPro domain Thaumatin, pathogenesis-related (InterPro:IPR001938)
254820_s_at	AT4G12510;AT4G12520	AT4G12510;AT4G12520	31	0.000857279	0.0430108
254262_at	AT4G23470	AT4G23470	31	0.000837736	0.0795699	hydroxyproline-rich glycoprotein family protein; similar to proline-rich family protein [Arabidopsis thaliana] (TAIR:AT1G63830.1); similar to proline-rich family protein [Arabidopsis thaliana] (TAIR:AT1G63830.2); similar to Os03g0123600 [Oryza sativa (japonica cultivar-group)] (GB:NP_001048806.1); similar to unknown [Populus trichocarpa] (GB:ABK94210.1); contains InterPro domain Protein of unknow…
255904_at	AT1G17860	AT1G17860	31	0.000612316	0.0752688	trypsin and protease inhibitor family protein / Kunitz family protein; similar to trypsin and protease inhibitor family protein / Kunitz family protein [Arabidopsis thaliana] (TAIR:AT1G73260.1); similar to hypothetical protein [Vitis vinifera] (GB:CAN65022.1); contains InterPro domain Kunitz inhibitor ST1-like (InterPro:IPR011065); contains InterPro domain Proteinase inhibitor I3, Kunitz legume; …
267244_at	AT2G02650	AT2G02650	31	0.000455644	0.027957	reverse transcriptase-related; similar to nucleic acid binding [Arabidopsis thaliana] (TAIR:AT3G09510.1); similar to 52O08_2 [Brassica rapa subsp. pekinensis] (GB:AAZ67547.1); contains InterPro domain RNA-directed DNA polymerase (reverse transcriptase), related (InterPro:IPR015706); contains InterPro domain Polynucleotidyl transferase, Ribonuclease H fold; (InterPro:IPR012337)
267553_s_at	AT2G32180;AT2G32650	AT2G32180;AT2G32650	31	0.000452576	0.15914
261635_at	AT1G50020	AT1G50020	31	0.000448001	0.133333	similar to expressed protein [Oryza sativa (japonica cultivar-group)] (GB:ABA94185.2)
246901_at	AT5G25630	AT5G25630	31	0.000446199	0.12043	pentatricopeptide (PPR) repeat-containing protein; similar to protein kinase family protein [Arabidopsis thaliana] (TAIR:AT5G21222.1); similar to hypothetical protein [Vitis vinifera] (GB:CAN61517.1); contains InterPro domain Pentatricopeptide repeat (InterPro:IPR002885)
248672_at	AT5G48770	AT5G48770	31	0.000440802	0.0129032	disease resistance protein (TIR-NBS-LRR class), putative; similar to ATP binding / protein binding / transmembrane receptor [Arabidopsis thaliana] (TAIR:AT1G72840.1); similar to disease resistance protein (TIR-NBS-LRR class), putative [Arabidopsis thaliana] (TAIR:AT5G40100.1); similar to disease resistance protein (TIR-NBS-LRR class), putative [Arabidopsis thaliana] (TAIR:AT1G17600.1); similar to…
258362_at	AT3G14280	AT3G14280	31	0.000420207	0.264516	similar to hypothetical protein MtrDRAFT_AC157534g12v1 [Medicago truncatula] (GB:ABE86457.1)
262606_at	AT1G15190	AT1G15190	31	0.000348023	0.202151	Identical to Fasciclin-like arabinogalactan protein 19 precursor (FLA19) [Arabidopsis Thaliana] (GB:Q5Q0H2;GB:Q9XI50); similar to FLA21 (FASCICLIN-LIKE ARABINOGALACTAN PROTEIN 21 PRECURSOR) [Arabidopsis thaliana] (TAIR:AT5G06920.1); contains InterPro domain Beta-Ig-H3/fasciclin; (InterPro:IPR000782)
254553_at	AT4G19530	AT4G19530	31	0.000305147	0.24086	Encodes a TIR-NB-LRR resistance protein. Transient expression in tobacco induces cell death.
260811_s_at	AT1G43740;AT1G43750	AT1G43740;AT1G43750	31	0.000278224	0.23871
253777_at	AT4G28450	AT4G28450	31	0.000257541	0.148387	This gene is predicted to encode a protein with a DWD motif. It can bind to DDB1a in Y2H assays and may be involved in the formation of a CUL4-based E3 ubiquitin ligase
254949_at	AT4G11020	AT4G11020	31	0.000253159	0.180645	similar to unknown protein [Arabidopsis thaliana] (TAIR:AT4G23870.1)
266067_s_at	AT2G18810;AT2G31720	AT2G18810;AT2G31720	31	0.00023504	0.208602
262318_at	AT1G27620	AT1G27620	31	0.000233517	0.367742	transferase family protein; similar to transferase family protein [Arabidopsis thaliana] (TAIR:AT2G40230.1); similar to hypothetical protein [Vitis vinifera] (GB:CAN70093.1); contains InterPro domain Transferase (InterPro:IPR003480)
261084_at	AT1G07440	AT1G07440	31	0.000216631	0.124731	tropinone reductase, putative / tropine dehydrogenase, putative; Identical to Putative tropinone reductase homolog At1g07440 [Arabidopsis Thaliana] (GB:Q9ASX2;GB:Q9LNW5); similar to short-chain dehydrogenase/reductase (SDR) family protein [Arabidopsis thaliana] (TAIR:AT2G29340.3); similar to hypothetical protein [Vitis vinifera] (GB:CAN63543.1); contains InterPro domain Glucose/ribitol dehydrogen…
249710_at	AT5G35630	GS2	31	0.000193794	0.236559	chloroplastic glutamine synthetase
253015_at	AT4G37950	AT4G37950	31	0.000189477	0.169892	expressed protein, partial LG127/30 gene -Arabidopsis thaliana,PID:e1270771
251304_at	AT3G61990	AT3G61990	31	0.00018453	0.309677	O-methyltransferase family 3 protein; similar to O-methyltransferase family 3 protein [Arabidopsis thaliana] (TAIR:AT3G62000.1); similar to unnamed protein product [Vitis vinifera] (GB:CAO24358.1); contains InterPro domain O-methyltransferase, family 3; (InterPro:IPR002935)
265165_at	AT1G23610	AT1G23610	31	0.000165674	0.16129	similar to unknown protein [Arabidopsis thaliana] (TAIR:AT2G27670.1); similar to OBP32pep (GB:AAA79703.1); contains InterPro domain Protein of unknown function DUF220; (InterPro:IPR003863)
254250_at	AT4G23290	AT4G23290	31	0.000164313	0.290323	protein kinase family protein; Identical to Cysteine-rich receptor-like protein kinase 21 precursor (CRK21) [Arabidopsis Thaliana] (GB:Q3E9X6;GB:O65480;GB:Q8LPL4); similar to protein kinase family protein [Arabidopsis thaliana] (TAIR:AT4G11460.1); similar to unnamed protein product [Vitis vinifera] (GB:CAO63725.1); contains InterPro domain Protein of unknown function DUF26 (InterPro:IPR002902); c…
253800_at	AT4G28160	AT4G28160	31	0.00015728	0.365591	hydroxyproline-rich glycoprotein family protein; similar to cell wall protein precursor, putative [Arabidopsis thaliana] (TAIR:AT2G20870.1); similar to putative cell-wall P4 protein [Brassica napus] (GB:AAF29528.1); similar to putative cell-wall P8 protein [Brassica napus] (GB:AAF29529.1)
253852_at	AT4G28130	AT4G28130	31	0.000143651	0.191398	diacylglycerol kinase accessory domain-containing protein; similar to diacylglycerol kinase, putative [Arabidopsis thaliana] (TAIR:AT2G20900.2); similar to diacylglycerol kinase, putative [Arabidopsis thaliana] (TAIR:AT2G20900.4); similar to diacylglycerol kinase, putative [Arabidopsis thaliana] (TAIR:AT2G20900.3); similar to unnamed protein product [Vitis vinifera] (GB:CAO41255.1); contains Inte…
250634_at	AT5G07480	AT5G07480	31	0.000141501	0.208602	oxidoreductase, 2OG-Fe(II) oxygenase family protein; similar to oxidoreductase, acting on paired donors, with incorporation or reduction of molecular oxygen, 2-oxoglutarate as one donor, and incorporation of one atom each of oxygen into both donors [Arabidopsis thaliana] (TAIR:AT3G60290.1); similar to Fe2+ dioxygenase-like [Arabidopsis arenosa] (GB:AAR15488.1); similar to Fe2+ dioxygenase-like [C…
249212_at	AT5G42690	AT5G42690	31	0.000140183	0.204301	similar to unknown protein [Arabidopsis thaliana] (TAIR:AT4G37080.2); similar to At3g12540-like protein [Boechera stricta] (GB:ABB89771.1); similar to Os09g0463300 [Oryza sativa (japonica cultivar-group)] (GB:NP_001063405.1); contains InterPro domain Protein of unknown function DUF547; (InterPro:IPR006869)
245096_at	AT2G40880	ATCYSA	31	0.000137874	0.288172	cysteine proteinase inhibitor homolog
250294_at	AT5G13380	AT5G13380	31	0.000134826	0.298925	auxin-responsive GH3 family protein; similar to auxin-responsive GH3 family protein [Arabidopsis thaliana] (TAIR:AT5G13370.1); similar to auxin-responsive GH3 family protein [Arabidopsis thaliana] (TAIR:AT5G13360.1); similar to auxin-responsive GH3 family protein [Arabidopsis thaliana] (TAIR:AT5G13360.2); similar to hypothetical protein [Vitis vinifera] (GB:CAN78161.1); similar to unnamed protein…
246252_s_at	AT4G37060;AT4G37070	AT4G37060;AT4G37070	31	0.000126547	0.169892
246407_at	AT1G57670	AT1G57670	31	0.000109008	0.137634	Toll-Interleukin-Resistance (TIR) domain-containing protein; similar to Toll-Interleukin-Resistance (TIR) domain-containing protein [Arabidopsis thaliana] (TAIR:AT2G03030.1); similar to unknown [Arabidopsis lyrata] (GB:AAO42473.1); contains InterPro domain Toll-Interleukin receptor; (InterPro:IPR000157)
254401_at	AT4G21300	AT4G21300	31	0.000102394	0.301075	pentatricopeptide (PPR) repeat-containing protein; similar to pentatricopeptide (PPR) repeat-containing protein [Arabidopsis thaliana] (TAIR:AT3G03580.1); similar to hypothetical protein [Vitis vinifera] (GB:CAN66615.1); similar to hypothetical protein [Oryza sativa (japonica cultivar-group)] (GB:AAK09236.1); similar to unnamed protein product [Vitis vinifera] (GB:CAO42616.1); contains InterPro d…
263673_at	AT2G04800	AT2G04800	31	9.20981e-05	0.270968	unknown protein
263491_at	AT2G42600	ATPPC2	31	8.76672e-05	0.258065	Encodes one of four Arabidopsis phosphoenolpyruvate carboxylase proteins.
252627_at	AT3G44950	AT3G44950	31	8.17576e-05	0.286022	glycine-rich protein
254678_at	AT4G18500	AT4G18500	31	8.07129e-05	0.243011	unknown protein
256048_at	AT1G07025	AT1G07025	31	7.67573e-05	0.313978	mitochondrial substrate carrier family protein; similar to mitochondrial substrate carrier family protein [Arabidopsis thaliana] (TAIR:AT2G30160.1); similar to hypothetical protein [Vitis vinifera] (GB:CAN63136.1); contains InterPro domain Mitochondrial substrate carrier; (InterPro:IPR001993)
250006_at	AT5G18660	PCB2	31	6.9506e-05	0.227957	Encodes a protein with 3,8-divinyl protochlorophyllide a 8-vinyl reductase activity. Mutants accumulate divinyl chlorophyll rather than monovinyl chlorophyll.
247416_at	AT5G63070	AT5G63070	31	6.408e-05	0.208602	40S ribosomal protein S15, putative; Identical to 40S ribosomal protein S15-6 (RPS15F) [Arabidopsis Thaliana] (GB:Q9FML6;GB:Q4PSA0); similar to RPS15 (CYTOSOLIC RIBOSOMAL PROTEIN S15), structural constituent of ribosome [Arabidopsis thaliana] (TAIR:AT1G04270.1); similar to ribosomal S15 protein [Retama raetam] (GB:AAL32040.1); contains InterPro domain Ribosomal protein S15, eukaryotic/archaeal; (…
255019_at	AT4G10210	AT4G10210	31	6.29017e-05	0.326882	similar to unknown protein [Arabidopsis thaliana] (TAIR:AT4G10220.1); similar to Protein of unknown function DUF239, plant [Medicago truncatula] (GB:ABE82472.1); contains InterPro domain Protein of unknown function DUF239, plant; (InterPro:IPR004314)
258583_at	AT3G04100	AGL57	31	5.05747e-05	0.288172	AGL57; DNA binding / transcription factor; similar to AGL64, transcription factor [Arabidopsis thaliana] (TAIR:AT1G29962.1); similar to unnamed protein product [Vitis vinifera] (GB:CAO15412.1); contains InterPro domain Transcription factor, MADS-box; (InterPro:IPR002100)
260577_at	AT2G47340	AT2G47340	31	4.7645e-05	0.249462	invertase/pectin methylesterase inhibitor family protein; similar to invertase/pectin methylesterase inhibitor family protein [Arabidopsis thaliana] (TAIR:AT1G02550.1); similar to hypothetical protein [Vitis vinifera] (GB:CAN74589.1); contains InterPro domain Pectinesterase inhibitor; (InterPro:IPR006501)
254388_at	AT4G21860	MSRB2	31	4.64846e-05	0.322581	MSRB2 (METHIONINE SULFOXIDE REDUCTASE B 2); peptide-methionine-(S)-S-oxide reductase; similar to methionine sulfoxide reductase domain-containing protein / SeIR domain-containing protein [Arabidopsis thaliana] (TAIR:AT4G04800.1); similar to chloroplast methionine sulfoxide reductase B2 precursor [Nicotiana tabacum] (GB:ABU49226.1); contains InterPro domain Methionine sulphoxide reductase B; (Inte…
251972_at	AT3G53170	AT3G53170	31	4.62035e-05	0.316129	pentatricopeptide (PPR) repeat-containing protein; similar to pentatricopeptide (PPR) repeat-containing protein [Arabidopsis thaliana] (TAIR:AT5G48730.1); similar to unnamed protein product [Vitis vinifera] (GB:CAO40791.1); contains InterPro domain Pentatricopeptide repeat (InterPro:IPR002885)
251670_at	AT3G57190	AT3G57190	31	4.50972e-05	0.309677	peptide chain release factor, putative; similar to HCF109 (HIGH CHLOROPHYLL FLUORESCENT 109), translation release factor [Arabidopsis thaliana] (TAIR:AT5G36170.2); similar to HCF109 (HIGH CHLOROPHYLL FLUORESCENT 109), translation release factor [Arabidopsis thaliana] (TAIR:AT5G36170.1); similar to hypothetical protein [Vitis vinifera] (GB:CAN74766.1); contains InterPro domain PCRF (InterPro:IPR00…
252793_at	AT3G42250	AT3G42250	31	4.26105e-05	0.24086	transposable element gene; similar to unknown protein [Arabidopsis thaliana] (TAIR:AT1G48720.1); similar to putative polyprotein [Oryza sativa (japonica cultivar-group)] (GB:AAP46257.1); similar to putative gag-pol polyprotein [Oryza sativa] (GB:AAL58228.1); similar to retrotransposon protein, putative, unclassified [Oryza sativa (japonica cultivar-group)] (GB:ABA99612.1)
259024_at	AT3G33064	AT3G33064	31	4.07266e-05	0.290323	transposable element gene; similar to unknown protein [Arabidopsis thaliana] (TAIR:AT1G41770.1)
265746_at	AT2G06630	AT2G06630	31	3.93363e-05	0.247312	transposable element gene; similar to unknown protein [Arabidopsis thaliana] (TAIR:AT2G12120.1); similar to unknown protein [Arabidopsis thaliana] (TAIR:AT5G28482.1); similar to hypothetical protein 40.t00047 [Brassica oleracea] (GB:ABD65162.1)
257258_at	AT3G22040	AT3G22040	31	3.70292e-05	0.253763	receptor-like protein kinase-related; Identical to Cysteine-rich repeat secretory protein 34 precursor (CRRSP34) [Arabidopsis Thaliana] (GB:Q9LRK3); similar to receptor-like protein kinase-related [Arabidopsis thaliana] (TAIR:AT3G22050.1); similar to unnamed protein product [Vitis vinifera] (GB:CAO24173.1); contains InterPro domain Protein of unknown function DUF26 (InterPro:IPR002902)
257469_at	AT1G49290	AT1G49290	31	3.2971e-05	0.243011	similar to unknown protein [Arabidopsis thaliana] (TAIR:AT5G13620.1); similar to hypothetical protein MtrDRAFT_AC134822g14v1 [Medicago truncatula] (GB:ABE82759.1)
265177_at	AT1G23630	AT1G23630	31	3.24865e-05	0.169892	similar to unknown protein [Arabidopsis thaliana] (TAIR:AT1G23660.1); similar to OBP32pep (GB:AAA79703.1); contains InterPro domain Protein of unknown function DUF220; (InterPro:IPR003863)
255099_at	AT4G08650	AT4G08650	31	3.17157e-05	0.243011	transposable element gene; hypothetical protein
251008_at	AT5G02710	AT5G02710	31	2.94232e-05	0.372043	similar to Uncharacterised protein family containing protein, expressed [Oryza sativa (japonica cultivar-group)] (GB:ABF96102.1); similar to Os03g0363400 [Oryza sativa (japonica cultivar-group)] (GB:NP_001050164.1); contains InterPro domain Protein of unknown function UPF0153; (InterPro:IPR005358)
247400_at	AT5G62840	AT5G62840	31	2.72176e-05	0.165591	phosphoglycerate/bisphosphoglycerate mutase family protein; similar to hypothetical protein [Vitis vinifera] (GB:CAN68092.1); contains InterPro domain Phosphoglycerate mutase (InterPro:IPR013078); contains InterPro domain Twin-arginine translocation pathway signal (InterPro:IPR006311)
249432_at	AT5G39930	CLPS5	31	2.66787e-05	0.277419	Encodes a protein with similarity to the CLP1 polyadenylation factor.
245753_at	AT1G35143	AT1G35143	31	2.19489e-05	0.236559	transposable element gene; similar to replication protein-related [Arabidopsis thaliana] (TAIR:AT1G52950.1); similar to unknown protein [Arabidopsis thaliana] (TAIR:AT1G64410.1); contains InterPro domain Nucleic acid-binding, OB-fold, subgroup; (InterPro:IPR012340)
258438_at	AT3G17230	AT3G17230	31	1.97427e-05	0.341935	invertase/pectin methylesterase inhibitor family protein; similar to invertase/pectin methylesterase inhibitor family protein [Arabidopsis thaliana] (TAIR:AT3G17225.1); similar to Pectinesterase inhibitor precursor (Pectin methylesterase inhibitor) (PMEI) (AdPMEI) (GB:P83326); contains InterPro domain Pectinesterase inhibitor; (InterPro:IPR006501)
247681_at	AT5G59640	AT5G59640	31	1.5024e-05	0.356989	transposable element gene; CACTA-like transposase family (En/Spm), has a 5.1e-159 P-value blast match to GB:AAD55677 putative transposase protein (CACTA-element) transposon="Shooter" (Zea mays)
247805_at	AT5G58180	YKT62	31	1.46112e-05	0.356989	member of YKT6 Gene Family
266497_at	AT2G06950	AT2G06950	31	1.44591e-05	0.292473	transposable element gene; copia-like retrotransposon family, has a 2.7e-243 P-value blast match to dbj|BAA78426.1| polyprotein (AtRE2-1) (Arabidopsis thaliana) (Ty1_Copia-element)
246663_at	AT5G35300	AT5G35300	31	1.28501e-05	0.344086	contains InterPro domain Somatomedin B; (InterPro:IPR001212)
250489_s_at	AT5G09710;AT5G09720	AT5G09710;AT5G09720	31	1.2244e-05	0.324731
257837_at	AT3G25200	AT3G25200	31	1.17233e-05	0.27957	similar to unknown protein [Arabidopsis thaliana] (TAIR:AT5G53240.1)
257557_at	AT3G14490	AT3G14490	31	1.13809e-05	0.363441	terpene synthase/cyclase family protein; similar to terpene synthase/cyclase family protein [Arabidopsis thaliana] (TAIR:AT3G29410.1); similar to terpene synthase/cyclase family protein [Arabidopsis thaliana] (TAIR:AT3G32030.1); similar to terpene synthase/cyclase family protein [Arabidopsis thaliana] (TAIR:AT3G14520.1); similar to hypothetical protein [Vitis vinifera] (GB:CAN68620.1); contains I…
264320_at	AT1G04090	AT1G04090	31	1.06537e-05	0.303226	similar to unknown protein [Arabidopsis thaliana] (TAIR:AT5G18490.1); similar to unknown protein [Arabidopsis thaliana] (TAIR:AT5G43950.1); similar to unknown protein [Arabidopsis thaliana] (TAIR:AT3G04350.1); similar to Protein of unknown function DUF946, plant [Medicago truncatula] (GB:ABE91890.1); similar to Protein of unknown function DUF946, plant [Medicago truncatula] (GB:ABE90426.1); conta…
258762_at	AT3G10750	AT3G10750	31	8.7019e-06	0.348387	similar to F-box family protein [Arabidopsis thaliana] (TAIR:AT1G05080.1); similar to Cyclin-like F-box; FBD [Medicago truncatula] (GB:ABE80758.1); contains InterPro domain FBD; (InterPro:IPR013596); contains InterPro domain Leucine-rich repeat 2; (InterPro:IPR013101)
265563_s_at	AT2G12120;AT5G28482;AT2G05470	AT2G12120;AT5G28482;AT2G05470	31	8.02518e-06	0.309677
261946_at	AT1G64560	AT1G64560	31	4.39701e-06	0.443011	pseudogene of S-adenosylmethionine-dependent methyltransferase/rRNA (adenine-N6,N6-)-dimethyltransferase/rRNA methyltransferase
247308_at	AT5G63930	AT5G63930	31	2.97595e-06	0.445161	leucine-rich repeat transmembrane protein kinase, putative; similar to leucine-rich repeat transmembrane protein kinase, putative [Arabidopsis thaliana] (TAIR:AT3G24240.1); similar to leucine-rich repeat transmembrane protein kinase, putative [Arabidopsis thaliana] (TAIR:AT2G33170.1); similar to protein binding / protein kinase [Arabidopsis thaliana] (TAIR:AT1G17230.1); similar to unnamed protein…
266853_at	AT2G26790	AT2G26790	30	0.00269877	0.216092	pentatricopeptide (PPR) repeat-containing protein; similar to pentatricopeptide (PPR) repeat-containing protein [Arabidopsis thaliana] (TAIR:AT1G13800.1); similar to unnamed protein product [Vitis vinifera] (GB:CAO48949.1); contains InterPro domain Pentatricopeptide repeat (InterPro:IPR002885)
250649_at	AT5G06690	AT5G06690	30	0.0018754	0.101149	(THIOREDOXIN-LIKE 5); thiol-disulfide exchange intermediate; Identical to Thioredoxin-like 5, chloroplast precursor [Arabidopsis Thaliana] (GB:Q9FG36;GB:Q9SWQ2;GB:Q9XFI2); similar to thioredoxin family protein [Arabidopsis thaliana] (TAIR:AT5G04260.1); similar to unnamed protein product [Vitis vinifera] (GB:CAO23414.1); contains InterPro domain Thioredoxin family (InterPro:IPR015467); contains In…
249073_at	AT5G44020	AT5G44020	30	0.00169289	0.0275862	acid phosphatase class B family protein; similar to acid phosphatase class B family protein [Arabidopsis thaliana] (TAIR:AT1G04040.1); similar to unknown [Populus trichocarpa] (GB:ABK93764.1); contains InterPro domain Vegetative storage protein/acid phosphatase (InterPro:IPR014403); contains InterPro domain Plant acid phosphatase; (InterPro:IPR010028); contains InterPro domain Acid phosphatase (C…
264636_at	AT1G65490	AT1G65490	30	0.0016391	0.0505747	similar to unknown protein [Arabidopsis thaliana] (TAIR:AT1G65500.1)
258827_at	AT3G07150	AT3G07150	30	0.00160377	0.383908	similar to hypothetical protein [Oryza sativa (japonica cultivar-group)] (GB:BAD87616.1)
264458_at	AT1G10410	AT1G10410	30	0.00155176	0.0735632	similar to CW14 [Arabidopsis thaliana] (TAIR:AT1G59650.1); similar to expressed protein [Oryza sativa (japonica cultivar-group)] (GB:ABF98316.1); contains InterPro domain Protein of unknown function DUF1336; (InterPro:IPR009769)
257644_at	AT3G25780	AOC3	30	0.00138664	0.0413793	Encodes allene oxide cyclase, one of the enzymes involved in jasmonic acid biosynthesis. One of four genes in Arabidopsis that encode this enzyme. mRNA expression is upregulated in senescing leaves. Note: Nomenclature for Arabidopsis allene oxide cyclase 3 (AOC3, AT3G25780) gene is based on Stenzel et al. 2003 Plant Molecular Biology 51:895-911. AOC3 (AT3G25780) is also referred to as AOC2 in He …
246173_s_at	AT3G61520;AT5G28370;AT5G28460	AT3G61520;AT5G28370;AT5G28460	30	0.00129235	0.0574713
246310_at	AT3G51895	AST12	30	0.00128648	0.0597701	Encodes a sulfate transporter.
246042_at	AT5G19440	AT5G19440	30	0.00127203	0.0436782	similar to Eucalyptus gunnii alcohol dehydrogenase of unknown physiological function (GI:1143445), apple tree, PIR:T16995; NOT a cinnamyl-alcohol dehydrogenase
245794_at	AT1G32170	XTR4	30	0.00102043	0.0298851	xyloglucan endotransglycosylase-related protein (XTR4)
246653_at	AT5G35200	AT5G35200	30	0.000871472	0.062069	epsin N-terminal homology (ENTH) domain-containing protein; Identical to Putative clathrin assembly protein At5g35200 [Arabidopsis Thaliana] (GB:Q9LHS0); similar to epsin N-terminal homology (ENTH) domain-containing protein [Arabidopsis thaliana] (TAIR:AT2G01600.1); similar to unnamed protein product [Vitis vinifera] (GB:CAO65729.1); similar to ANTH [Medicago truncatula] (GB:ABP03857.1); contains…
264737_at	AT1G62210	AT1G62210	30	0.000834703	0.195402	unknown protein
263379_at	AT2G40140	CZF1	30	0.000767124	0.0850575	CZF1/ZFAR1; transcription factor; similar to zinc finger (CCCH-type) family protein [Arabidopsis thaliana] (TAIR:AT3G55980.1); similar to hypothetical protein [Vitis vinifera] (GB:CAN68018.1); contains InterPro domain Zinc finger, CCCH-type; (InterPro:IPR000571); contains InterPro domain Ankyrin (InterPro:IPR002110)
247817_at	AT5G58375	AT5G58375	30	0.00074396	0.0735632	similar to unknown protein [Arabidopsis thaliana] (TAIR:AT5G18150.1); similar to expressed protein [Oryza sativa (japonica cultivar-group)] (GB:ABA96267.1); contains domain UNCHARACTERIZED METHYLTRANSFERASE (PTHR12133:SF1); contains domain UNCHARACTERIZED METHYLTRANSFERASE (PTHR12133)
255786_at	AT1G19670	CORI1	30	0.000729659	0.0712644	Chlorophyllase is the first enzyme involved in chlorophyll degradation. It catalyzes the hydrolysis of the ester bond to yield chlorophyllide and phytol. AtCLH1 lacks a typical signal sequence for the chloroplast. Its expression is induced rapidly by methyljasmonate, a known promoter of senescence and chlorophyll degradation.
252098_at	AT3G51330	AT3G51330	30	0.000470546	0.0643678	aspartyl protease family protein; similar to aspartyl protease family protein [Arabidopsis thaliana] (TAIR:AT3G51350.1); similar to unnamed protein product [Vitis vinifera] (GB:CAO23259.1); contains InterPro domain Peptidase aspartic, catalytic; (InterPro:IPR009007); contains InterPro domain Peptidase A1; (InterPro:IPR001461)
258905_at	AT3G06390	AT3G06390	30	0.000457057	0.186207	integral membrane family protein; Identical to UPF0497 membrane protein At3g06390 [Arabidopsis Thaliana] (GB:Q9SQU2); similar to integral membrane family protein [Arabidopsis thaliana] (TAIR:AT4G15610.1); similar to unnamed protein product [Vitis vinifera] (GB:CAO71018.1); contains InterPro domain Conserved hypothetical protein CHP01569, trans-membrane plant (InterPro:IPR006459); contains InterPr…
258945_at	AT3G10660	CPK2	30	0.000437789	0.252874	predicted to encode calcium-dependent protein kinase and is localized to the ER. Protein is myristoylated in a cell-free extract. Changing the proposed myristoylated site, G residue in the amino terminal, to A prevented the meristoylation . The G to A mutation decreased AtCPK2 membrane association by approximately 50%.
267004_at	AT2G34260	AT2G34260	30	0.000424724	0.114943	transducin family protein / WD-40 repeat family protein; similar to transducin family protein / WD-40 repeat family protein [Arabidopsis thaliana] (TAIR:AT2G43770.1); similar to unnamed protein product [Vitis vinifera] (GB:CAO50076.1); contains InterPro domain WD40 repeat-like (InterPro:IPR011046); contains InterPro domain WD40/YVTN repeat-like (InterPro:IPR015943); contains InterPro domain WD40 …
252148_at	AT3G51280	AT3G51280	30	0.00038336	0.156322	male sterility MS5, putative; similar to male sterility MS5 family protein [Arabidopsis thaliana] (TAIR:AT5G48850.1); similar to unnamed protein product [Vitis vinifera] (GB:CAO48184.1); contains InterPro domain Tetratricopeptide-like helical; (InterPro:IPR011990); contains InterPro domain Tetratricopeptide TPR-1 (InterPro:IPR001440); contains InterPro domain Tetratricopeptide region (InterPro:IP…
263951_at	AT2G35960	NHL12	30	0.000363	0.2	Encodes a protein whose sequence is similar to tobacco hairpin-induced gene (HIN1) and Arabidopsis non-race specific disease resistance gene (NDR1). Expression is not altered in response to cucumber mosaic virus or spermine.
263227_at	AT1G30750	AT1G30750	30	0.000319553	0.124138	similar to Hypothetical protein CBG24759 [Caenorhabditis briggsae] (GB:CAE56916.1); contains InterPro domain Protein of unknown function DUF1720; (InterPro:IPR013182)
266530_at	AT2G16910	AMS	30	0.000291081	0.23908	Sporophytic male sterile; MYC Transcription Factor
249226_at	AT5G42170	AT5G42170	30	0.000269538	0.151724	carboxylesterase; similar to GDSL-motif lipase, putative [Arabidopsis thaliana] (TAIR:AT1G59406.1); similar to unnamed protein product [Vitis vinifera] (GB:CAO60950.1); similar to unnamed protein product [Vitis vinifera] (GB:CAO60951.1); contains InterPro domain Lipase, GDSL; (InterPro:IPR001087); contains InterPro domain Esterase, SGNH hydrolase-type (InterPro:IPR013830)
256239_at	AT3G12470	AT3G12470	30	0.000257412	0.202299	nucleic acid binding; similar to 3'-5' exonuclease/ nucleic acid binding [Arabidopsis thaliana] (TAIR:AT3G12410.1); similar to unnamed protein product [Vitis vinifera] (GB:CAO18256.1); contains InterPro domain Polynucleotidyl transferase, Ribonuclease H fold; (InterPro:IPR012337)
260793_at	AT1G06190	AT1G06190	30	0.000246421	0.227586	ATP binding / ATPase, coupled to transmembrane movement of ions, phosphorylative mechanism; similar to ATP binding / ATPase, coupled to transmembrane movement of ions, phosphorylative mechanism [Arabidopsis thaliana] (TAIR:AT2G31150.1); similar to unnamed protein product [Vitis vinifera] (GB:CAO40622.1); contains InterPro domain ATPase, P-type, K/Mg/Cd/Cu/Zn/Na/Ca/Na/H-transporter; (InterPro:IPR0…
[truncated: 14,198 more rows]
